# Supplementary material for: Multi-Omic Analysis Reveals the Molecular Mechanism of UV-B Stress Resistance in Acetylated RcMYB44 in Rhododendron chrysanthum
Source: Genes (Basel). 2023 Oct 30;14(11):2022. doi: 10.3390/genes14112022 (PMC10671296; doi:10.3390/genes14112022)
Supplement: Supplementary file 1 [file genes-14-02022-s001.zip › Table S1.xlsx]

## Sheet: Number of DEGs
Table S1.The numbers of up-regulated or down-regulated genes of Rhododendron chrysanthum under UV-B stress.
Gene ID	CG FPKM	BG FPKM	log2(BG/CG)	Qvalue(CG-vs-BG)	Pvalue(CG-vs-BG)
TRINITY_DN0_c1_g1_i1-A_1	65.076	1.64	-5.25839	2.45978e-06	6.74608e-09
TRINITY_DN10025_c0_g1_i1-A_2	27.84	13.6	-1.05929	0.000775065	8.08025e-06
TRINITY_DN10052_c0_g1_i2-A_1	33.41	6.69	-2.39767	9.7797e-09	9.62339e-12
TRINITY_DN10059_c0_g1_i1-B_3	2.48	9.566	1.92451	7.93413e-05	4.88485e-07
TRINITY_DN10063_c0_g1_i2-C_3	0.95	3.11	1.64253	0.0297138	0.000779175
TRINITY_DN10067_c0_g1_i1-C_1	7.346	0.26	-4.88903	1.41442e-21	9.40413e-26
TRINITY_DN10073_c0_g1_i1-A_1	1.696	0	-6.6132	0.000793362	8.3343e-06
TRINITY_DN1008_c0_g1_i2-B_2	8.356	52.816	2.59283	0.0117005	0.000232916
TRINITY_DN10092_c0_g1_i4-C_1	3.05	9.743	1.64024	6.39202e-05	3.77391e-07
TRINITY_DN1010_c0_g1_i1-C_1	26.666	4.35	-2.6474	2.49224e-08	3.01579e-11
TRINITY_DN10130_c0_g1_i1-C_2	2.03	0.353	-2.57459	0.0106775	0.00020744
TRINITY_DN10142_c0_g2_i1-C_1	8.79	5.363	-0.748185	0.0446853	0.00133696
TRINITY_DN10147_c0_g1_i1-B_2	0.333	8.806	4.63199	0.0213875	0.00050216
TRINITY_DN10155_c0_g1_i1-C_2	5.06	0.956	-2.45631	0.00023351	1.89412e-06
TRINITY_DN10189_c0_g2_i1-B_3	29.96	55.686	0.868557	0.0168601	0.000372616
TRINITY_DN1018_c0_g3_i1-C_2	36.363	62.246	0.733692	0.0126452	0.000257773
TRINITY_DN10191_c0_g2_i1-A_1	3.57	1.246	-1.52289	0.0176988	0.000396253
TRINITY_DN1019_c0_g1_i1-A_1	8.24	0.35	-4.71361	0.017861	0.00040305
TRINITY_DN1020_c0_g3_i5-C_3	0.213	15.28	6.24156	5.57684e-05	3.13689e-07
TRINITY_DN10218_c0_g3_i1-C_1	113.626	224.633	0.936862	0.049402	0.00153523
TRINITY_DN1022_c0_g1_i2-B_2	2.233	6.706	1.52496	0.00788237	0.000139825
TRINITY_DN1022_c0_g2_i1-A_3	112.986	70.583	-0.7255	0.000981257	1.08562e-05
TRINITY_DN10239_c0_g1_i1-A_2	2.703	0.493	-2.54826	0.011351	0.000222486
TRINITY_DN10239_c0_g2_i1-A_2	4.57	0.706	-2.69878	2.24766e-05	1.04011e-07
TRINITY_DN1024_c1_g1_i1-B_3	159.133	111.86	-0.542567	0.0105278	0.00020397
TRINITY_DN10256_c0_g2_i1-A_2	6.91	1.253	-2.45595	0.00814953	0.000146298
TRINITY_DN10276_c0_g1_i1-A_2	2.35	0.423	-2.5305	0.0164318	0.000361841
TRINITY_DN10291_c0_g1_i3-C_1	0.083	12.503	7.16872	4.89712e-05	2.70246e-07
TRINITY_DN1031_c0_g1_i1-A_2	48.216	26.033	-0.924245	5.66059e-06	1.90438e-08
TRINITY_DN1032_c0_g1_i2-A_2	4.02	1.006	-2.0673	0.0193957	0.000445161
TRINITY_DN10339_c0_g3_i1-C_2	2.523	0.393	-2.67796	0.0307455	0.000818991
TRINITY_DN1033_c0_g1_i4-C_3	125.016	65.316	-1.00465	0.0352456	0.00097907
TRINITY_DN1033_c0_g1_i8-C_3	4.66	1.59	-1.61678	5.87955e-05	3.34625e-07
TRINITY_DN10380_c0_g1_i1-A_1	20.136	5.176	-1.99768	0.0176988	0.000396802
TRINITY_DN1039_c0_g1_i2-C_1	9.496	0.436	-4.48041	0.00033493	2.90384e-06
TRINITY_DN10403_c0_g3_i4-B_2	8.1	13.83	0.727761	0.0297575	0.000781509
TRINITY_DN10405_c0_g1_i1-A_1	5.57	82.54	3.89	3.10097e-05	1.55044e-07
TRINITY_DN1042_c0_g1_i8-C_3	0.126	1.296	3.41422	0.024514	0.000610239
TRINITY_DN10435_c0_g2_i1-B_3	9.47	83.7	3.10966	0.000194737	1.47471e-06
TRINITY_DN10452_c0_g2_i1-A_2	1241.03	282.086	-2.17359	3.05166e-16	3.65216e-20
TRINITY_DN10452_c0_g2_i2-A_2	27.886	6.45	-2.16284	0.0099992	0.000190288
TRINITY_DN10472_c1_g2_i1-A_2	4.086	0.186	-4.42099	0.000206166	1.59216e-06
TRINITY_DN1048_c1_g2_i1-C_2	11.156	0.596	-4.16732	0.0445392	0.00132963
TRINITY_DN10493_c0_g3_i1-A_2	0.686	0	-6.29226	0.0224425	0.000540457
TRINITY_DN104_c0_g1_i10-C_1	12.48	1.176	-3.49048	1.11024e-05	4.36999e-08
TRINITY_DN104_c0_g1_i2-B_2	11.86	22.266	0.845146	0.0243588	0.000604744
TRINITY_DN104_c0_g1_i2-C_1	9.27	2.333	-2.05925	0.00879061	0.000161079
TRINITY_DN10501_c0_g1_i1-C_1	3.203	0.916	-1.81812	0.00821295	0.000147654
TRINITY_DN10510_c0_g1_i1-B_2	2.11	7.676	1.82798	1.14442e-06	2.69357e-09
TRINITY_DN1052_c0_g2_i5-B_3	0	2.203	6.75513	0.000502431	4.84379e-06
TRINITY_DN1055_c0_g3_i1-A_2	16.34	6.173	-1.43094	0.0175642	0.000392492
TRINITY_DN1055_c0_g4_i1-A_2	3.753	0.796	-2.22412	0.0129272	0.000266074
TRINITY_DN10575_c0_g1_i1-B_3	1.21	3.396	1.45384	0.027126	0.000692561
TRINITY_DN1057_c0_g1_i1-B_2	1.276	12.076	3.20358	8.15363e-05	5.0742e-07
TRINITY_DN1057_c0_g1_i2-B_2	2.39	15.676	2.66297	0.00111047	1.26254e-05
TRINITY_DN10614_c0_g2_i1-C_1	27.513	18.666	-0.599186	0.0177484	0.0003998
TRINITY_DN10620_c0_g2_i1-B_2	94.58	381.6	1.9776	7.27982e-06	2.59434e-08
TRINITY_DN1063_c0_g1_i4-B_3	0.58	6.106	3.35597	0.00747884	0.000131572
TRINITY_DN1064_c0_g1_i1-A_1	2.05	0.296	-2.94725	0.000365447	3.27047e-06
TRINITY_DN10650_c0_g1_i1-B_3	6.073	12.366	0.988973	0.0125621	0.000255411
TRINITY_DN10651_c0_g2_i1-C_2	0.063	1.386	4.41715	0.000518549	5.01296e-06
TRINITY_DN1066_c0_g1_i1-B_3	0	16.933	9.86423	0.0213014	0.00049853
TRINITY_DN10692_c0_g1_i1-C_2	5.79	1.186	-2.29785	1.54787e-05	6.6176e-08
TRINITY_DN10733_c0_g1_i6-C_3	0.273	3.996	3.95316	5.24564e-05	2.93989e-07
TRINITY_DN1073_c0_g1_i1-B_2	16.676	72.03	2.02483	0.0138569	0.000290488
TRINITY_DN10759_c1_g2_i1-A_3	16.3	6.64	-1.35001	0.000756209	7.81328e-06
TRINITY_DN10762_c0_g1_i1-C_2	18.033	6.813	-1.42111	0.000135163	9.38264e-07
TRINITY_DN10771_c0_g2_i1-C_1	2.48	0.946	-1.48619	0.0416303	0.00121179
TRINITY_DN1077_c0_g1_i5-B_3	9.566	0	-23.2742	1.1034e-06	2.58235e-09
TRINITY_DN1080_c1_g1_i1-A_3	130.876	21.06	-2.73584	0.022418	0.000538972
TRINITY_DN1085_c0_g3_i1-B_3	43.036	91.62	1.05068	0.000358368	3.18389e-06
TRINITY_DN10889_c0_g4_i2-C_1	5.173	0.653	-3.02948	0.00590625	9.63667e-05
TRINITY_DN10895_c0_g1_i7-B_2	0.033	2.183	6.50527	0.000726958	7.44339e-06
TRINITY_DN108_c0_g1_i9-A_2	25.993	6.673	-1.94865	0.0103701	0.000200088
TRINITY_DN1091_c1_g1_i2-B_1	15.06	27.76	0.831456	0.0377591	0.00106915
TRINITY_DN10921_c0_g1_i3-A_2	7	0.64	-3.50465	5.86706e-19	5.46122e-23
TRINITY_DN10931_c0_g1_i1-B_2	17.393	37.28	1.05138	0.00574684	9.35031e-05
TRINITY_DN10945_c0_g1_i3-B_3	0.48	2.88	2.57088	0.0467951	0.00142622
TRINITY_DN10946_c0_g3_i1-A_2	1041.6	647.376	-0.74802	0.0441114	0.00131275
TRINITY_DN1097_c0_g1_i2-B_3	7324.57	1577.57	-2.20561	0.000352929	3.1209e-06
TRINITY_DN10987_c0_g1_i12-B_3	2.036	5.76	1.48087	0.00182476	2.29059e-05
TRINITY_DN10987_c0_g1_i14-B_3	1.8	3.633	0.964027	0.00458068	7.01702e-05
TRINITY_DN1098_c0_g2_i3-C_3	363.223	262.736	-0.516881	0.0482447	0.00148836
TRINITY_DN1099_c0_g3_i1-C_3	1145.84	660.79	-0.845097	0.0010256	1.14422e-05
TRINITY_DN10_c1_g1_i3-B_1	7.28	22.96	1.65308	0.000372441	3.35741e-06
TRINITY_DN11006_c0_g1_i1-A_2	8.116	1.71	-2.2358	0.000866746	9.32419e-06
TRINITY_DN11034_c0_g1_i1-A_2	5.24	0.926	-2.48571	0.00131468	1.53841e-05
TRINITY_DN1104_c0_g6_i2-C_2	100.226	19.86	-2.34987	2.41787e-24	9.64549e-29
TRINITY_DN11078_c0_g2_i2-B_2	39.62	78.66	0.939226	0.0437266	0.00129781
TRINITY_DN1108_c0_g2_i2-B_1	67.996	111.216	0.670632	0.0089015	0.000164768
TRINITY_DN110_c0_g1_i10-B_3	0.183	10.153	5.77635	0.00241307	3.22804e-05
TRINITY_DN110_c0_g1_i5-B_3	0.646	14.79	4.5791	0.0224322	0.000539612
TRINITY_DN110_c0_g2_i3-A_2	113.066	33.366	-1.72499	0.0482447	0.00148793
TRINITY_DN110_c0_g4_i1-A_2	186.953	52.483	-1.77254	0.00969859	0.00018352
TRINITY_DN11111_c0_g1_i1-C_2	2.29	0.156	-3.94001	0.02315	0.000564573
TRINITY_DN11131_c0_g2_i1-C_3	34.793	0.58	-6.09152	0.0203498	0.000470848
TRINITY_DN11134_c0_g2_i1-A_2	4.196	0.176	-4.58309	0.000928905	1.0067e-05
TRINITY_DN11134_c0_g3_i1-A_2	2.8	0.133	-4.3745	0.000320291	2.75136e-06
TRINITY_DN1113_c1_g1_i1-B_1	3.743	9.71	1.34297	0.00110279	1.25234e-05
TRINITY_DN1113_c1_g1_i3-B_1	3.916	10.256	1.34844	0.0129568	0.000267175
TRINITY_DN11150_c0_g1_i1-B_3	2.596	25.033	3.20845	0.0120576	0.000241627
TRINITY_DN11163_c0_g1_i1-C_2	10.193	4.886	-1.1096	0.0054807	8.85113e-05
TRINITY_DN11169_c0_g1_i1-A_1	6.426	0.203	-4.93495	7.94654e-05	4.90306e-07
TRINITY_DN11187_c0_g3_i1-B_3	4.346	22.586	2.3648	0.0005418	5.28817e-06
TRINITY_DN11187_c0_g4_i1-B_3	4.353	19.206	2.17495	0.0324628	0.000877162
TRINITY_DN1119_c0_g1_i1-C_2	89.49	45.753	-0.992891	0.00160417	1.97103e-05
TRINITY_DN111_c0_g1_i6-A_2	20.88	10.373	-1.06385	0.0054059	8.6909e-05
TRINITY_DN11247_c0_g2_i1-A_2	7.6	2.32	-1.75103	0.00160781	1.97764e-05
TRINITY_DN11270_c0_g1_i1-C_1	8.856	2.603	-1.82742	1.22342e-05	4.94561e-08
TRINITY_DN11279_c0_g1_i2-C_2	2.54	0.623	-2.17301	0.0152763	0.000331722
TRINITY_DN1127_c0_g1_i1-B_2	16.28	41.776	1.33067	1.09148e-08	1.14661e-11
TRINITY_DN11292_c0_g2_i1-C_1	23.47	11.233	-1.09143	0.0350027	0.000968599
TRINITY_DN112_c1_g1_i1-C_1	91.14	8.996	-3.27406	0.00311916	4.38413e-05
TRINITY_DN112_c1_g2_i2-C_1	68.993	1.48	-5.56407	5.81641e-05	3.29485e-07
TRINITY_DN11317_c0_g1_i1-A_1	13.273	0.55	-4.54892	0.000218374	1.71907e-06
TRINITY_DN11327_c0_g1_i1-A_1	11.883	6.98	-0.800998	0.00508629	8.05534e-05
TRINITY_DN11328_c0_g1_i1-A_1	3.6	0.393	-3.21592	0.0252042	0.0006321
TRINITY_DN11329_c0_g1_i1-A_2	2.123	0.046	-5.41958	0.0380891	0.00108338
TRINITY_DN11362_c0_g2_i1-A_2	4.776	0.093	-5.64839	0.00712431	0.000123251
TRINITY_DN11384_c0_g1_i1-C_2	13.916	3.566	-2.00329	0.000132279	8.99417e-07
TRINITY_DN113_c0_g1_i13-B_3	0	14.666	10.1245	0.0159461	0.000349872
TRINITY_DN1143_c0_g2_i1-B_1	4.263	360.043	6.3811	6.86044e-05	4.09608e-07
TRINITY_DN1143_c0_g2_i3-B_1	0.15	27.343	7.57772	2.4924e-05	1.18651e-07
TRINITY_DN1143_c0_g2_i7-B_1	0.78	58.743	6.29606	0.00124415	1.44595e-05
TRINITY_DN11444_c0_g1_i3-C_2	26.726	4.89	-2.52171	1.31898e-06	3.22721e-09
TRINITY_DN1144_c0_g4_i3-B_3	30.083	66.08	1.10394	1.15486e-05	4.59168e-08
TRINITY_DN1145_c2_g1_i1-B_3	17.05	31.156	0.827807	0.00190107	2.42937e-05
TRINITY_DN11503_c0_g1_i1-A_1	2.396	0.066	-5.42261	0.0487172	0.00150618
TRINITY_DN11535_c0_g2_i1-B_3	3.233	13.84	2.08418	0.015767	0.000344893
TRINITY_DN1155_c0_g1_i3-B_3	14.556	24.32	0.705763	0.015072	0.000325481
TRINITY_DN11565_c0_g1_i1-A_3	3.613	0.463	-3.13737	0.00695332	0.000119923
TRINITY_DN11570_c0_g1_i1-A_3	15.006	4.953	-1.64749	0.00013253	9.04073e-07
TRINITY_DN11573_c0_g1_i2-C_3	0.916	4.19	2.16787	0.0272334	0.000696389
TRINITY_DN11579_c0_g1_i1-A_2	7.796	1.213	-2.65712	0.00411352	6.1373e-05
TRINITY_DN115_c0_g1_i3-C_3	28.123	89.203	1.65587	0.0113572	0.000222758
TRINITY_DN115_c0_g2_i7-B_3	0.053	2.01	5.46787	0.0213875	0.00050225
TRINITY_DN1160_c0_g2_i7-A_3	5.476	8.016	0.504777	0.0461397	0.00139288
TRINITY_DN11626_c0_g1_i1-A_3	6.213	3.226	-0.981823	0.00730487	0.000127921
TRINITY_DN11633_c0_g7_i1-B_2	46.06	200.473	2.05139	9.23534e-07	2.07544e-09
TRINITY_DN11654_c0_g1_i1-A_1	4.053	0.57	-2.80532	0.0116456	0.000231357
TRINITY_DN1165_c0_g1_i1-C_1	33.636	13.376	-1.39156	0.000149716	1.06112e-06
TRINITY_DN1168_c0_g1_i15-A_1	0	0.71	7.34971	0.000269026	2.25017e-06
TRINITY_DN1168_c0_g1_i4-A_1	0	0.443	6.88714	0.0001537	1.09754e-06
TRINITY_DN1168_c2_g3_i5-C_1	5.54	1.663	-1.77586	0.00594712	9.76662e-05
TRINITY_DN1169_c0_g1_i3-C_1	9.283	2.64	-1.83742	0.0297415	0.000780693
TRINITY_DN1169_c3_g1_i1-C_1	124.57	20.84	-2.55648	0.000138431	9.66412e-07
TRINITY_DN116_c0_g1_i6-B_2	0.856	6.573	2.89363	0.00194916	2.50896e-05
TRINITY_DN11735_c0_g1_i1-C_1	52.896	115.233	1.08657	0.000203161	1.55878e-06
TRINITY_DN1173_c0_g2_i1-C_1	1.246	0.033	-5.53692	0.000275758	2.31381e-06
TRINITY_DN1173_c0_g3_i3-C_1	2.04	0.19	-3.48356	0.000236196	1.92846e-06
TRINITY_DN11740_c0_g2_i1-C_1	27.143	14.666	-0.921395	0.00751667	0.000132338
TRINITY_DN11775_c0_g3_i1-C_3	10.43	18.973	0.833137	0.0233332	0.000571523
TRINITY_DN117_c0_g1_i1-A_2	22.043	1.733	-3.66244	2.94978e-06	8.43331e-09
TRINITY_DN11834_c0_g1_i1-A_2	3.126	0.453	-2.80595	0.00180619	2.26008e-05
TRINITY_DN11843_c0_g1_i1-A_2	3.493	0.146	-4.54515	0.00031143	2.66282e-06
TRINITY_DN11892_c0_g1_i1-A_2	7.6	0.203	-5.21734	4.28039e-05	2.29382e-07
TRINITY_DN11903_c0_g1_i1-A_2	8.953	36.186	2.0273	0.00279157	3.82718e-05
TRINITY_DN11913_c0_g3_i1-A_2	5.47	1.993	-1.45956	0.032647	0.000883706
TRINITY_DN1191_c0_g1_i2-A_2	12.803	8.17	-0.690739	0.00593199	9.726e-05
TRINITY_DN11960_c0_g1_i1-A_1	3.54	0.46	-2.91627	0.032339	0.000873387
TRINITY_DN1197_c0_g1_i3-B_2	0.816	11	3.74268	0.0175642	0.000392371
TRINITY_DN12011_c0_g1_i1-B_2	0.396	11.966	4.84449	0.00384507	5.65496e-05
TRINITY_DN12011_c0_g1_i2-B_2	0.32	22.653	6.10584	0.00428733	6.46503e-05
TRINITY_DN1203_c0_g1_i3-C_1	1.806	0.046	-6.03481	0.0287717	0.000751028
TRINITY_DN1203_c0_g1_i4-C_3	5.29	12.433	1.18922	0.000399965	3.6698e-06
TRINITY_DN12044_c0_g1_i2-A_3	13.473	6.163	-1.16687	3.5197e-06	1.06243e-08
TRINITY_DN1205_c0_g1_i2-C_3	1.7	6.703	1.95045	4.80594e-06	1.50999e-08
TRINITY_DN1206_c0_g2_i1-C_2	10.066	19.996	0.947663	0.0247248	0.000617774
TRINITY_DN1207_c0_g1_i2-C_1	21.656	37.97	0.778578	0.0100491	0.000191623
TRINITY_DN12095_c0_g1_i1-C_2	42.146	12.473	-1.7713	0.0212696	0.000496938
TRINITY_DN12101_c0_g2_i1-A_2	2.836	0.073	-5.35378	0.0257556	0.000648326
TRINITY_DN12117_c0_g1_i2-C_2	46.87	16.483	-1.5258	2.15998e-06	5.68703e-09
TRINITY_DN12118_c0_g1_i1-C_1	2.396	0.903	-1.44436	0.00927003	0.000173782
TRINITY_DN12129_c0_g2_i1-A_1	11.413	7.49	-0.649113	0.0263542	0.000666897
TRINITY_DN12131_c0_g1_i2-B_3	1.84	13.146	2.78351	0.00284076	3.92483e-05
TRINITY_DN1213_c0_g1_i1-C_2	1.36	14.623	3.4742	0.0238165	0.000587797
TRINITY_DN1213_c0_g1_i10-C_2	0.7	14.493	4.74101	0.00267416	3.65198e-05
TRINITY_DN1213_c0_g1_i4-C_2	0	19.336	7.80049	0.00364815	5.28289e-05
TRINITY_DN1213_c0_g1_i8-C_2	0.236	2.44	3.42123	0.00183508	2.31087e-05
TRINITY_DN1216_c0_g1_i2-A_1	1.78	0.14	-3.76642	0.0277883	0.000717931
TRINITY_DN12182_c0_g2_i1-A_2	2.64	0.176	-3.86382	0.000472815	4.53312e-06
TRINITY_DN1218_c0_g1_i1-A_2	46.256	7.083	-2.75863	1.37006e-05	5.66591e-08
TRINITY_DN1218_c0_g1_i4-A_2	52.31	10.486	-2.34425	0.00570057	9.23209e-05
TRINITY_DN1219_c0_g1_i1-C_2	28.413	13.623	-1.13024	0.019079	0.000436594
TRINITY_DN12206_c0_g3_i1-A_2	2.253	0.126	-4.12036	0.0465139	0.00141022
TRINITY_DN12238_c0_g1_i3-B_2	0.01	1.236	7.15147	0.000233004	1.88691e-06
TRINITY_DN12238_c0_g1_i6-B_2	0.463	3.106	2.8356	0.00596996	9.81207e-05
TRINITY_DN12238_c0_g1_i9-B_2	0.033	2.113	6.19172	0.00512907	8.15718e-05
TRINITY_DN12294_c0_g1_i1-C_3	1.473	12.99	3.15096	0.000240732	1.9719e-06
TRINITY_DN1233_c0_g1_i1-A_2	37.26	17.683	-1.1128	1.41692e-05	5.93506e-08
TRINITY_DN12357_c0_g1_i1-B_1	0.35	3.036	3.21587	0.0136399	0.000284241
TRINITY_DN123_c0_g1_i2-B_2	10.39	47.376	2.16112	0.0130248	0.000268977
TRINITY_DN123_c0_g1_i3-B_2	47.86	163.403	1.74416	2.937e-10	1.56219e-13
TRINITY_DN1243_c0_g1_i2-B_3	93.316	67.116	-0.519765	0.0460807	0.00138851
TRINITY_DN12442_c0_g1_i1-B_2	21.94	33.25	0.559079	0.0277713	0.000715682
TRINITY_DN12445_c3_g1_i1-C_3	5.223	12.506	1.21632	7.59774e-05	4.63733e-07
TRINITY_DN1244_c2_g1_i1-C_1	450.733	241.666	-0.939755	2.31331e-05	1.08895e-07
TRINITY_DN1245_c0_g1_i2-A_3	68.466	32.376	-1.1419	0.0388707	0.00111543
TRINITY_DN12460_c0_g1_i1-A_2	8.403	0.373	-4.45118	7.24541e-05	4.37411e-07
TRINITY_DN1248_c0_g2_i1-A_2	6.823	1.066	-2.65161	0.0235873	0.000580886
TRINITY_DN124_c0_g2_i1-B_3	395.11	859.566	1.08526	7.30908e-10	4.47086e-13
TRINITY_DN124_c0_g2_i5-B_3	2.103	0	-7.08425	0.000981257	1.08251e-05
TRINITY_DN12520_c0_g1_i1-A_2	15.44	0.773	-4.27074	0.000223674	1.78161e-06
TRINITY_DN12581_c0_g2_i1-B_2	0.58	9.086	3.92608	7.9299e-06	2.91036e-08
TRINITY_DN12584_c0_g2_i1-B_3	190.653	321.69	0.70316	1.17017e-05	4.68368e-08
TRINITY_DN125_c0_g1_i1-A_3	9.473	2.7	-1.9114	0.00841921	0.000152258
TRINITY_DN1261_c0_g1_i5-B_2	1.166	4.743	1.99829	0.0208593	0.000485686
TRINITY_DN12625_c0_g1_i2-B_2	0.42	24.66	5.91641	0.0263542	0.000666574
TRINITY_DN12635_c0_g1_i2-C_3	1.086	2.436	1.1586	0.0386625	0.00110638
TRINITY_DN1265_c0_g2_i1-C_2	52.936	91.806	0.757899	0.0277883	0.000717968
TRINITY_DN1265_c0_g2_i2-C_2	5.36	13.4	1.28696	0.00588653	9.59667e-05
TRINITY_DN12684_c0_g2_i1-A_2	3.77	0.193	-4.21089	0.00290951	4.04302e-05
TRINITY_DN12701_c0_g3_i1-C_1	4.81	0.36	-3.74763	1.01577e-06	2.3256e-09
TRINITY_DN12719_c1_g4_i3-C_3	58.033	19.15	-1.64817	0.0467951	0.00142535
TRINITY_DN12725_c0_g1_i1-B_3	0.12	1.95	3.92997	0.0369102	0.00103758
TRINITY_DN12777_c0_g2_i1-C_1	14.183	0.643	-4.42283	0.000202879	1.55392e-06
TRINITY_DN1278_c0_g1_i1-C_1	10.08	3.953	-1.41537	0.0499396	0.00155858
TRINITY_DN1279_c2_g1_i2-A_1	18.326	3.743	-2.31124	0.0034436	4.94547e-05
TRINITY_DN127_c0_g1_i1-B_3	4.13	40.95	3.27592	0.000589814	5.8823e-06
TRINITY_DN127_c0_g1_i2-B_3	1.22	31.44	4.66415	0.00244927	3.29334e-05
TRINITY_DN12859_c0_g1_i1-A_1	10.436	3.32	-1.68636	5.07595e-07	1.05297e-09
TRINITY_DN1285_c0_g2_i2-C_2	2.286	6.92	1.56243	0.00498348	7.84612e-05
TRINITY_DN12889_c0_g1_i1-A_2	4.98	0.353	-3.74748	0.0169581	0.000375458
TRINITY_DN1288_c0_g1_i2-A_2	1.486	8.793	2.58181	0.0461054	0.00138987
TRINITY_DN128_c1_g1_i2-B_2	129.69	78.766	-0.774334	0.0103374	0.000199177
TRINITY_DN12917_c0_g1_i1-C_2	35.81	15.183	-1.31171	0.0156421	0.000341773
TRINITY_DN12930_c0_g3_i1-C_3	425.463	284.34	-0.609359	0.0208958	0.000486815
TRINITY_DN1293_c0_g1_i3-B_2	9.28	18.983	1.00142	0.0188232	0.000429267
TRINITY_DN1293_c0_g1_i6-C_3	4.406	8.74	0.95623	0.00176101	2.19653e-05
TRINITY_DN12944_c0_g1_i5-B_3	0.28	12.45	5.42426	0.00592072	9.69178e-05
TRINITY_DN12957_c0_g1_i1-A_3	13.723	6.113	-1.18749	0.0278859	0.000720861
TRINITY_DN12957_c0_g1_i2-A_2	198.373	138.046	-0.570508	0.0113796	0.000223348
TRINITY_DN1296_c0_g3_i1-C_2	4.266	1.67	-1.39792	0.00104819	1.17918e-05
TRINITY_DN12972_c0_g2_i1-B_2	4.676	16.986	1.82262	0.00327766	4.65485e-05
TRINITY_DN1298_c0_g2_i1-C_2	3.573	25.906	2.81873	0.00245276	3.30396e-05
TRINITY_DN1298_c0_g2_i2-C_2	128.9	355.613	1.41088	7.00282e-10	4.03156e-13
TRINITY_DN1299_c0_g2_i1-B_2	1.073	11.086	3.33061	0.000579978	5.75335e-06
TRINITY_DN1301_c0_g1_i1-C_1	32.83	1.086	-4.89058	5.54257e-11	2.57958e-14
TRINITY_DN1303_c0_g1_i1-A_2	4077.38	1809.46	-1.23843	0.000119608	7.90473e-07
TRINITY_DN13054_c0_g1_i1-C_1	12.586	0.27	-5.53282	1.57766e-05	6.7972e-08
TRINITY_DN13083_c0_g1_i1-B_2	2.71	4.63	0.737777	0.0416971	0.00121595
TRINITY_DN13083_c0_g1_i1-C_1	3.026	0.306	-3.28662	0.000102817	6.67197e-07
TRINITY_DN13086_c0_g1_i1-A_2	9.116	0.36	-4.6009	0.00252271	3.41161e-05
TRINITY_DN1308_c0_g1_i1-A_1	50.456	21.703	-1.24354	6.5533e-05	3.89501e-07
TRINITY_DN130_c2_g1_i1-B_1	66.283	198.596	1.58075	0.000319844	2.73973e-06
TRINITY_DN13145_c0_g1_i1-C_2	4.576	0.03	-7.08659	0.0144651	0.000306798
TRINITY_DN13158_c0_g2_i1-A_2	8.37	0.306	-4.75207	0.000505025	4.87551e-06
TRINITY_DN131_c0_g1_i1-B_2	3.936	45.163	3.41866	0.00878632	0.00016065
TRINITY_DN131_c0_g3_i2-B_3	0.1	21.163	7.652	0.000233004	1.87964e-06
TRINITY_DN13250_c0_g2_i5-A_3	1.153	0.48	-1.34642	0.0340889	0.000935606
TRINITY_DN13251_c0_g1_i1-A_2	6.293	1.49	-2.11867	0.0318244	0.000857303
TRINITY_DN13283_c1_g1_i1-B_1	39.87	79.016	0.961208	0.0223249	0.000535545
TRINITY_DN13285_c0_g2_i1-B_2	30.783	116.186	1.88084	4.54992e-05	2.47456e-07
TRINITY_DN13291_c0_g2_i1-B_2	0.123	2.276	4.46795	0.000280399	2.36394e-06
TRINITY_DN132_c0_g1_i1-C_2	1.626	7.436	2.13386	0.00695332	0.00011989
TRINITY_DN132_c2_g1_i1-A_2	50.366	22.773	-1.14947	0.0467966	0.00142813
TRINITY_DN13308_c0_g1_i1-C_1	7.933	1.62	-2.31359	1.56925e-09	1.10596e-12
TRINITY_DN13324_c0_g1_i1-A_2	16.446	2.983	-2.5033	6.16165e-08	9.17668e-11
TRINITY_DN1333_c0_g1_i4-B_1	6.97	34.483	2.3029	1.02099e-06	2.36234e-09
TRINITY_DN1335_c0_g1_i1-B_3	7.4	21.333	1.44955	0.0427998	0.00125778
TRINITY_DN13389_c0_g5_i1-B_3	0.053	4.54	7.2084	5.85092e-08	8.6361e-11
TRINITY_DN1338_c0_g1_i1-B_3	39.79	152.586	1.8738	6.42964e-09	5.89938e-12
TRINITY_DN1338_c0_g1_i6-B_3	3.453	22.103	2.64934	2.54204e-05	1.2169e-07
TRINITY_DN1339_c0_g1_i1-B_2	5.466	13.52	1.27493	0.04168	0.00121434
TRINITY_DN133_c0_g1_i2-B_2	8.836	23.153	1.34102	4.53366e-06	1.4107e-08
TRINITY_DN13407_c0_g4_i1-B_3	27.733	45.86	0.691344	0.010006	0.000190667
TRINITY_DN1341_c0_g2_i1-C_3	0	1.516	22.0316	5.3165e-06	1.72234e-08
TRINITY_DN1342_c0_g1_i2-A_1	159.09	52.506	-1.63136	0.0264525	0.00067044
TRINITY_DN1345_c0_g2_i2-B_3	2.813	10.046	1.84674	0.0114497	0.000225334
TRINITY_DN1345_c0_g2_i3-B_3	3.14	15.1	2.22888	0.0104897	0.000203027
TRINITY_DN13471_c0_g1_i1-C_2	19.73	5.646	-1.8273	0.000223261	1.77536e-06
TRINITY_DN134_c0_g1_i14-B_1	2.23	12.013	2.44004	5.00076e-05	2.7663e-07
TRINITY_DN134_c0_g2_i2-B_2	33.19	70.97	1.04563	5.31244e-09	4.59175e-12
TRINITY_DN13520_c0_g1_i2-A_2	16.35	1.246	-3.7067	7.332e-05	4.43613e-07
TRINITY_DN13520_c0_g1_i4-A_2	1.373	0	-7.4039	0.00133348	1.57019e-05
TRINITY_DN1355_c0_g1_i1-C_1	52.6	28.513	-0.925923	0.00182734	2.29626e-05
TRINITY_DN1355_c0_g1_i2-C_2	1.813	64.5	5.14838	0.0298603	0.000784605
TRINITY_DN1356_c0_g1_i1-C_3	5.29	11.073	1.04113	0.0327162	0.000887713
TRINITY_DN1356_c0_g1_i14-B_3	0.006	0.606	7.02823	0.0101708	0.000194622
TRINITY_DN13578_c0_g2_i1-B_1	9.91	29.89	1.55028	0.000109545	7.12315e-07
TRINITY_DN135_c0_g2_i1-A_3	11.626	35.656	1.56669	0.00665747	0.000113316
TRINITY_DN13605_c1_g1_i1-C_1	853.3	0.61	-10.4302	3.89234e-05	2.0134e-07
TRINITY_DN13610_c0_g1_i1-B_3	10.186	20.09	0.93399	2.88682e-05	1.40498e-07
TRINITY_DN13621_c0_g4_i2-B_2	9.423	21.106	1.11952	1.39198e-05	5.79359e-08
TRINITY_DN13646_c0_g1_i1-B_2	14.36	30.976	1.06565	2.14812e-06	5.62723e-09
TRINITY_DN1365_c1_g4_i1-C_1	4.666	0.046	-6.53304	0.0367201	0.00102931
TRINITY_DN1369_c3_g1_i1-A_2	4.26	1.043	-2.00778	0.0301839	0.000797924
TRINITY_DN136_c0_g1_i1-B_2	18.806	58.553	1.60797	0.000168334	1.22442e-06
TRINITY_DN1370_c0_g2_i1-C_2	1.436	0.133	-3.51444	0.0364447	0.00102013
TRINITY_DN1370_c0_g2_i8-C_2	1.89	0	-8.82322	1.75438e-05	7.60521e-08
TRINITY_DN13724_c0_g1_i1-A_2	12.69	5.986	-1.13173	6.56878e-06	2.31974e-08
TRINITY_DN13726_c0_g1_i1-A_2	11.956	0.53	-4.46154	1.9996e-05	8.93416e-08
TRINITY_DN13738_c0_g1_i1-A_2	3.93	0.456	-3.09179	0.00121292	1.40482e-05
TRINITY_DN1374_c0_g1_i2-B_2	1.03	3.54	1.73304	0.0416924	0.00121526
TRINITY_DN1374_c1_g1_i1-C_1	12.61	1.796	-2.82378	1.56845e-05	6.73665e-08
TRINITY_DN1375_c0_g1_i9-B_2	3.263	1.07	-1.70569	0.00193314	2.48576e-05
TRINITY_DN13782_c0_g2_i1-C_2	7.256	0.116	-5.86318	0.0219563	0.000524369
TRINITY_DN1379_c0_g2_i2-C_3	20.12	13.233	-0.636347	0.04734	0.00144849
TRINITY_DN1381_c1_g1_i2-A_2	6.403	2.783	-1.23755	0.00258132	3.50803e-05
TRINITY_DN13857_c0_g1_i1-A_2	11.543	0	-7.21341	0.0377651	0.00107065
TRINITY_DN1385_c0_g1_i1-A_3	100.743	65.603	-0.659333	0.000119061	7.85275e-07
TRINITY_DN1385_c0_g1_i1-B_2	2.26	18.806	2.97555	0.0129307	0.000266345
TRINITY_DN13904_c0_g1_i1-A_1	7.823	2.563	-1.63883	0.000374714	3.38828e-06
TRINITY_DN1393_c0_g1_i1-B_1	16.326	36.76	1.12843	0.00878674	0.000160891
TRINITY_DN1394_c0_g4_i1-C_3	219.176	138.216	-0.723172	0.0475075	0.00145631
TRINITY_DN1396_c0_g1_i2-C_1	93.333	173.326	0.837328	0.00621992	0.000103653
TRINITY_DN1398_c0_g1_i2-C_1	10.286	3.416	-1.62848	0.00954116	0.000179907
TRINITY_DN1398_c0_g1_i3-C_1	7.863	2.14	-1.92595	0.00107577	1.21593e-05
TRINITY_DN139_c0_g1_i7-C_2	0.553	5.906	3.36457	0.0126709	0.000258803
TRINITY_DN14000_c0_g1_i2-A_2	3.423	0.936	-1.93352	0.00795219	0.000141592
TRINITY_DN14014_c0_g2_i1-B_2	0.326	2.726	2.99681	0.0104501	0.000201801
TRINITY_DN14020_c0_g1_i1-C_2	3.16	30.453	3.23836	3.96059e-05	2.07991e-07
TRINITY_DN14031_c0_g2_i1-A_2	10.893	0.663	-3.98756	0.00118978	1.36379e-05
TRINITY_DN14100_c0_g2_i1-B_2	9.423	47.13	2.26781	0.00916141	0.000170432
TRINITY_DN1410_c0_g1_i1-C_3	35.763	84.143	1.21945	9.69578e-05	6.2402e-07
TRINITY_DN1413_c0_g1_i4-C_3	0	1.04	7.30674	6.28906e-05	3.67636e-07
TRINITY_DN1413_c0_g1_i8-C_3	2.32	0.283	-3.14996	0.00703042	0.000121533
TRINITY_DN14142_c0_g1_i1-C_1	15.42	4.46	-1.81352	6.89369e-07	1.4942e-09
TRINITY_DN1414_c0_g1_i2-B_1	9.123	15.673	0.735406	0.0219284	0.000523409
TRINITY_DN14153_c1_g2_i1-C_2	17.143	8.05	-1.1396	0.000600425	6.02006e-06
TRINITY_DN14156_c0_g1_i1-A_2	65.633	2.236	-4.85077	2.17861e-06	5.76504e-09
TRINITY_DN1417_c0_g1_i5-C_3	0	0.213	5.75987	0.0450632	0.00135422
TRINITY_DN1418_c1_g1_i1-A_1	27.163	8.663	-1.66915	6.44334e-06	2.24483e-08
TRINITY_DN14199_c0_g1_i1-C_1	28.406	9.83	-1.53485	0.0030197	4.22024e-05
TRINITY_DN14210_c0_g8_i1-C_1	4.98	0.706	-2.82926	0.023006	0.000559928
TRINITY_DN14226_c0_g2_i1-B_3	0.273	3.016	3.50963	0.000163084	1.17973e-06
TRINITY_DN14226_c0_g2_i2-B_3	2.546	17.476	2.7351	1.31147e-05	5.38875e-08
TRINITY_DN14227_c0_g2_i1-A_2	1.98	0.16	-3.57478	0.0285069	0.00074213
TRINITY_DN14232_c0_g2_i1-C_1	3.976	1.67	-1.28497	0.00324161	4.58641e-05
TRINITY_DN1428_c0_g4_i1-A_2	49.206	13.586	-1.86385	0.0220912	0.000528751
TRINITY_DN142_c0_g4_i1-B_1	11.443	30.2	1.38842	0.0189168	0.000431654
TRINITY_DN142_c1_g1_i1-C_2	1.903	7.713	2.00699	0.00184849	2.3425e-05
TRINITY_DN14308_c0_g2_i1-A_2	1.83	0.09	-4.34217	0.0232864	0.000569552
TRINITY_DN1431_c0_g2_i1-B_3	0.9	3.57	1.92944	0.00783572	0.000138789
TRINITY_DN1431_c0_g2_i5-B_3	0.366	2.35	2.67827	7.95215e-05	4.92766e-07
TRINITY_DN1432_c0_g1_i4-B_3	0.08	1.333	4.12952	0.0467852	0.00142281
TRINITY_DN1438_c0_g1_i1-B_1	0.8	12.253	3.96647	0.0004048	3.74107e-06
TRINITY_DN1438_c0_g1_i3-B_1	12.436	29.45	1.21058	0.00152141	1.84708e-05
TRINITY_DN1438_c0_g1_i4-B_1	4.673	23.226	2.2967	0.000179703	1.32862e-06
TRINITY_DN1438_c0_g2_i1-A_2	48.916	32.536	-0.625877	0.000588181	5.85819e-06
TRINITY_DN14432_c0_g2_i1-C_1	17.34	8.796	-1.02608	0.0482688	0.00148975
TRINITY_DN14432_c0_g4_i1-C_1	6.503	3.063	-1.1136	0.00121292	1.40448e-05
TRINITY_DN1443_c0_g1_i1-B_2	12.893	41.81	1.6552	0.0337119	0.000923019
TRINITY_DN1448_c0_g1_i1-B_2	1.276	10.496	3.00233	0.0149626	0.000321235
TRINITY_DN1448_c1_g1_i5-B_2	0.933	9.913	3.36662	0.00159815	1.95938e-05
TRINITY_DN14500_c0_g1_i1-A_2	3.89	0.376	-3.32226	0.00413803	6.17937e-05
TRINITY_DN1450_c0_g1_i1-B_3	14.7	84.143	2.47261	1.85054e-06	4.72466e-09
TRINITY_DN14550_c0_g2_i1-C_3	2.133	6.453	1.56015	0.00345484	4.96784e-05
TRINITY_DN1456_c0_g1_i2-B_3	0.39	2.673	2.78586	0.000372535	3.36362e-06
TRINITY_DN1457_c0_g1_i1-B_2	9.326	67.513	2.8167	2.57168e-10	1.33368e-13
TRINITY_DN1457_c0_g2_i1-C_2	16.58	55.543	1.67775	0.00173718	2.15063e-05
TRINITY_DN14584_c0_g1_i1-A_1	334.766	15.156	-4.46457	1.64243e-05	7.09807e-08
TRINITY_DN14589_c0_g1_i1-B_2	1.73	11.693	2.72067	7.42128e-17	7.89477e-21
TRINITY_DN14589_c0_g1_i1-C_2	13.666	6.17	-1.16069	0.0213014	0.000498485
TRINITY_DN145_c0_g1_i3-A_2	39.446	17.943	-1.17971	0.00889217	0.000163768
TRINITY_DN1460_c0_g1_i1-C_2	8.346	16.1	0.928305	0.0371595	0.001048
TRINITY_DN14623_c0_g2_i1-C_2	0.86	0.04	-4.87788	0.031602	0.000849701
TRINITY_DN14625_c3_g1_i1-A_2	9.07	0.793	-3.50415	2.15876e-05	9.78878e-08
TRINITY_DN14627_c0_g1_i1-A_1	55.73	36.153	-0.663151	0.043127	0.00127313
TRINITY_DN1462_c0_g1_i5-C_2	0.833	57.23	6.085	2.0742e-07	3.66838e-10
TRINITY_DN1465_c0_g1_i1-A_1	1.49	0	-7.61075	0.00173766	2.15353e-05
TRINITY_DN1465_c0_g2_i1-C_1	3.103	0.296	-3.39864	0.0370011	0.0010421
TRINITY_DN14668_c0_g2_i1-C_1	43.16	20.766	-1.10544	7.30459e-07	1.60269e-09
TRINITY_DN1466_c0_g1_i4-A_3	10.843	3.523	-1.68816	0.0491887	0.00152599
TRINITY_DN1468_c0_g4_i2-A_3	11.276	3.833	-1.59961	2.91011e-06	8.25211e-09
TRINITY_DN146_c0_g2_i1-B_1	37.083	71.806	0.905169	3.69614e-06	1.13044e-08
TRINITY_DN1470_c0_g2_i1-B_2	0.32	1.513	2.22791	0.00342605	4.91115e-05
TRINITY_DN1475_c1_g2_i1-A_2	29.096	13.396	-1.14784	9.13522e-06	3.44633e-08
TRINITY_DN14768_c0_g1_i3-A_2	17.053	7.423	-1.21006	0.0151689	0.000328436
TRINITY_DN14785_c0_g1_i1-A_2	19.073	0.45	-5.3611	2.29808e-06	6.17287e-09
TRINITY_DN14820_c0_g1_i1-A_2	18.366	5.29	-1.8297	0.0481329	0.00148363
TRINITY_DN1483_c0_g1_i8-C_2	47.683	1.38	-5.11585	0.00808315	0.000144862
TRINITY_DN14851_c0_g1_i1-B_2	2.51	11.153	2.11331	0.000358368	3.18917e-06
TRINITY_DN14889_c0_g1_i1-C_1	4.493	0.786	-2.52404	0.000292613	2.48248e-06
TRINITY_DN14895_c0_g8_i2-B_2	10.143	24.516	1.20157	0.00463751	7.14354e-05
TRINITY_DN14898_c0_g1_i1-B_2	0.2	8.623	5.32623	0.00107805	1.21994e-05
TRINITY_DN148_c0_g1_i2-B_1	9.106	36.703	1.95118	4.86015e-09	4.13619e-12
TRINITY_DN148_c0_g1_i5-B_1	2.373	8.27	1.76089	8.06198e-13	1.92968e-16
TRINITY_DN14917_c0_g1_i9-A_2	3.54	1.08	-1.71583	0.0432599	0.00127993
TRINITY_DN1491_c0_g1_i2-B_2	0.07	4.463	5.88091	0.0320535	0.000864823
TRINITY_DN1491_c0_g2_i1-C_3	4.213	8.866	1.03977	0.0215544	0.000507891
TRINITY_DN1492_c0_g1_i3-A_1	6.686	17.186	1.32746	0.00570057	9.23286e-05
TRINITY_DN14939_c2_g1_i1-A_2	5.153	0.423	-3.53913	0.033427	0.000912133
TRINITY_DN14978_c0_g2_i1-C_3	9.976	98.886	3.28751	2.37961e-05	1.12332e-07
TRINITY_DN1498_c0_g3_i4-A_3	1.663	0	-9.47596	1.09148e-08	1.13914e-11
TRINITY_DN15019_c0_g1_i4-B_3	0	1.073	7.35484	2.06803e-05	9.34931e-08
TRINITY_DN1503_c0_g3_i1-B_2	1.083	25.946	4.55027	6.10397e-06	2.10693e-08
TRINITY_DN15044_c0_g1_i1-A_2	4.403	0.243	-4.15149	0.000126201	8.41043e-07
TRINITY_DN1505_c0_g1_i5-A_1	8.503	3.37	-1.41086	0.0204782	0.000474635
TRINITY_DN15072_c0_g2_i1-C_3	9.946	17.566	0.775806	0.00131321	1.53495e-05
TRINITY_DN15077_c0_g2_i1-A_2	2.353	0.163	-3.79923	0.00676737	0.000115816
TRINITY_DN1509_c0_g1_i3-C_1	22.84	44.926	0.957163	0.0401765	0.00115932
TRINITY_DN150_c0_g1_i3-C_1	0	1.073	7.3262	2.18793e-05	1.00375e-07
TRINITY_DN1512_c0_g2_i1-A_2	3.42	0.643	-2.42283	0.00281962	3.88063e-05
TRINITY_DN15137_c0_g1_i1-C_2	1.476	12.193	2.98837	0.00856111	0.000155394
TRINITY_DN15156_c0_g1_i1-A_2	14.78	9.15	-0.737405	0.0122746	0.000246955
TRINITY_DN1515_c0_g1_i1-C_3	7.16	12.656	0.785662	0.0114792	0.000226982
TRINITY_DN15174_c0_g1_i1-C_2	29.606	12.926	-1.2175	0.000306065	2.60219e-06
TRINITY_DN15191_c0_g2_i1-A_2	2.77	0.02	-7.0523	0.000591074	5.90964e-06
TRINITY_DN1522_c1_g2_i1-A_2	18.166	0.476	-5.21391	2.33283e-06	6.32826e-09
TRINITY_DN1523_c0_g1_i1-C_3	5.566	1.113	-2.34602	0.0467798	0.00142186
TRINITY_DN15306_c0_g1_i1-C_3	0.54	24.61	5.46027	3.30049e-07	6.14437e-10
TRINITY_DN1531_c0_g1_i4-C_1	103.606	39.166	-1.49467	0.0179264	0.000404762
TRINITY_DN15320_c0_g2_i1-A_2	2.313	0.076	-4.93877	0.00104179	1.1706e-05
TRINITY_DN1532_c1_g1_i1-B_2	2.763	36	3.69409	3.56295e-06	1.08023e-08
TRINITY_DN15331_c0_g2_i1-C_2	5.446	12.47	1.15365	0.0276611	0.000711193
TRINITY_DN15337_c0_g1_i1-A_1	17.146	2.563	-2.73006	1.53761e-05	6.54284e-08
TRINITY_DN15338_c0_g2_i1-C_1	6.963	2.813	-1.32904	0.00149006	1.79368e-05
TRINITY_DN1533_c0_g1_i2-A_3	21.516	63.143	1.50351	0.0326148	0.000881943
TRINITY_DN1533_c0_g1_i3-A_3	34.023	85.716	1.28426	0.0232407	0.000568022
TRINITY_DN1535_c0_g1_i1-B_3	0.07	4.273	6.49455	0.0134368	0.000278795
TRINITY_DN1535_c0_g1_i2-B_3	0.476	20.47	5.40898	2.30118e-05	1.07439e-07
TRINITY_DN1536_c0_g1_i4-C_3	2.136	0.516	-2.17439	0.0124527	0.000252012
TRINITY_DN1537_c0_g1_i2-B_1	14.146	3.37	-2.0931	9.37084e-05	6.00615e-07
TRINITY_DN1538_c0_g1_i17-C_3	0	0.416	20.6944	2.518e-05	1.20205e-07
TRINITY_DN15393_c0_g1_i1-A_2	5.01	0.04	-6.9496	0.000981257	1.08397e-05
TRINITY_DN15393_c0_g2_i3-A_2	4.066	1.013	-2.05112	0.00198189	2.56427e-05
TRINITY_DN1543_c0_g1_i1-A_1	4.606	0.886	-2.42911	0.00104179	1.16798e-05
TRINITY_DN15466_c0_g2_i1-B_2	0.393	10.5	4.68715	2.06803e-05	9.34988e-08
TRINITY_DN154_c0_g1_i1-B_2	7.986	17.446	1.07467	0.000731388	7.51829e-06
TRINITY_DN154_c0_g1_i5-B_2	0.236	9.54	5.39396	5.41367e-06	1.78531e-08
TRINITY_DN154_c0_g1_i6-B_2	0.43	13.453	4.99163	3.57945e-07	6.85408e-10
TRINITY_DN1554_c0_g5_i1-B_3	1.463	6.426	2.06596	0.00602057	9.93528e-05
TRINITY_DN1555_c0_g1_i1-B_2	20.733	40.906	0.940304	0.000932117	1.0139e-05
TRINITY_DN1555_c0_g1_i1-C_2	0.783	6.246	2.97526	0.000240732	1.96986e-06
TRINITY_DN15583_c0_g2_i2-C_3	1.36	4.876	1.77935	0.0148035	0.000316338
TRINITY_DN15599_c0_g1_i1-C_2	0	0.756	6.62197	0.0122088	0.000245468
TRINITY_DN1560_c0_g1_i6-A_3	2.476	0.89	-1.55038	0.0176988	0.000396437
TRINITY_DN15611_c0_g6_i1-B_2	1.783	38.263	4.35094	0.0392159	0.00112795
TRINITY_DN1564_c0_g1_i1-C_1	86.94	30.403	-1.54786	0.0149626	0.000321648
TRINITY_DN1564_c0_g1_i4-A_3	5.763	3.45	-0.781365	0.032647	0.000883878
TRINITY_DN1566_c0_g1_i1-A_1	387.123	247.28	-0.691498	0.000652238	6.59159e-06
TRINITY_DN156_c0_g1_i4-C_2	2063.74	61.916	-5.03296	3.79706e-07	7.35268e-10
TRINITY_DN1573_c0_g1_i1-B_3	7.37	18.51	1.30384	0.00047185	4.51759e-06
TRINITY_DN1575_c0_g1_i1-B_3	32.95	55.88	0.72221	0.0269295	0.000685394
TRINITY_DN15764_c0_g2_i1-C_1	3.163	0.033	-6.53482	0.00368354	5.35862e-05
TRINITY_DN1579_c0_g1_i1-C_1	30.553	9.36	-1.75537	1.24413e-08	1.37314e-11
TRINITY_DN15806_c0_g1_i1-A_3	22.296	3.393	-2.68786	6.38764e-05	3.76283e-07
TRINITY_DN15807_c0_g1_i2-A_1	4.343	7.663	0.776493	0.0461116	0.00139067
TRINITY_DN15822_c0_g2_i1-A_2	2.896	0.153	-4.21215	0.000341346	2.99578e-06
TRINITY_DN1585_c0_g1_i1-A_2	15.19	7.953	-0.976176	0.011267	0.00022024
TRINITY_DN158_c0_g1_i5-B_3	8.67	47.506	2.46032	8.29521e-05	5.19395e-07
TRINITY_DN1591_c1_g2_i1-B_2	6.54	16.186	1.25525	0.00203906	2.64908e-05
TRINITY_DN15937_c0_g2_i1-A_2	2.243	0.163	-3.69944	0.0327994	0.00089166
TRINITY_DN1594_c0_g2_i8-A_2	4.19	2.14	-1.00176	0.0184455	0.000417955
TRINITY_DN15955_c0_g2_i1-B_3	0.683	14.67	4.3531	0.00270666	3.69997e-05
TRINITY_DN1597_c0_g1_i1-B_2	0.046	2.006	5.54896	0.000627058	6.30377e-06
TRINITY_DN1598_c0_g1_i22-C_3	0	0.596	6.19543	0.00625552	0.000104636
TRINITY_DN15994_c0_g1_i1-A_2	2.87	0.133	-4.37446	0.00184121	2.32497e-05
TRINITY_DN159_c0_g1_i10-C_2	33.206	54.773	0.693411	0.0477341	0.0014669
TRINITY_DN16038_c0_g1_i1-C_1	18.41	3.366	-2.47101	0.00821138	0.000147517
TRINITY_DN1605_c0_g1_i1-B_2	5.86	28.553	2.22092	0.00247399	3.33913e-05
TRINITY_DN16060_c0_g1_i1-C_1	44.256	2.126	-4.32209	2.91777e-05	1.42781e-07
TRINITY_DN16076_c0_g1_i1-C_1	3.92	0.803	-2.27346	0.0161898	0.000355865
TRINITY_DN1608_c0_g1_i5-B_2	0.413	5.81	3.7587	0.00315773	4.44674e-05
TRINITY_DN160_c0_g1_i9-B_1	64.45	141.86	1.0958	1.48371e-10	7.49727e-14
TRINITY_DN1610_c0_g1_i1-A_2	29.213	2.156	-3.71646	0.00445262	6.7599e-05
TRINITY_DN1616_c4_g1_i1-A_2	101.973	57.61	-0.858728	0.00996535	0.000189363
TRINITY_DN16193_c0_g1_i1-C_1	23.436	3.056	-2.95333	1.34847e-10	6.63457e-14
TRINITY_DN161_c0_g1_i2-B_3	154.18	408.353	1.39749	0.0474532	0.00145258
TRINITY_DN16207_c0_g1_i1-C_2	94.13	7.983	-3.63134	0.000167686	1.21747e-06
TRINITY_DN16236_c0_g1_i3-B_3	176.526	99.816	-0.860014	0.0322889	0.000871604
TRINITY_DN16251_c0_g1_i1-C_1	110.78	70.31	-0.706875	0.0149406	0.000320063
TRINITY_DN16252_c0_g1_i1-C_1	9.333	4.393	-1.13861	1.05573e-05	4.05714e-08
TRINITY_DN16257_c0_g2_i1-A_1	2.38	0.1	-5.40027	0.021653	0.000511079
TRINITY_DN16270_c0_g4_i5-B_3	0	0.873	7.08752	0.0464164	0.00140665
TRINITY_DN1627_c0_g1_i1-C_3	1.806	30.576	3.96078	0.000112543	7.33304e-07
TRINITY_DN1628_c3_g1_i2-A_2	115.8	7.6	-3.937	0.000336442	2.93399e-06
TRINITY_DN16327_c0_g1_i1-A_3	25.04	9.633	-1.4034	0.0151736	0.000328888
TRINITY_DN16373_c0_g1_i1-C_1	7.856	0.616	-3.65504	0.00882938	0.000162142
TRINITY_DN163_c0_g1_i2-A_2	52.5	15.906	-1.74957	0.000198872	1.5153e-06
TRINITY_DN163_c0_g1_i4-C_3	4.676	10.586	1.15344	0.0218823	0.000520394
TRINITY_DN163_c3_g1_i1-A_1	18.636	5.73	-1.71587	4.89571e-06	1.56242e-08
TRINITY_DN16417_c0_g2_i1-B_2	0.14	3.28	4.55674	0.0350735	0.000972424
TRINITY_DN16517_c0_g1_i5-C_3	3.486	8.98	1.3368	0.00927003	0.000173809
TRINITY_DN1651_c0_g1_i2-A_3	32.853	23.683	-0.516648	0.0234973	0.000577731
TRINITY_DN16527_c0_g1_i3-C_2	22.68	5.246	-2.15742	0.000132758	9.09154e-07
TRINITY_DN1653_c0_g1_i1-B_2	4.763	28.413	2.55846	0.00036813	3.30427e-06
TRINITY_DN1654_c0_g2_i1-B_3	80.473	309.423	1.91699	9.19259e-09	8.80118e-12
TRINITY_DN1655_c0_g1_i12-A_2	0.256	0.003	-6.1743	0.0218367	0.000517447
TRINITY_DN16569_c0_g1_i1-A_1	9.173	4.936	-0.921621	0.0225141	0.000542701
TRINITY_DN1656_c0_g1_i1-B_2	1.09	5.69	2.3292	5.13241e-05	2.85278e-07
TRINITY_DN1656_c0_g1_i3-B_2	0.056	0.743	3.7939	0.0267414	0.000679541
TRINITY_DN1656_c0_g1_i4-A_2	16.416	7.783	-1.12626	6.49836e-06	2.27264e-08
TRINITY_DN1656_c0_g1_i4-B_2	0.01	0.383	5.29317	0.0315969	0.000849145
TRINITY_DN1656_c0_g1_i6-B_2	0.18	1.623	3.24415	1.024e-05	3.9216e-08
TRINITY_DN1656_c0_g1_i7-B_2	0.413	2.74	2.69343	0.0494354	0.00153693
TRINITY_DN1656_c0_g1_i8-B_2	0.083	1.24	4.00061	0.0392875	0.00113089
TRINITY_DN165_c0_g1_i6-C_1	28.35	9.063	-1.64201	0.0158466	0.000346846
TRINITY_DN1660_c0_g2_i3-A_3	16.373	5.35	-1.64343	0.000362233	3.23689e-06
TRINITY_DN1661_c0_g1_i3-C_2	2.683	0.793	-1.86272	0.00458068	7.00493e-05
TRINITY_DN1661_c0_g3_i1-B_2	25.946	43.233	0.70151	0.0412908	0.00120026
TRINITY_DN16624_c0_g1_i1-B_2	0.466	5.45	3.48134	0.00572051	9.29559e-05
TRINITY_DN1665_c0_g3_i2-C_3	22.113	41.94	0.888259	0.0206365	0.000479676
TRINITY_DN1669_c0_g1_i1-B_1	0	12.26	22.6717	2.39871e-06	6.53885e-09
TRINITY_DN166_c0_g1_i1-C_1	86.966	3.986	-4.45618	0.0216471	0.000510652
TRINITY_DN166_c1_g1_i7-A_1	24.07	3.1	-2.94304	0.0438658	0.00130252
TRINITY_DN166_c1_g1_i8-A_1	133.506	19.46	-2.76548	0.0303128	0.00080214
TRINITY_DN1671_c2_g1_i1-B_2	0.12	4.88	5.28574	0.000981257	1.08524e-05
TRINITY_DN1672_c0_g1_i11-C_2	0.39	12.143	4.95166	0.000185735	1.39051e-06
TRINITY_DN1672_c0_g1_i8-C_2	1.006	2.613	1.33814	0.0347173	0.000958394
TRINITY_DN1673_c0_g2_i5-B_1	1.51	6.28	2.04217	0.0231563	0.000565036
TRINITY_DN1678_c0_g1_i1-C_2	4.39	0.726	-2.59629	0.00609894	0.00010127
TRINITY_DN167_c0_g1_i5-C_2	0.34	3.603	3.45614	0.0264888	0.000672066
TRINITY_DN16831_c0_g1_i1-C_1	6.6	1.676	-1.99114	0.00120268	1.38976e-05
TRINITY_DN1683_c1_g1_i2-B_2	0.496	0	-6.68652	0.000786616	8.24919e-06
TRINITY_DN16874_c0_g1_i1-A_3	6.313	3.766	-0.800365	0.00641606	0.000108268
TRINITY_DN16886_c0_g1_i1-B_3	0.573	4.633	2.92852	0.00236914	3.15666e-05
TRINITY_DN16888_c0_g2_i1-A_2	4.513	1.276	-1.8522	0.000115837	7.62471e-07
TRINITY_DN16897_c0_g2_i2-C_2	2.866	21.78	2.8531	0.000246612	2.03318e-06
TRINITY_DN1689_c0_g1_i1-A_2	3.456	1.196	-1.58834	0.0101708	0.000194891
TRINITY_DN168_c0_g1_i1-B_3	11.74	120.41	3.36236	1.7981e-06	4.56687e-09
TRINITY_DN168_c0_g2_i1-B_2	0.09	17.006	7.51235	0.00325105	4.6041e-05
TRINITY_DN168_c0_g2_i2-B_2	0.73	49.383	6.06533	0.00872755	0.000159227
TRINITY_DN1691_c0_g2_i1-A_2	14.11	1.513	-3.24388	1.21996e-08	1.33024e-11
TRINITY_DN1691_c0_g2_i2-A_2	1.83	0.196	-3.3625	0.00149288	1.80054e-05
TRINITY_DN16930_c0_g1_i1-B_3	2.163	16.126	2.85133	1.64975e-07	2.82995e-10
TRINITY_DN1696_c0_g2_i1-B_3	13.016	41.633	1.61377	0.000150841	1.0711e-06
TRINITY_DN1696_c0_g2_i3-B_3	0.693	5.523	3.07275	0.00419941	6.30028e-05
TRINITY_DN1696_c0_g2_i4-B_3	4.33	19.01	2.10219	1.77004e-05	7.69664e-08
TRINITY_DN16981_c0_g1_i1-A_3	2.726	0.693	-2.02894	0.00265354	3.61676e-05
TRINITY_DN16_c0_g1_i1-B_3	7.07	74.056	3.36419	0.000132279	9.00596e-07
TRINITY_DN16_c0_g2_i7-A_1	0.783	0	-6.88804	0.000177801	1.30574e-06
TRINITY_DN1701_c0_g1_i1-B_2	14.283	27.773	0.902914	0.00240947	3.22001e-05
TRINITY_DN1702_c0_g1_i1-C_3	3.313	11.116	1.72812	1.8488e-05	8.13747e-08
TRINITY_DN1703_c0_g1_i4-B_1	0	0.79	20.827	2.17748e-05	9.96055e-08
TRINITY_DN1704_c0_g1_i2-B_2	92.65	42.626	-1.1486	0.040078	0.00115492
TRINITY_DN1705_c0_g1_i2-C_3	6.893	12.78	0.860969	0.00628392	0.000105331
TRINITY_DN17079_c0_g2_i1-A_2	4.126	1.09	-1.90265	0.0432059	0.00127718
TRINITY_DN17083_c0_g1_i1-B_2	0.716	4.9	2.71169	0.0467951	0.00142479
TRINITY_DN1709_c0_g2_i1-B_1	21.546	37.186	0.731122	0.0429132	0.00126468
TRINITY_DN17109_c2_g1_i2-B_2	51.323	90.113	0.756995	0.0149673	0.000322516
TRINITY_DN17112_c0_g2_i1-C_3	3.463	9.743	1.44028	0.0389134	0.00111769
TRINITY_DN17132_c0_g1_i1-A_2	3.786	0.033	-6.94322	0.00157929	1.93206e-05
TRINITY_DN1713_c0_g1_i1-B_3	0.993	3.183	1.64568	0.0463865	0.00140451
TRINITY_DN1713_c0_g1_i2-B_2	1.39	18.883	3.88101	0.00720486	0.000125603
TRINITY_DN1715_c0_g1_i1-A_2	45.726	28.716	-0.704296	0.000825824	8.79611e-06
TRINITY_DN1715_c0_g1_i1-B_3	3.17	6.74	1.06002	0.00463751	7.14726e-05
TRINITY_DN1715_c0_g1_i2-A_1	9.9	0.33	-4.90669	4.28467e-05	2.30181e-07
TRINITY_DN1715_c0_g1_i4-B_3	1.73	5.353	1.59241	0.0328466	0.000894959
TRINITY_DN17165_c0_g1_i1-A_2	5.9	1.09	-2.4247	0.00381972	5.60752e-05
TRINITY_DN1718_c0_g1_i3-C_3	0	0.526	20.8335	2.16997e-05	9.86849e-08
TRINITY_DN1719_c0_g2_i6-C_3	1.633	0.66	-1.3474	0.0429132	0.00126477
TRINITY_DN17210_c0_g1_i1-A_3	7.49	13.43	0.781197	0.0326853	0.000885782
TRINITY_DN17235_c0_g1_i1-B_2	0.133	6.326	5.56122	0.00400431	5.96371e-05
TRINITY_DN17240_c0_g1_i1-B_2	21.52	34.486	0.638221	0.0223281	0.00053592
TRINITY_DN17259_c0_g1_i1-B_3	4.296	14.02	1.70604	0.0420656	0.00123285
TRINITY_DN1725_c0_g1_i2-A_1	216.763	98.92	-1.15819	0.0248848	0.000622765
TRINITY_DN17267_c0_g1_i1-A_2	18.14	0.733	-4.56692	0.000306065	2.60474e-06
TRINITY_DN1726_c0_g5_i1-A_2	13.53	4.5	-1.64517	1.11709e-08	1.20322e-11
TRINITY_DN17283_c0_g2_i1-C_2	4.02	0.973	-2.06416	0.000929453	1.00976e-05
TRINITY_DN17314_c0_g1_i1-B_3	0.213	14.876	5.91451	0.0154468	0.000336042
TRINITY_DN17317_c0_g1_i1-A_2	9.913	2.823	-1.82734	1.13575e-05	4.48548e-08
TRINITY_DN17329_c0_g1_i1-A_2	1.53	0.07	-4.37403	0.0281034	0.000728353
TRINITY_DN17331_c0_g1_i1-A_2	1.936	0.07	-4.76325	0.00428938	6.4774e-05
TRINITY_DN1733_c0_g1_i3-B_3	0.043	2.253	5.92033	0.000336072	2.9182e-06
TRINITY_DN1733_c0_g2_i2-C_2	2.833	8.61	1.54898	0.000929453	1.00855e-05
TRINITY_DN17345_c0_g1_i1-C_1	78.006	45.636	-0.810213	0.00512229	8.1396e-05
TRINITY_DN17358_c0_g1_i1-A_2	3.3	0.763	-2.09598	0.038609	0.00110433
TRINITY_DN17369_c0_g1_i1-A_2	2.9	0.243	-3.5385	0.00119512	1.37309e-05
TRINITY_DN1736_c0_g2_i2-B_3	0.166	4.516	4.87116	0.0110778	0.000216101
TRINITY_DN1737_c0_g1_i1-B_2	27.7	39.886	0.481591	0.0326148	0.000882138
TRINITY_DN17384_c0_g1_i1-A_2	7.4	0.24	-4.90331	4.39612e-05	2.36753e-07
TRINITY_DN17386_c0_g1_i1-A_2	17.873	1.76	-3.30788	0.019488	0.000447797
TRINITY_DN17393_c0_g1_i1-B_2	0.173	7.133	5.27938	0.00234846	3.12599e-05
TRINITY_DN1741_c0_g1_i1-C_3	11.523	44.063	1.94329	0.00262778	3.57816e-05
TRINITY_DN17441_c0_g1_i1-A_2	3.23	0.31	-3.54228	0.0226923	0.000549187
TRINITY_DN1745_c0_g2_i1-B_2	0.493	8.776	4.09532	0.00631797	0.000106277
TRINITY_DN1747_c0_g1_i2-B_3	68.403	123.993	0.814646	0.00242792	3.25436e-05
TRINITY_DN17485_c0_g1_i1-C_1	91.536	15.846	-2.57043	2.34523e-22	1.24743e-26
TRINITY_DN1750_c0_g1_i2-C_2	17.496	9.863	-0.868068	0.0124107	0.000250848
TRINITY_DN17515_c0_g1_i1-A_1	124.186	7.466	-3.95959	0.00616162	0.000102582
TRINITY_DN1755_c1_g1_i1-B_2	56.17	174.863	1.63483	0.000130375	8.80698e-07
TRINITY_DN17567_c0_g1_i1-A_2	2.423	1.403	-0.838298	0.0297386	0.000780222
TRINITY_DN17573_c0_g1_i1-A_2	10.906	1.106	-3.32272	6.89369e-07	1.48545e-09
TRINITY_DN17574_c0_g1_i1-C_1	154.4	90.253	-0.803816	3.92869e-05	2.03851e-07
TRINITY_DN1757_c0_g1_i1-A_1	16.826	0	-7.14242	0.0440923	0.00131159
TRINITY_DN175_c0_g1_i1-B_1	1.22	4.596	1.93388	0.0134565	0.000279646
TRINITY_DN175_c0_g1_i3-B_1	0.926	2.67	1.51159	0.0387961	0.00111175
TRINITY_DN175_c1_g1_i1-A_2	3.85	0.886	-2.14068	1.28796e-05	5.27503e-08
TRINITY_DN17609_c0_g1_i1-A_2	4.25	0.846	-2.32703	0.00117962	1.34429e-05
TRINITY_DN1762_c0_g2_i2-C_2	9.71	4.99	-0.981054	0.0381432	0.00108543
TRINITY_DN17660_c0_g1_i1-A_2	14.186	0.583	-4.54666	0.000267795	2.23275e-06
TRINITY_DN17713_c0_g1_i1-A_1	5.963	0.253	-4.51657	8.65044e-05	5.4754e-07
TRINITY_DN17728_c0_g1_i1-C_1	2.143	0.443	-2.27509	0.022418	0.000538912
TRINITY_DN1775_c0_g2_i1-A_2	1214.06	224.793	-2.49641	0.0108946	0.000212091
TRINITY_DN17761_c0_g1_i1-B_2	7.36	170.89	4.49625	4.1262e-06	1.27843e-08
TRINITY_DN17774_c0_g1_i1-A_3	7.786	1.843	-2.09947	0.0495262	0.00154107
TRINITY_DN17788_c0_g1_i1-A_2	13.343	0.216	-5.82805	0.0245396	0.000611516
TRINITY_DN177_c0_g1_i1-A_2	104.45	31.433	-1.71309	0.00434592	6.5765e-05
TRINITY_DN17810_c0_g1_i1-C_1	17.546	1.91	-3.25015	0.00138277	1.64567e-05
TRINITY_DN17815_c0_g1_i1-A_2	2.54	0.123	-4.35065	0.00035797	3.175e-06
TRINITY_DN17846_c0_g1_i1-A_1	4.4	1.683	-1.38485	0.0422814	0.00123973
TRINITY_DN1784_c0_g3_i2-B_2	6.773	16.093	1.20196	3.30755e-07	6.24548e-10
TRINITY_DN17852_c0_g1_i1-B_1	8.833	15.183	0.730475	0.00791456	0.000140816
TRINITY_DN17886_c0_g1_i1-A_1	4.063	0.793	-2.4157	1.66817e-09	1.22004e-12
TRINITY_DN17890_c0_g1_i1-A_2	7.573	1.203	-2.62526	0.0244056	0.000606228
TRINITY_DN1792_c0_g2_i1-A_2	13	23.71	0.8192	0.00670078	0.000114142
TRINITY_DN1794_c0_g1_i1-C_1	11.8	21.483	0.83272	0.00133348	1.57083e-05
TRINITY_DN179_c1_g2_i1-C_1	27.55	1.56	-4.14263	5.02377e-06	1.60997e-08
TRINITY_DN1803_c0_g1_i8-B_2	3.22	5.216	0.658127	0.0251798	0.000631153
TRINITY_DN1805_c0_g1_i2-C_3	16.546	7.433	-1.17722	0.00844392	0.000152817
TRINITY_DN18078_c0_g1_i1-C_1	10.833	3.076	-1.78715	0.0490951	0.00152112
TRINITY_DN1808_c0_g1_i1-B_2	0.896	10.836	3.55364	4.48582e-05	2.4218e-07
TRINITY_DN180_c0_g1_i2-A_2	302.95	83.72	-1.87858	0.000417878	3.88972e-06
TRINITY_DN180_c0_g1_i2-A_3	1.013	0	-21.8429	6.55407e-06	2.30084e-08
TRINITY_DN18168_c0_g1_i1-A_1	8.95	0.55	-3.97376	0.0011869	1.358e-05
TRINITY_DN1817_c0_g1_i2-A_1	102.67	204.553	0.941287	0.0311059	0.000833882
TRINITY_DN181_c0_g1_i4-C_3	3.726	7.706	1.01857	0.00807238	0.000144411
TRINITY_DN181_c0_g1_i7-B_2	6.6	26.013	1.91173	0.0122927	0.000247482
TRINITY_DN18202_c0_g1_i1-C_1	206.963	13.94	-3.8905	2.92961e-05	1.4375e-07
TRINITY_DN18212_c0_g1_i1-C_1	10.91	0.33	-4.97311	0.000852801	9.12881e-06
TRINITY_DN1825_c0_g2_i1-B_2	58.943	44.59	-0.451029	0.0287274	0.000749491
TRINITY_DN18273_c0_g1_i1-A_1	5.51	2.93	-0.943302	0.0187504	0.000426361
TRINITY_DN1827_c0_g1_i1-C_1	147.806	6.123	-4.52906	2.22062e-06	5.90575e-09
TRINITY_DN1830_c0_g2_i2-C_3	6.38	50.98	2.94762	0.000550061	5.38343e-06
TRINITY_DN18323_c0_g1_i1-A_1	6.4	2.086	-1.62799	0.00789127	0.000140087
TRINITY_DN1835_c0_g1_i4-A_1	12.776	0.513	-4.68965	7.08239e-05	4.25686e-07
TRINITY_DN1836_c0_g3_i1-C_3	53.716	27.376	-1.03734	0.00672526	0.000114898
TRINITY_DN18376_c0_g1_i1-B_3	3	18.263	2.59702	0.000260115	2.15834e-06
TRINITY_DN1838_c0_g1_i5-B_3	0	5.086	9.11288	3.62164e-05	1.84448e-07
TRINITY_DN1841_c0_g1_i1-C_1	140.583	6.396	-4.45058	9.64845e-05	6.19691e-07
TRINITY_DN1841_c1_g1_i1-A_1	6.76	2.48	-1.45263	0.0126842	0.000259243
TRINITY_DN1842_c0_g1_i4-C_3	0.323	1.183	1.88508	0.00715331	0.000124204
TRINITY_DN1842_c0_g1_i7-C_3	0.813	0.163	-2.31772	0.00862638	0.000156923
TRINITY_DN1844_c0_g1_i17-B_2	1.846	8.2	2.13852	0.0129568	0.000267227
TRINITY_DN1845_c0_g1_i1-A_1	0.893	0	-21.7327	7.55196e-06	2.70971e-08
TRINITY_DN1845_c0_g1_i4-B_1	0	0.87	6.79592	0.00200414	2.59572e-05
TRINITY_DN1845_c0_g1_i6-B_1	0.846	0	-5.94353	0.0433992	0.00128636
TRINITY_DN18477_c0_g1_i1-B_1	9.866	44.65	2.15091	0.00519769	8.28706e-05
TRINITY_DN1853_c0_g1_i3-B_3	20.42	10.616	-1.00042	0.0244734	0.000608458
TRINITY_DN18564_c0_g1_i1-C_2	5.92	0.363	-3.97289	0.0327994	0.000891964
TRINITY_DN18585_c0_g1_i1-B_3	2.523	15.123	2.49149	0.000757724	7.83901e-06
TRINITY_DN1858_c0_g2_i1-A_2	18.69	5.55	-1.79755	0.00715331	0.000124053
TRINITY_DN1859_c0_g3_i1-B_2	9.173	26.883	1.47726	7.55916e-05	4.59368e-07
TRINITY_DN185_c0_g1_i1-C_2	67.106	1.856	-5.10438	6.56878e-06	2.32347e-08
TRINITY_DN18603_c0_g1_i1-C_1	6.943	0.453	-3.89126	0.0177484	0.000399799
TRINITY_DN18606_c0_g1_i1-C_2	11.686	7.916	-0.598178	0.0210475	0.000490909
TRINITY_DN18626_c0_g1_i1-A_2	2.216	0.16	-3.73966	0.0475465	0.00145923
TRINITY_DN18659_c0_g1_i1-A_2	37.51	25.106	-0.61586	0.00651726	0.000110323
TRINITY_DN18672_c0_g1_i1-C_2	22.993	44.573	0.903643	0.0187337	0.000425733
TRINITY_DN18678_c0_g1_i1-A_2	7.453	0.8	-3.15725	0.0305503	0.000811327
TRINITY_DN1867_c0_g3_i3-C_2	43.51	22.543	-0.986945	0.0237996	0.000587063
TRINITY_DN186_c0_g1_i1-B_3	18.34	35.286	0.905219	0.0431817	0.00127589
TRINITY_DN18706_c0_g1_i1-B_2	4.766	9.723	0.995178	0.0149626	0.000321728
TRINITY_DN18707_c0_g1_i1-B_3	1.486	25.276	4.03146	0.000586127	5.82994e-06
TRINITY_DN1873_c0_g1_i1-C_1	18.253	4.326	-2.14771	0.00152897	1.85829e-05
TRINITY_DN18758_c0_g1_i1-C_2	366.643	235.946	-0.667243	0.00462057	7.1027e-05
TRINITY_DN1875_c0_g2_i1-B_3	0.196	2.87	4.05706	0.0124895	0.000253271
TRINITY_DN18774_c0_g1_i1-B_2	0.07	2.016	4.78627	0.0349904	0.000967329
TRINITY_DN1877_c0_g1_i1-C_2	33.653	19.223	-0.844391	8.29521e-05	5.1954e-07
TRINITY_DN1879_c0_g1_i1-B_2	4.92	19.396	1.98014	0.00191108	2.4447e-05
TRINITY_DN187_c0_g2_i2-A_3	43.633	3.893	-3.55956	2.06535e-14	3.29568e-18
TRINITY_DN18810_c0_g1_i1-B_2	3.463	16.823	2.21519	0.0283846	0.000737526
TRINITY_DN1881_c0_g1_i4-A_2	8.86	1.456	-2.58532	0.00232605	3.08528e-05
TRINITY_DN18836_c0_g1_i1-C_2	10.19	5.38	-0.980367	0.0243588	0.00060432
TRINITY_DN18847_c0_g1_i1-B_2	0.286	242.01	9.54289	0.00110279	1.25131e-05
TRINITY_DN18875_c0_g1_i1-B_3	88.376	161.766	0.85508	0.00175704	2.18924e-05
TRINITY_DN1887_c0_g2_i1-A_1	156.36	96.866	-0.743353	0.0126177	0.000257046
TRINITY_DN1887_c1_g1_i3-B_2	44.596	118.433	1.35399	0.00157157	1.92052e-05
TRINITY_DN1889_c1_g1_i5-B_2	0.24	5.543	4.55733	4.8761e-05	2.6779e-07
TRINITY_DN188_c0_g1_i10-C_2	11.86	92.82	2.94347	0.0164428	0.000362519
TRINITY_DN18924_c0_g1_i1-C_2	50.703	29.93	-0.787449	0.0039209	5.78735e-05
TRINITY_DN18971_c0_g1_i1-B_2	7.303	110.69	3.88781	0.0490689	0.00151947
TRINITY_DN1897_c0_g1_i6-B_3	0	0.67	20.7163	2.45504e-05	1.16546e-07
TRINITY_DN18996_c0_g1_i1-A_2	6.283	0.886	-2.79803	0.00398881	5.92472e-05
TRINITY_DN189_c2_g1_i10-A_1	179.086	63.18	-1.58004	6.48148e-05	3.83535e-07
TRINITY_DN19039_c0_g1_i1-A_3	9.23	3.62	-1.38651	0.00095764	1.05057e-05
TRINITY_DN1904_c0_g1_i2-B_3	1.266	11.236	3.1115	1.74148e-12	4.63147e-16
TRINITY_DN1906_c0_g1_i1-C_1	124.34	7.453	-3.97235	1.39138e-05	5.77261e-08
TRINITY_DN19086_c0_g1_i1-C_2	6.036	1.093	-2.45641	0.00244927	3.29601e-05
TRINITY_DN19121_c0_g1_i1-B_2	0.036	17.793	8.99313	0.0227644	0.000552748
TRINITY_DN19180_c0_g1_i1-B_2	253.78	96.353	-1.4569	0.0391925	0.00112675
TRINITY_DN1918_c0_g2_i1-C_2	21.403	53.726	1.2536	0.0387286	0.0011093
TRINITY_DN19212_c0_g1_i1-A_2	7.09	0.12	-5.83593	0.00606054	0.000100167
TRINITY_DN1921_c0_g1_i3-B_2	0.34	12.32	5.18218	0.0280604	0.000726491
TRINITY_DN19283_c0_g1_i1-B_3	22.203	61.946	1.43446	0.046153	0.00139568
TRINITY_DN1936_c0_g1_i10-C_1	1.77	0.28	-2.82648	0.00119661	1.37799e-05
TRINITY_DN1940_c0_g1_i1-B_3	1.63	10.023	2.58617	0.0307561	0.00082205
TRINITY_DN19420_c0_g1_i1-B_2	0.17	7.226	5.33755	0.0401794	0.00115994
TRINITY_DN19458_c0_g1_i1-A_2	21.92	1.693	-3.68042	2.04051e-05	9.17119e-08
TRINITY_DN1945_c1_g3_i1-B_1	1.296	4.213	1.68995	0.00574684	9.35366e-05
TRINITY_DN19463_c0_g1_i1-C_1	21.616	2.82	-2.93212	0.000131599	8.92471e-07
TRINITY_DN19482_c0_g1_i1-C_1	2.746	0.4	-2.76618	0.00184121	2.32594e-05
TRINITY_DN1949_c0_g1_i2-C_2	40.303	105.203	1.34947	0.0215432	0.000507053
TRINITY_DN1949_c0_g1_i4-C_2	3.573	17.943	2.30864	5.93068e-05	3.38324e-07
TRINITY_DN194_c3_g1_i1-A_2	26.87	19.39	-0.523841	0.0346884	0.00095643
TRINITY_DN19514_c0_g1_i1-C_1	12.69	7.7	-0.776601	0.0355487	0.000990325
TRINITY_DN19537_c0_g1_i1-A_2	3.666	0.77	-2.27509	0.00331583	4.72229e-05
TRINITY_DN1953_c0_g1_i1-B_2	7.633	16.356	1.04839	0.0382734	0.00109015
TRINITY_DN19578_c0_g1_i1-A_3	23.47	11.603	-1.03556	0.0147705	0.000315044
TRINITY_DN19585_c0_g1_i1-A_2	3.256	0.15	-4.37409	0.00889259	0.000164069
TRINITY_DN1958_c0_g1_i2-C_2	19.923	9.606	-1.07844	0.00638274	0.000107536
TRINITY_DN195_c0_g4_i1-B_2	5.983	1159.81	7.56621	5.04578e-07	1.03999e-09
TRINITY_DN195_c0_g4_i2-B_2	0	9.89	7.96178	0.000951056	1.04025e-05
TRINITY_DN1961_c0_g2_i2-C_2	0	26.763	9.28088	0.0257289	0.000647312
TRINITY_DN1964_c0_g1_i3-A_2	2.783	0.723	-1.97932	0.00241665	3.23604e-05
TRINITY_DN1964_c0_g2_i6-A_3	6.243	1.783	-1.89182	0.0014171	1.69371e-05
TRINITY_DN19658_c0_g1_i1-A_2	21.633	8.046	-1.44002	0.000393225	3.59749e-06
TRINITY_DN196_c0_g1_i1-A_1	23.98	5.796	-2.06907	1.93645e-05	8.57472e-08
TRINITY_DN196_c0_g1_i2-A_1	27.1	6.9	-2.0366	7.74346e-06	2.81105e-08
TRINITY_DN19737_c0_g1_i1-C_2	12.653	6.533	-0.97439	0.0419776	0.00122753
TRINITY_DN19750_c0_g1_i1-C_1	12.466	7.746	-0.741129	0.0215669	0.000508471
TRINITY_DN1979_c0_g2_i1-C_1	23.47	12.906	-0.892319	0.0153376	0.000333257
TRINITY_DN197_c0_g1_i9-B_1	37.273	57.513	0.580419	0.0137889	0.000287871
TRINITY_DN19834_c0_g1_i1-C_1	5.64	0.38	-3.87081	0.0154756	0.000337098
TRINITY_DN19841_c0_g1_i1-B_1	2.853	15.34	2.41465	0.000227703	1.81976e-06
TRINITY_DN1991_c0_g2_i1-A_1	7.95	2.146	-1.88549	0.00715163	0.000123914
TRINITY_DN1999_c0_g2_i2-A_2	115.36	40.933	-1.51539	0.000710735	7.24893e-06
TRINITY_DN1_c0_g2_i1-B_3	15.146	47.74	1.62697	0.00126621	1.47497e-05
TRINITY_DN20014_c0_g1_i1-C_1	8.903	2.483	-1.8379	0.00689804	0.000118695
TRINITY_DN20028_c0_g1_i1-B_1	28.266	43.743	0.587443	0.0172723	0.000383335
TRINITY_DN2010_c0_g1_i3-C_3	0.096	0.63	2.84395	0.0479184	0.00147447
TRINITY_DN2014_c0_g1_i2-C_2	5.506	0.183	-5.03047	2.96152e-06	8.50627e-09
TRINITY_DN2017_c0_g1_i2-B_2	3.52	8.563	1.25358	0.00159508	1.9535e-05
TRINITY_DN20183_c0_g1_i1-C_1	17.766	2.173	-3.02696	0.00175107	2.17714e-05
TRINITY_DN20190_c0_g1_i1-C_3	3.583	30.006	3.00982	0.000218792	1.73541e-06
TRINITY_DN20212_c0_g1_i1-C_2	10.8	1.583	-2.75477	0.000246599	2.0298e-06
TRINITY_DN20253_c0_g1_i1-A_2	16.463	0.243	-5.98381	0.00471984	7.30552e-05
TRINITY_DN2027_c0_g1_i2-C_3	3.383	6.073	0.796548	0.0448669	0.00134597
TRINITY_DN20294_c0_g1_i1-A_1	286.2	161.98	-0.867466	0.000132573	9.06128e-07
TRINITY_DN2029_c0_g1_i1-B_2	0.253	3.333	3.75917	0.00805687	0.000143823
TRINITY_DN2029_c0_g1_i1-C_3	18.346	31.57	0.731655	0.00960776	0.000181418
TRINITY_DN2029_c0_g1_i8-B_2	0.096	3.036	4.92827	0.0290783	0.000760191
TRINITY_DN202_c0_g1_i11-B_1	0.636	3.75	2.52543	0.00927003	0.000173591
TRINITY_DN2030_c0_g1_i1-B_3	2.036	12.25	2.55457	8.31075e-05	5.21618e-07
TRINITY_DN2030_c0_g1_i2-A_3	6.036	2.47	-1.32645	0.0486928	0.00150413
TRINITY_DN2032_c0_g2_i1-C_2	30.976	13.543	-1.22264	0.000130568	8.83741e-07
TRINITY_DN20334_c0_g1_i1-B_3	0.09	4.236	5.54698	0.0177005	0.000398064
TRINITY_DN20344_c0_g1_i1-C_2	5.706	0.71	-3.09681	0.000126309	8.44834e-07
TRINITY_DN20347_c0_g1_i1-B_1	1.253	10.19	2.94966	0.000161632	1.16277e-06
TRINITY_DN2034_c0_g1_i1-B_2	67.046	48.616	-0.507906	0.0218484	0.000518629
TRINITY_DN20383_c0_g1_i1-B_3	7.91	19.44	1.25921	0.00866356	0.000157714
TRINITY_DN2038_c2_g1_i2-B_3	1.143	2.793	1.25558	0.0299804	0.000788559
TRINITY_DN203_c0_g2_i5-C_1	90.97	23.746	-1.97005	0.000521748	5.05083e-06
TRINITY_DN2040_c0_g4_i1-B_2	42.036	89.69	1.03307	0.0475032	0.00145475
TRINITY_DN2042_c0_g1_i1-B_3	2.406	4.83	0.958471	0.0384449	0.00109759
TRINITY_DN20493_c0_g1_i1-A_1	3.21	1.16	-1.52324	0.00458068	7.01688e-05
TRINITY_DN2049_c0_g2_i1-C_3	16.37	27.353	0.68549	0.00927003	0.00017335
TRINITY_DN20513_c0_g1_i1-C_3	0.55	3.583	2.69426	0.0104784	0.000202596
TRINITY_DN2051_c0_g1_i3-B_2	2.33	4.56	0.909465	0.0408367	0.00118325
TRINITY_DN20536_c0_g1_i1-B_3	0.763	4.496	2.50214	0.00822617	0.000148111
TRINITY_DN20569_c0_g1_i1-B_3	8.22	38.766	2.19669	1.96983e-11	8.12007e-15
TRINITY_DN2057_c0_g1_i9-B_2	4.213	8.856	1.04674	0.0456958	0.0013757
TRINITY_DN2057_c0_g4_i1-C_1	4.73	1.653	-1.5332	0.00831395	0.000149913
TRINITY_DN2062_c0_g2_i5-C_1	10.443	2.27	-2.24798	1.28497e-05	5.24568e-08
TRINITY_DN2062_c0_g3_i1-C_1	1.316	0.043	-5.0122	0.00448687	6.82558e-05
TRINITY_DN20659_c0_g1_i1-C_2	0.223	4.643	4.3297	1.39963e-08	1.60059e-11
TRINITY_DN2066_c1_g3_i7-A_1	1.41	3.35	1.22762	0.0270218	0.000688464
TRINITY_DN206_c0_g1_i13-C_3	1.276	0	-9.14881	7.81056e-08	1.20479e-10
TRINITY_DN2075_c0_g1_i2-B_1	5.6	12.95	1.17093	0.0346884	0.000956675
TRINITY_DN20780_c0_g1_i1-C_2	90.653	240.013	1.36985	0.0418971	0.00122345
TRINITY_DN20789_c0_g1_i1-A_1	7.153	2.65	-1.44857	0.00899075	0.000166898
TRINITY_DN207_c0_g2_i2-A_1	256.033	88.793	-1.50092	0.0199643	0.000460334
TRINITY_DN20800_c0_g1_i1-C_2	29.023	7.366	-1.99787	0.000114963	7.5519e-07
TRINITY_DN20813_c0_g1_i1-B_3	561.906	1348.56	1.20458	0.0120522	0.000241359
TRINITY_DN2082_c0_g3_i1-C_3	39.526	10.79	-1.9886	0.024514	0.000610552
TRINITY_DN2083_c0_g1_i4-C_1	4.313	0.573	-3.02389	0.0141782	0.000298074
TRINITY_DN20846_c0_g1_i1-A_2	6.733	0.106	-5.92112	0.000152229	1.08501e-06
TRINITY_DN2085_c0_g2_i1-B_2	0.466	2.543	2.39924	0.0218484	0.000518887
TRINITY_DN2085_c0_g3_i1-B_2	7.836	61.693	2.91755	3.02167e-05	1.49874e-07
TRINITY_DN2089_c0_g1_i4-A_2	4.206	0.22	-4.32324	2.81632e-06	7.93942e-09
TRINITY_DN2089_c0_g4_i1-B_3	8.8	6.076	-0.577591	0.0407332	0.00117917
TRINITY_DN20903_c0_g1_i1-A_2	23.48	13.11	-0.87725	0.0116619	0.000231956
TRINITY_DN20903_c0_g1_i1-B_2	4.276	11.456	1.38355	0.0349516	0.000965792
TRINITY_DN2091_c0_g2_i1-A_2	13.093	6.713	-1.0043	0.00475565	7.37359e-05
TRINITY_DN2092_c0_g1_i1-C_1	4.516	1.516	-1.58789	0.00192166	2.46589e-05
TRINITY_DN2092_c0_g2_i1-A_1	11.573	5.566	-1.10756	0.0491887	0.00152582
TRINITY_DN20946_c0_g1_i1-A_3	71.376	12.41	-2.60871	0.000439034	4.13983e-06
TRINITY_DN20962_c0_g1_i1-B_2	0.036	2.526	5.97216	0.00145316	1.74279e-05
TRINITY_DN20977_c0_g1_i1-A_2	3.556	0.28	-3.61378	0.0174559	0.00038876
TRINITY_DN20978_c0_g1_i1-B_2	6008.57	3311.11	-0.894045	7.81433e-10	4.88383e-13
TRINITY_DN209_c0_g1_i13-B_2	0	0.813	7.22496	0.00221156	2.90553e-05
TRINITY_DN209_c0_g1_i3-C_2	1491.65	4996.31	1.70306	3.96059e-05	2.08557e-07
TRINITY_DN21041_c0_g1_i1-B_2	15.383	35.966	1.14991	0.0419776	0.00122803
TRINITY_DN21043_c0_g1_i1-B_2	2.246	19.206	3.03505	0.00035797	3.17217e-06
TRINITY_DN210_c0_g1_i4-B_1	3.923	33.766	3.15381	0.00807238	0.000144483
TRINITY_DN2111_c1_g2_i1-B_3	70.32	217.653	1.57982	0.00229243	3.02398e-05
TRINITY_DN21136_c0_g1_i1-A_2	15.103	2.81	-2.41499	0.000940935	1.02599e-05
TRINITY_DN2114_c0_g1_i3-C_3	3.733	6.213	0.690339	0.0142682	0.000300617
TRINITY_DN2115_c0_g2_i1-B_2	0.066	5.156	6.27592	0.00925982	0.00017285
TRINITY_DN21176_c0_g1_i1-B_2	0.376	4.99	3.65766	0.00135098	1.59346e-05
TRINITY_DN2119_c0_g1_i1-B_2	0.926	15.026	3.98724	0.000417779	3.88324e-06
TRINITY_DN2119_c0_g1_i8-C_3	1.163	10.943	3.19599	0.000956091	1.0476e-05
TRINITY_DN2119_c0_g1_i9-C_3	0.03	6.893	7.81212	0.0300638	0.000791947
TRINITY_DN21218_c0_g1_i1-C_3	2.216	6.916	1.59991	1.09869e-05	4.3099e-08
TRINITY_DN2122_c0_g1_i5-C_2	0.566	1.993	1.78465	0.000205429	1.57892e-06
TRINITY_DN21232_c0_g1_i1-A_2	161.06	46.696	-1.80119	2.81632e-06	7.93121e-09
TRINITY_DN2123_c0_g1_i1-C_1	8.816	2.016	-2.14648	0.00515161	8.20673e-05
TRINITY_DN212_c0_g1_i8-A_1	0.676	2.03	1.59592	0.0260856	0.000657326
TRINITY_DN21306_c0_g1_i1-B_2	24.7	57.23	1.15937	0.00284333	3.93216e-05
TRINITY_DN2131_c0_g1_i1-A_3	15.183	2.893	-2.48883	0.000424255	3.97034e-06
TRINITY_DN2135_c0_g1_i1-A_1	67.066	0.653	-6.67203	0.00345484	4.97079e-05
TRINITY_DN2135_c0_g1_i1-B_3	10.556	16.77	0.624119	0.0205737	0.0004775
TRINITY_DN21369_c0_g1_i1-C_3	13.136	31.296	1.18988	0.000200186	1.52798e-06
TRINITY_DN2138_c0_g2_i2-B_2	23.79	44.693	0.855917	0.0011869	1.35618e-05
TRINITY_DN21396_c0_g1_i1-C_3	1.433	5.706	1.96715	0.0013827	1.64135e-05
TRINITY_DN213_c0_g1_i17-A_1	2.973	0.92	-1.73245	0.0248445	0.000621095
TRINITY_DN2144_c0_g3_i2-A_2	2.62	0.056	-5.71664	0.00018218	1.3542e-06
TRINITY_DN2144_c0_g3_i3-A_2	15.91	2.85	-2.50815	0.000306598	2.61335e-06
TRINITY_DN214_c0_g1_i1-A_3	53.22	23.996	-1.18834	1.4448e-09	9.79827e-13
TRINITY_DN214_c0_g2_i1-C_1	25.52	8.51	-1.59577	8.09098e-05	5.02445e-07
TRINITY_DN21512_c0_g1_i1-A_2	9.22	1.556	-2.6479	0.000377048	3.4144e-06
TRINITY_DN21547_c0_g1_i1-B_2	48.87	165.653	1.71164	0.0267883	0.000681444
TRINITY_DN2158_c0_g3_i2-C_1	28.9	13.443	-1.14581	0.000129804	8.73393e-07
TRINITY_DN215_c0_g1_i1-B_2	0.043	1.813	5.54687	0.015106	0.000326618
TRINITY_DN215_c0_g1_i10-B_2	0.176	5.393	5.10491	0.0125076	0.000253804
TRINITY_DN215_c0_g1_i2-A_1	3.246	321.706	6.75642	1.27678e-07	2.08829e-10
TRINITY_DN215_c0_g2_i1-A_1	8.966	1330	7.19769	1.20819e-06	2.90794e-09
TRINITY_DN215_c0_g2_i2-A_1	0	10.143	9.02049	5.18578e-05	2.88934e-07
TRINITY_DN215_c0_g2_i5-A_1	0.49	66.776	7.20109	0.00893214	0.000165573
TRINITY_DN215_c0_g2_i8-A_1	22.843	2279.58	6.63499	8.6227e-05	5.44632e-07
TRINITY_DN2165_c0_g1_i8-B_1	1.773	5.503	1.60023	3.83505e-06	1.18312e-08
TRINITY_DN2168_c1_g1_i1-C_2	2.306	10.996	2.22036	8.05322e-10	5.14022e-13
TRINITY_DN2170_c0_g2_i1-A_2	3.47	0.33	-3.35409	0.00927003	0.000173787
TRINITY_DN2178_c0_g3_i1-C_2	5.856	31.66	2.43192	0.000254655	2.10288e-06
TRINITY_DN2179_c0_g2_i1-A_2	10	1.86	-2.42051	0.000351149	3.10049e-06
TRINITY_DN2181_c0_g1_i1-A_1	13.83	2.893	-2.2485	0.00769503	0.000135887
TRINITY_DN2184_c0_g2_i6-C_2	0.606	2.003	1.69887	0.0327162	0.000887793
TRINITY_DN2185_c0_g1_i7-B_3	10.786	22.006	0.980459	0.000133283	9.17129e-07
TRINITY_DN2188_c0_g1_i1-A_3	21.106	2.876	-2.93231	8.2025e-07	1.82152e-09
TRINITY_DN2189_c0_g1_i1-A_3	111.493	18.253	-2.73603	0.000981257	1.08391e-05
TRINITY_DN21906_c0_g1_i1-C_1	6.523	2.88	-1.22555	0.0115846	0.000229221
TRINITY_DN21925_c0_g1_i1-C_1	3.713	1.45	-1.40126	0.0149556	0.000320583
TRINITY_DN2193_c0_g1_i2-B_1	1.826	5.533	1.5333	0.00454034	6.92504e-05
TRINITY_DN219_c0_g2_i3-A_1	9.073	19.653	1.08302	0.00105476	1.18938e-05
TRINITY_DN22000_c0_g1_i1-C_1	51.826	23.713	-1.16563	0.0238949	0.000590048
TRINITY_DN2202_c0_g1_i2-B_3	3.62	10.08	1.41905	0.000207649	1.60703e-06
TRINITY_DN22066_c0_g1_i1-C_1	16.136	2.17	-2.85019	0.0177005	0.00039771
TRINITY_DN2207_c0_g1_i1-C_1	8.95	0.833	-3.40968	1.82379e-05	7.95462e-08
TRINITY_DN220_c0_g2_i1-B_2	6.436	10.936	0.728001	0.0277594	0.000714637
TRINITY_DN2214_c0_g1_i4-C_2	0.046	0.82	4.47091	0.0367201	0.00102896
TRINITY_DN2214_c1_g1_i1-A_3	271.593	31.7	-3.20904	0.000526532	5.10414e-06
TRINITY_DN22151_c0_g1_i1-C_1	199.596	425.366	1.05216	7.66567e-08	1.17225e-10
TRINITY_DN2215_c0_g5_i1-B_2	0.4	4.583	3.58464	0.0220912	0.000528764
TRINITY_DN2218_c0_g6_i1-C_1	66.05	42.433	-0.67283	0.00944806	0.000177721
TRINITY_DN221_c2_g1_i1-B_2	15.28	30.786	0.964592	0.0038638	5.68764e-05
TRINITY_DN22220_c0_g1_i1-C_1	322.383	198.703	-0.749101	0.000427416	4.01829e-06
TRINITY_DN2227_c0_g1_i2-A_2	2.15	0.086	-4.72003	0.000348398	3.07156e-06
TRINITY_DN222_c1_g1_i1-C_1	21.76	10.4	-1.09596	0.000290064	2.45699e-06
TRINITY_DN22303_c0_g1_i1-C_2	12.12	3.133	-1.95822	0.00698268	0.000120615
TRINITY_DN22326_c0_g1_i1-C_1	14.17	1.86	-2.94928	9.16636e-06	3.48605e-08
TRINITY_DN2232_c0_g1_i1-C_2	51.24	72.546	0.456814	0.0469757	0.00143547
TRINITY_DN22333_c0_g1_i1-C_1	15.773	1.963	-3.06579	8.81539e-05	5.61497e-07
TRINITY_DN2236_c0_g1_i4-A_1	0.846	0.006	-6.75634	4.14944e-05	2.20157e-07
TRINITY_DN2238_c0_g1_i1-B_1	1.426	9.546	2.77836	0.0116456	0.000231201
TRINITY_DN223_c0_g2_i1-B_1	5.69	26.526	2.19209	0.00099374	1.10339e-05
TRINITY_DN223_c0_g2_i1-C_1	28.01	3.01	-3.21441	0.0344167	0.000947349
TRINITY_DN223_c0_g5_i1-C_2	47.47	29.916	-0.722035	0.0373991	0.0010558
TRINITY_DN2240_c0_g1_i1-A_2	21.173	1.313	-3.96913	0.000233004	1.88313e-06
TRINITY_DN2240_c0_g3_i1-A_3	7.856	2.913	-1.48102	0.000232834	1.87275e-06
TRINITY_DN22439_c0_g1_i1-A_1	7.143	2.37	-1.63668	0.000193555	1.46192e-06
TRINITY_DN2247_c1_g1_i1-A_1	47.326	13.54	-1.84449	1.18542e-05	4.76048e-08
TRINITY_DN2249_c0_g1_i6-A_2	7.946	2.456	-1.71361	0.000816156	8.61716e-06
TRINITY_DN22532_c0_g1_i1-C_2	2.673	11.046	2.02834	0.000142528	1.00259e-06
TRINITY_DN22534_c0_g1_i1-A_1	6.046	0.263	-4.45249	0.0213758	0.000501125
TRINITY_DN2253_c0_g1_i2-A_1	4.336	2.093	-1.09993	0.0461397	0.00139275
TRINITY_DN2254_c0_g1_i2-C_1	1.633	109.943	5.99574	0.000530123	5.15305e-06
TRINITY_DN2257_c0_g1_i3-A_1	1.666	0.063	-4.86423	0.0133695	0.000276806
TRINITY_DN2259_c0_g1_i2-B_2	0.033	2.073	6.44226	0.00244927	3.29534e-05
TRINITY_DN225_c0_g3_i1-B_1	8.16	45.953	2.50235	2.71633e-05	1.30813e-07
TRINITY_DN225_c0_g3_i3-B_1	18.63	106.843	2.52279	0.000213447	1.67177e-06
TRINITY_DN226_c0_g1_i4-A_2	39.463	7.543	-2.39935	0.000102158	6.61563e-07
TRINITY_DN22718_c0_g1_i1-C_1	10.183	0.753	-3.70428	0.00852014	0.000154537
TRINITY_DN22721_c0_g1_i1-B_3	1.15	17.873	3.95057	0.000177801	1.30609e-06
TRINITY_DN2274_c1_g1_i4-B_3	0.743	0	-5.83908	0.0216649	0.000511648
TRINITY_DN22751_c0_g1_i1-B_3	0.28	7.38	4.67986	1.20611e-06	2.8869e-09
TRINITY_DN22773_c0_g1_i1-B_3	17.806	94.606	2.351	2.14812e-06	5.61585e-09
TRINITY_DN2279_c0_g1_i1-A_1	5.776	0.02	-8.75045	5.70573e-06	1.94232e-08
TRINITY_DN227_c0_g1_i1-A_2	2.126	0.81	-1.43462	0.0089295	0.000165405
TRINITY_DN22800_c0_g1_i1-A_2	4.5	0.036	-6.93363	5.44169e-06	1.80179e-08
TRINITY_DN22804_c0_g1_i1-A_2	3.053	0.276	-3.43988	0.0134368	0.000278914
TRINITY_DN2281_c0_g1_i1-C_2	17.746	8.023	-1.16922	0.000121438	8.05798e-07
TRINITY_DN22827_c0_g1_i1-C_1	2.803	0.256	-3.4291	0.0116456	0.000231109
TRINITY_DN22833_c0_g1_i1-B_3	1.63	4.706	1.4913	0.0377651	0.00107052
TRINITY_DN22837_c0_g1_i1-A_1	252.616	127.313	-1.02306	1.43008e-06	3.53707e-09
TRINITY_DN2284_c0_g1_i2-A_1	10.093	3.83	-1.47355	0.0270853	0.000691161
TRINITY_DN2284_c0_g1_i3-B_2	14.2	32.626	1.17572	0.000194737	1.47634e-06
TRINITY_DN2286_c0_g3_i1-B_3	8.43	21.806	1.3201	0.00416657	6.23307e-05
TRINITY_DN22870_c0_g1_i1-A_2	6.67	1.826	-1.87618	0.015527	0.000338611
TRINITY_DN2292_c0_g1_i1-A_2	11.106	4.946	-1.1991	0.0318244	0.000857373
TRINITY_DN2292_c0_g1_i2-A_1	10.033	6.443	-0.682297	0.0225141	0.00054361
TRINITY_DN2292_c1_g1_i1-A_2	23.783	10.413	-1.22635	6.18072e-05	3.59288e-07
TRINITY_DN22941_c0_g1_i1-A_2	2.45	0.346	-2.86366	0.0407905	0.00118137
TRINITY_DN22965_c0_g1_i1-B_3	2.163	6.243	1.48962	0.00310711	4.35892e-05
TRINITY_DN22972_c0_g1_i1-A_2	5.6	0.673	-3.02453	0.0039128	5.76498e-05
TRINITY_DN2298_c1_g1_i3-C_2	79.453	148.13	0.867657	0.00449727	6.8524e-05
TRINITY_DN23010_c0_g1_i1-A_2	4.11	1.013	-2.0328	1.49063e-05	6.26584e-08
TRINITY_DN23018_c0_g1_i1-A_2	98.046	60.986	-0.719411	0.00760361	0.000134116
TRINITY_DN2305_c1_g2_i1-A_2	1.953	0.133	-4.14607	0.00672149	0.000114673
TRINITY_DN2306_c0_g1_i2-A_1	4.873	2.476	-1.0127	0.031904	0.000859942
TRINITY_DN23098_c0_g1_i1-C_2	13.666	2.32	-2.60539	1.50248e-05	6.35342e-08
TRINITY_DN2311_c0_g2_i5-B_3	0.916	4.453	2.27651	0.0149035	0.000318679
TRINITY_DN2311_c0_g2_i9-B_3	5.816	29.09	2.28304	1.30759e-11	4.86857e-15
TRINITY_DN23177_c0_g1_i1-B_2	12.93	28.5	1.07276	0.00375267	5.48913e-05
TRINITY_DN23178_c0_g1_i1-B_2	7.823	31.463	1.96267	0.00879211	0.000161223
TRINITY_DN2320_c0_g1_i1-A_1	11.93	1.73	-2.7753	2.30224e-05	1.08068e-07
TRINITY_DN2320_c0_g2_i1-A_2	13.73	5.28	-1.40305	0.00449727	6.85337e-05
TRINITY_DN23234_c0_g1_i1-A_2	6.163	0.126	-5.55276	7.90202e-06	2.88962e-08
TRINITY_DN23235_c0_g1_i1-A_2	7.23	1.546	-2.22422	0.00606054	0.000100174
TRINITY_DN2326_c0_g1_i3-A_1	9.63	0.956	-3.37293	3.52264e-14	6.08951e-18
TRINITY_DN2327_c0_g2_i1-C_3	6.873	22.653	1.67666	7.15144e-10	4.27934e-13
TRINITY_DN2333_c1_g1_i1-A_3	37.423	68.363	0.815589	0.00715331	0.000124228
TRINITY_DN2333_c2_g1_i1-B_3	2.21	7.48	1.72698	0.0486753	0.00150294
TRINITY_DN23363_c0_g1_i1-B_2	84.01	60.456	-0.515473	0.0274436	0.000704319
TRINITY_DN233_c1_g1_i10-A_2	2.78	1.42	-1.01665	0.0142916	0.000301788
TRINITY_DN2342_c0_g1_i1-C_2	4.376	6.92	0.614275	0.038609	0.00110351
TRINITY_DN234_c0_g1_i1-A_2	37.416	10.543	-1.81944	0.0119395	0.000238783
TRINITY_DN234_c0_g1_i1-C_2	191.673	89.316	-1.10167	0.0170968	0.000378984
TRINITY_DN234_c0_g1_i3-A_1	8.166	3.356	-1.3219	2.91011e-06	8.28122e-09
TRINITY_DN2351_c0_g2_i1-C_2	14.976	5.143	-1.58778	0.000617872	6.20321e-06
TRINITY_DN23530_c0_g1_i1-C_2	6.786	2.373	-1.52774	0.0114715	0.000226384
TRINITY_DN23550_c0_g1_i1-B_2	1.226	8.223	2.7106	7.12782e-05	4.29364e-07
TRINITY_DN23552_c0_g1_i1-A_2	4.983	1.416	-1.81888	0.0360512	0.0010072
TRINITY_DN2357_c0_g1_i7-B_2	1.746	6.206	1.81043	0.0184455	0.000417776
TRINITY_DN2358_c0_g1_i15-C_2	0.7	4.646	2.7404	0.0441255	0.00131375
TRINITY_DN2359_c0_g1_i1-C_3	1.756	0.06	-4.95471	0.00207001	2.69755e-05
TRINITY_DN23606_c0_g1_i1-A_2	2.01	0.06	-5.00852	0.000409056	3.78584e-06
TRINITY_DN2361_c0_g2_i1-C_1	1.856	4.623	1.27495	0.0258935	0.000652142
TRINITY_DN23646_c0_g1_i1-B_3	1.036	6.483	2.64227	0.0113057	0.000221149
TRINITY_DN23654_c0_g1_i1-C_1	11.916	4.666	-1.3676	0.00570566	9.26153e-05
TRINITY_DN2368_c0_g1_i1-A_2	6.11	1.923	-1.72455	0.00233418	3.10078e-05
TRINITY_DN236_c0_g1_i1-A_1	92.376	45.953	-1.05799	0.000385544	3.50671e-06
TRINITY_DN236_c0_g1_i3-B_3	0.146	19.083	6.94487	0.0272526	0.000697605
TRINITY_DN23772_c0_g1_i1-B_2	0.14	9.28	6.02816	3.5197e-06	1.05982e-08
TRINITY_DN237_c1_g1_i10-C_3	19.106	224.85	3.5002	2.91432e-09	2.24768e-12
TRINITY_DN237_c1_g1_i3-C_3	7.13	48.976	2.74002	4.61787e-08	6.57047e-11
TRINITY_DN237_c1_g1_i9-C_3	6.406	115.726	4.17317	2.03779e-08	2.39238e-11
TRINITY_DN23822_c0_g1_i1-C_2	20.38	3.206	-2.6898	1.218e-06	2.94775e-09
TRINITY_DN2385_c0_g1_i3-B_2	0.083	1.153	3.95285	0.0409132	0.00118602
TRINITY_DN23958_c0_g1_i1-C_1	7.03	2.296	-1.63665	0.00358824	5.18181e-05
TRINITY_DN2395_c0_g1_i5-A_2	12.593	6.73	-0.95959	0.0344242	0.000948013
TRINITY_DN2396_c0_g1_i1-B_1	14.973	31.726	1.05071	0.0440206	0.00130829
TRINITY_DN23970_c0_g1_i1-B_2	51.156	86.533	0.713178	0.026627	0.000675926
TRINITY_DN2400_c0_g1_i1-B_1	0.78	0	-6.62093	0.000570132	5.64052e-06
TRINITY_DN2401_c0_g1_i1-B_3	24.62	14.09	-0.837674	0.00496085	7.8039e-05
TRINITY_DN240_c0_g1_i4-C_3	9.546	6.233	-0.668072	0.0219284	0.000522863
TRINITY_DN2410_c0_g2_i1-B_2	0.016	3.423	7.71898	0.000723761	7.40103e-06
TRINITY_DN2410_c0_g4_i1-B_2	0.066	26.2	8.49517	0.000202137	1.54555e-06
TRINITY_DN2410_c0_g4_i2-B_2	0.05	3.22	6.18305	0.00237424	3.16662e-05
TRINITY_DN2411_c0_g4_i5-B_3	20.463	40.556	0.918304	0.0167319	0.000369115
TRINITY_DN2412_c0_g1_i1-A_3	326	604.83	0.844785	0.0350193	0.000970212
TRINITY_DN24154_c0_g1_i1-C_1	14.806	5.623	-1.44749	0.000366618	3.28583e-06
TRINITY_DN2415_c0_g1_i4-A_2	12.57	0.17	-6.14173	0.000127389	8.54284e-07
TRINITY_DN24178_c0_g1_i1-C_3	11.63	31.083	1.36995	0.000439034	4.14479e-06
TRINITY_DN2419_c0_g1_i1-A_2	5.406	2.24	-1.29556	0.013105	0.000270807
TRINITY_DN2419_c2_g1_i1-C_2	38.576	4.206	-3.17081	7.64517e-06	2.7652e-08
TRINITY_DN2421_c0_g3_i1-B_3	9.166	23.183	1.28088	3.30755e-07	6.24153e-10
TRINITY_DN2421_c1_g1_i1-C_1	9.89	3.266	-1.63869	0.0235029	0.000578226
TRINITY_DN2421_c1_g1_i2-C_1	13.796	4.223	-1.73878	0.0352994	0.000981505
TRINITY_DN2423_c0_g2_i1-B_1	12.743	32.366	1.32683	0.000369808	3.32425e-06
TRINITY_DN2426_c0_g1_i7-B_3	0.196	45.436	8.18551	0.000187411	1.40555e-06
TRINITY_DN2427_c0_g1_i3-C_2	0.75	2.216	1.55344	0.0150238	0.000324069
TRINITY_DN2428_c0_g1_i6-B_3	0	0.84	6.17359	0.0481318	0.00148296
TRINITY_DN2428_c0_g3_i1-C_3	87.956	161.156	0.846806	0.0142682	0.000300703
TRINITY_DN24309_c0_g1_i1-B_2	4.773	56.693	3.53314	2.14165e-06	5.55332e-09
TRINITY_DN24311_c0_g1_i1-C_1	5.436	0.673	-2.99395	0.00149006	1.79516e-05
TRINITY_DN2433_c0_g1_i1-A_1	28.336	1.133	-4.60087	1.61371e-06	4.05564e-09
TRINITY_DN2434_c0_g1_i1-B_2	7.06	18.656	1.36776	4.18186e-05	2.22434e-07
TRINITY_DN2438_c5_g2_i1-A_2	17.816	4.51	-2.00837	0.0434415	0.00128819
TRINITY_DN2439_c0_g2_i1-C_2	15.846	5.54	-1.57756	8.38813e-05	5.2759e-07
TRINITY_DN24407_c0_g1_i1-C_1	121.756	4.463	-4.70595	0.0154756	0.000337264
TRINITY_DN24439_c0_g1_i1-B_2	45.836	88.033	0.897177	9.89911e-09	9.87252e-12
TRINITY_DN2449_c0_g1_i1-A_2	229.463	37.026	-2.58626	0.00304117	4.25428e-05
TRINITY_DN244_c0_g1_i1-C_1	428.703	132.886	-1.79968	0.0128214	0.0002629
TRINITY_DN2451_c0_g1_i1-B_3	10.823	2.746	-1.9863	9.05288e-05	5.77828e-07
TRINITY_DN24526_c0_g1_i1-C_1	1.43	0.033	-5.30619	0.0267775	0.000680815
TRINITY_DN2454_c0_g1_i1-C_1	8.886	1.6	-2.48516	0.000155626	1.11336e-06
TRINITY_DN2458_c0_g1_i1-B_3	1.853	9.18	2.2474	0.00333824	4.76308e-05
TRINITY_DN2469_c0_g2_i2-A_1	7.086	2.516	-1.50118	0.0156421	0.000341953
TRINITY_DN2470_c0_g1_i1-C_1	3.62	0.246	-3.96203	1.45413e-07	2.45571e-10
TRINITY_DN24766_c0_g1_i1-C_2	9.313	6.02	-0.67026	0.0197127	0.000454085
TRINITY_DN24769_c0_g1_i1-A_1	43.49	11.656	-1.9469	0.00333984	4.76981e-05
TRINITY_DN24779_c0_g1_i1-A_1	4.966	0.463	-3.41413	0.000439034	4.14812e-06
TRINITY_DN2479_c0_g1_i1-C_2	0.783	6.366	3.01551	0.000488275	4.70082e-06
TRINITY_DN247_c0_g1_i1-B_1	5.146	36.88	2.70165	0.00295609	4.11169e-05
TRINITY_DN2480_c0_g1_i6-B_3	2.45	6.056	1.29615	0.0181251	0.000409733
TRINITY_DN2484_c0_g1_i4-A_2	4.023	1.85	-1.16177	0.0378072	0.00107235
TRINITY_DN24867_c0_g1_i1-C_2	228.85	149.553	-0.645173	0.000161346	1.15857e-06
TRINITY_DN2486_c0_g1_i1-C_2	51.303	3.05	-4.07022	0.0449768	0.00134995
TRINITY_DN24871_c0_g1_i1-B_1	11.77	22.533	0.89708	0.000140738	9.86263e-07
TRINITY_DN24888_c0_g1_i1-B_3	2.36	11.29	2.22793	0.00141414	1.68677e-05
TRINITY_DN24891_c0_g1_i1-B_3	1.576	7.193	2.13578	0.00659234	0.000111856
TRINITY_DN24893_c0_g1_i1-C_2	33.88	13.556	-1.34794	4.8489e-07	9.86518e-10
TRINITY_DN248_c0_g1_i1-B_2	0.39	14.636	5.28606	6.97212e-05	4.18131e-07
TRINITY_DN2491_c0_g1_i1-C_2	15.776	29.483	0.84983	0.0264276	0.000669458
TRINITY_DN24950_c0_g1_i1-C_2	8.466	2.866	-1.56646	0.0043783	6.63132e-05
TRINITY_DN24953_c0_g1_i1-B_3	15.236	29.793	0.918146	0.0412267	0.00119777
TRINITY_DN24962_c0_g1_i1-A_2	2.456	0.04	-5.89791	0.000687975	6.9985e-06
TRINITY_DN24963_c0_g1_i1-A_1	19.706	0.196	-6.66196	5.68105e-12	1.81305e-15
TRINITY_DN2496_c0_g1_i1-B_3	31.19	8.783	-1.85701	3.26193e-06	9.6554e-09
TRINITY_DN24984_c0_g1_i1-A_2	4.02	0.533	-2.86997	0.0222312	0.000532412
TRINITY_DN2498_c0_g2_i1-B_1	4.213	10.483	1.26788	0.0120522	0.000241273
TRINITY_DN24997_c0_g1_i1-A_2	2.44	0.046	-5.65959	0.00121647	1.41055e-05
TRINITY_DN249_c0_g3_i6-B_1	95.526	222.093	1.15338	0.00203669	2.64329e-05
TRINITY_DN25000_c0_g1_i1-A_2	5.693	3.013	-0.947144	0.026981	0.000687065
TRINITY_DN25004_c0_g1_i1-A_2	9.163	0.356	-4.64086	0.00103641	1.15933e-05
TRINITY_DN2507_c0_g2_i13-A_2	0.023	1.756	6.28323	1.1513e-05	4.5622e-08
TRINITY_DN25085_c0_g1_i1-C_2	12.483	4.853	-1.38326	0.0142772	0.000301104
TRINITY_DN25094_c0_g1_i1-A_1	19.126	9.22	-1.06682	0.0305503	0.000811673
TRINITY_DN25101_c0_g1_i1-C_1	46.893	72.046	0.580234	0.0429132	0.00126583
TRINITY_DN25108_c0_g1_i1-A_2	35.936	8.043	-2.22957	2.38239e-05	1.1278e-07
TRINITY_DN25139_c0_g1_i1-C_2	7.513	0.17	-5.4752	6.71617e-14	1.42893e-17
TRINITY_DN25145_c0_g1_i1-C_2	2.483	9.713	1.8908	0.0247224	0.000617386
TRINITY_DN2515_c0_g1_i7-A_1	2.006	7.13	1.83188	0.0301001	0.000794911
TRINITY_DN25171_c0_g1_i1-A_2	6.183	0.336	-4.1615	0.0019767	2.54966e-05
TRINITY_DN251_c0_g1_i2-B_2	0	43.2	7.5352	0.00625552	0.000104485
TRINITY_DN251_c0_g1_i3-B_2	3.596	61.476	4.09549	0.00045006	4.27307e-06
TRINITY_DN251_c0_g2_i1-B_2	0	70.8	7.1177	0.00600388	9.89975e-05
TRINITY_DN251_c2_g1_i4-C_3	19.65	42.33	1.06431	0.000988131	1.09454e-05
TRINITY_DN25211_c0_g1_i1-A_3	24.71	8.716	-1.56538	0.0013229	1.54979e-05
TRINITY_DN25245_c0_g1_i1-C_2	5.616	15.993	1.46178	4.52325e-05	2.44803e-07
TRINITY_DN25281_c0_g1_i1-B_3	0.07	5.13	6.08788	0.00368574	5.37163e-05
TRINITY_DN25282_c0_g1_i1-C_2	41	508.386	3.56323	0.000177801	1.30983e-06
TRINITY_DN25296_c0_g1_i1-C_2	13.133	27.266	1.02287	0.0447042	0.00133812
TRINITY_DN25303_c0_g1_i1-A_2	8.393	1.556	-2.43042	0.00138277	1.64443e-05
TRINITY_DN2531_c0_g1_i1-C_3	1.593	3.056	0.91346	0.03354	0.000917419
TRINITY_DN25320_c0_g1_i1-C_2	72.676	54.01	-0.469691	0.0380233	0.0010805
TRINITY_DN2532_c2_g1_i1-B_2	2.006	4.663	1.16735	0.0178579	0.000402743
TRINITY_DN2532_c2_g1_i4-B_2	1.716	5.02	1.48332	0.00135726	1.60448e-05
TRINITY_DN25366_c0_g1_i1-B_3	46	72.31	0.621058	0.0270853	0.000691154
TRINITY_DN25385_c0_g1_i1-A_1	4.53	0.846	-2.39639	0.0478978	0.0014732
TRINITY_DN253_c0_g1_i2-C_1	15.63	5.35	-1.64359	0.0146481	0.000311582
TRINITY_DN253_c0_g2_i1-C_2	0.733	10.986	3.8719	0.000224474	1.79097e-06
TRINITY_DN25439_c0_g1_i1-B_2	50.74	78.623	0.583385	0.038071	0.00108236
TRINITY_DN25447_c0_g1_i1-B_2	1021.64	639.556	-0.727788	0.00470844	7.28161e-05
TRINITY_DN2546_c0_g1_i1-B_2	0.246	7.773	5.01944	3.10097e-05	1.54962e-07
TRINITY_DN2546_c0_g1_i2-B_2	0	1.813	8.21725	3.96063e-05	2.09086e-07
TRINITY_DN25484_c0_g1_i1-A_2	7.746	2.136	-1.86804	0.00876361	0.000160001
TRINITY_DN25494_c0_g1_i1-A_2	297.693	182.24	-0.752551	0.0129178	0.000265393
TRINITY_DN254_c0_g4_i12-A_2	288.556	790.823	1.41345	6.28906e-05	3.6964e-07
TRINITY_DN25529_c0_g1_i1-A_2	67.62	139.42	1.01919	0.00334265	4.77826e-05
TRINITY_DN2553_c0_g1_i3-B_3	3.43	1.866	-0.906548	0.00368476	5.3653e-05
TRINITY_DN25557_c0_g1_i1-A_2	4.37	0.016	-7.978	3.06905e-06	8.97838e-09
TRINITY_DN2555_c0_g5_i1-A_2	66.83	30.853	-1.15601	3.9555e-05	2.06186e-07
TRINITY_DN25567_c0_g1_i1-B_2	0.113	10.123	6.50592	9.12927e-05	5.83918e-07
TRINITY_DN2557_c1_g5_i2-A_1	11.693	0.513	-4.60834	0.000338088	2.95369e-06
TRINITY_DN255_c0_g2_i1-A_2	6.236	0.436	-3.79691	0.000990222	1.09817e-05
TRINITY_DN2561_c0_g1_i1-A_1	15.77	8.216	-0.961688	0.00721115	0.000125904
TRINITY_DN2562_c0_g1_i1-A_1	6.683	1.446	-2.19136	0.0261455	0.000659183
TRINITY_DN2562_c0_g1_i14-C_2	7.07	3.02	-1.28335	0.023359	0.000573087
TRINITY_DN2563_c0_g1_i1-A_2	19.74	4.3	-2.20805	0.00151807	1.83849e-05
TRINITY_DN2566_c0_g1_i1-A_1	14.17	7.343	-0.988413	0.0241152	0.000597413
TRINITY_DN25693_c0_g1_i1-A_2	6.033	0.103	-5.6572	0.0327994	0.00089204
TRINITY_DN25735_c0_g1_i1-A_2	5.233	1.08	-2.25693	0.0103181	0.000198429
TRINITY_DN25744_c0_g1_i1-C_2	80.85	12.116	-2.76347	0.000135163	9.40004e-07
TRINITY_DN2576_c0_g1_i3-C_3	166.186	240.186	0.49407	0.0122978	0.000247749
TRINITY_DN25779_c0_g1_i1-C_1	12.49	8.953	-0.522807	0.0240078	0.000593476
TRINITY_DN25787_c0_g1_i1-C_1	55.19	10.22	-2.44571	0.0015401	1.87797e-05
TRINITY_DN2581_c0_g1_i3-A_1	5.98	1.543	-1.95103	0.000786616	8.24739e-06
TRINITY_DN25838_c0_g1_i1-C_1	4.553	0.726	-2.62461	0.0463895	0.00140522
TRINITY_DN2585_c0_g1_i1-A_1	38.766	17.896	-1.1684	0.0191796	0.000439226
TRINITY_DN2590_c0_g2_i1-C_2	11.213	1.36	-3.06283	1.07762e-08	1.10339e-11
TRINITY_DN2590_c0_g2_i2-C_2	2.516	0.42	-2.67116	0.000563126	5.55622e-06
TRINITY_DN2591_c0_g1_i2-C_2	7.136	23.65	1.71232	0.000862317	9.24214e-06
TRINITY_DN2592_c0_g1_i1-A_1	47.833	13.246	-1.88977	1.21175e-11	4.35057e-15
TRINITY_DN26058_c0_g1_i1-C_1	7.24	2.24	-1.68829	0.0390858	0.00112317
TRINITY_DN2605_c0_g1_i4-B_3	42.94	79.256	0.828399	0.0143316	0.000302823
TRINITY_DN2610_c0_g1_i1-A_2	33.353	1.223	-4.70497	0.000113453	7.43758e-07
TRINITY_DN2611_c0_g2_i2-A_2	15.59	9.52	-0.752078	0.000894979	9.65171e-06
TRINITY_DN26168_c0_g1_i1-B_2	53.47	36.35	-0.597146	0.00313677	4.41306e-05
TRINITY_DN261_c0_g1_i1-B_1	15.23	44.02	1.45783	0.0253382	0.000636134
TRINITY_DN2624_c0_g5_i1-A_1	2.81	1.016	-1.52739	0.00487692	7.60701e-05
TRINITY_DN2625_c0_g1_i2-B_1	2.156	4.953	1.18663	0.0285705	0.000745016
TRINITY_DN26287_c0_g1_i1-B_1	1.286	5.81	2.14394	0.0140008	0.000293786
TRINITY_DN26315_c0_g1_i1-C_1	3.23	0.59	-2.42474	0.0418971	0.00122313
TRINITY_DN26354_c0_g1_i1-B_1	9.763	20.91	1.03714	0.0405414	0.001172
TRINITY_DN2635_c0_g2_i3-C_2	0	1.186	7.47679	1.06448e-05	4.11909e-08
TRINITY_DN26443_c0_g1_i1-B_2	0.15	2.88	4.19691	0.0429132	0.00126546
TRINITY_DN26458_c0_g1_i1-C_1	2.68	1.043	-1.42001	0.00685967	0.000117943
TRINITY_DN2647_c0_g1_i1-A_2	17.463	3.506	-2.32102	2.87923e-05	1.39746e-07
TRINITY_DN2647_c0_g2_i1-A_2	9.743	0.52	-4.24422	2.96869e-05	1.4623e-07
TRINITY_DN2652_c0_g2_i1-C_2	7.373	13.663	0.852326	0.00493236	7.75252e-05
TRINITY_DN2652_c0_g2_i6-C_2	2.12	8.463	2.00291	0.0060658	0.000100341
TRINITY_DN2655_c0_g2_i1-A_2	4.663	1.9	-1.33961	0.000400366	3.6788e-06
TRINITY_DN2655_c0_g2_i1-C_1	31.546	3.096	-3.38781	3.28761e-12	1.00549e-15
TRINITY_DN2657_c0_g3_i1-B_1	3.553	10	1.46624	0.000180249	1.33505e-06
TRINITY_DN26598_c0_g1_i1-C_1	48.44	1.283	-5.19725	0.0431817	0.0012754
TRINITY_DN2659_c0_g1_i1-C_1	9.923	6.166	-0.729628	0.0428604	0.00126127
TRINITY_DN2662_c0_g1_i2-B_3	0.393	6.243	4.07202	0.000862859	9.25942e-06
TRINITY_DN2662_c0_g1_i3-B_3	0	0.85	7.05566	0.000638292	6.42519e-06
TRINITY_DN2668_c0_g1_i2-B_2	1.81	6.89	1.89918	9.13522e-06	3.44991e-08
TRINITY_DN2669_c0_g4_i1-B_2	32.126	115.276	1.82502	0.00177753	2.22185e-05
TRINITY_DN2677_c0_g1_i5-A_2	19.263	5.08	-1.93569	0.00185967	2.36409e-05
TRINITY_DN26797_c0_g1_i1-C_1	5.726	0.63	-3.13794	0.0147959	0.000315943
TRINITY_DN2680_c0_g1_i1-A_2	1.196	0.03	-5.36965	0.0227644	0.000552475
TRINITY_DN2682_c0_g1_i16-B_1	1.44	5.436	1.89332	0.000484476	4.6578e-06
TRINITY_DN26964_c0_g1_i1-A_2	79.946	11.526	-2.80729	0.0247182	0.000616953
TRINITY_DN26979_c0_g1_i1-A_2	3.493	0.576	-2.5869	0.000730082	7.49479e-06
TRINITY_DN26982_c0_g1_i1-A_2	6.43	2.173	-1.57	0.00890009	0.000164624
TRINITY_DN2699_c0_g1_i2-B_3	0.036	6.233	7.19535	0.0301247	0.000795961
TRINITY_DN269_c0_g1_i2-B_3	0.973	21.776	4.82279	0.0114068	0.000224076
TRINITY_DN269_c0_g1_i5-B_3	17.32	39.38	1.1146	0.0224424	0.000540155
TRINITY_DN2700_c0_g3_i4-A_1	22.86	15.876	-0.568991	0.0230461	0.000561734
TRINITY_DN2701_c0_g1_i1-A_2	7.29	3.046	-1.26968	0.0104501	0.00020191
TRINITY_DN27021_c0_g1_i1-A_1	4.956	0.573	-3.14544	0.000152229	1.08439e-06
TRINITY_DN27027_c0_g1_i1-A_2	3.81	0.176	-4.37268	0.00717877	0.000124861
TRINITY_DN27032_c0_g1_i1-A_2	4.986	0.453	-3.42432	0.0285069	0.000742196
TRINITY_DN2703_c0_g1_i1-B_2	37.146	20.446	-0.919936	0.00676747	0.000115908
TRINITY_DN27050_c0_g1_i1-A_1	145.56	55.653	-1.42877	0.0263068	0.000664343
TRINITY_DN27066_c0_g1_i1-A_2	3.513	1.27	-1.48621	0.00290951	4.03985e-05
TRINITY_DN27078_c0_g1_i1-A_2	35.993	24.586	-0.590825	0.0340771	0.00093483
TRINITY_DN2711_c0_g1_i2-A_3	3.983	0.946	-2.15944	0.00182233	2.2827e-05
TRINITY_DN27134_c0_g1_i1-A_2	12.736	5.41	-1.28083	0.00330572	4.7035e-05
TRINITY_DN27135_c0_g1_i1-A_2	5.396	0.13	-5.3147	0.00183285	2.30563e-05
TRINITY_DN2713_c0_g1_i1-C_2	8.013	18.99	1.18091	0.0073509	0.000128931
TRINITY_DN27155_c0_g1_i1-A_2	5.97	0.193	-4.9235	0.00543418	8.74359e-05
TRINITY_DN2717_c0_g1_i2-A_3	27.706	10.85	-1.42222	0.000553814	5.43489e-06
TRINITY_DN27187_c0_g1_i1-A_2	9.873	1.163	-3.05162	0.00921592	0.000171691
TRINITY_DN2719_c0_g1_i1-A_2	16.086	11.486	-0.52511	0.0263542	0.00066673
TRINITY_DN27206_c0_g1_i1-A_2	3.2	0.8	-1.97887	0.0403727	0.00116659
TRINITY_DN27207_c0_g1_i1-A_2	2.366	0.183	-3.65523	0.00600388	9.89243e-05
TRINITY_DN2720_c0_g1_i6-B_3	0.23	2.1	3.20278	0.000654841	6.6266e-06
TRINITY_DN2720_c0_g2_i1-B_1	14.813	30.566	1.00712	0.00915392	0.000170171
TRINITY_DN27236_c0_g1_i1-B_3	13.743	24.353	0.765631	0.0392875	0.00113105
TRINITY_DN27262_c0_g1_i1-A_2	9.453	0.616	-3.86745	0.00809456	0.000145203
TRINITY_DN272_c0_g1_i6-A_1	730.456	1705.48	1.16825	0.00238792	3.18805e-05
TRINITY_DN27314_c0_g1_i1-B_3	0.25	3.996	3.91191	0.000786616	8.25297e-06
TRINITY_DN2733_c0_g3_i3-C_1	4.136	0.246	-4.03758	0.00221131	2.90227e-05
TRINITY_DN2734_c0_g1_i1-A_2	2.666	0.14	-4.50062	0.005384	8.64853e-05
TRINITY_DN2737_c0_g2_i1-C_2	1.07	5.346	2.29632	0.0340175	0.000932743
TRINITY_DN27381_c0_g1_i1-C_2	2.91	1.38	-1.12534	0.00221131	2.89965e-05
TRINITY_DN27383_c0_g1_i1-A_2	164.033	44.82	-1.97036	0.00175107	2.17586e-05
TRINITY_DN27394_c0_g1_i1-A_2	2.62	0.21	-3.60987	0.00311462	4.37361e-05
TRINITY_DN273_c0_g1_i4-A_2	97.02	3.683	-4.70813	0.0175642	0.000392616
TRINITY_DN27477_c0_g1_i1-A_2	10.543	3.85	-1.48178	7.88955e-06	2.87457e-08
TRINITY_DN2749_c0_g2_i1-B_3	2.756	5.516	0.970198	0.0492171	0.00152754
TRINITY_DN274_c0_g1_i2-B_1	4.416	17.436	1.95826	0.0152066	0.000330006
TRINITY_DN27553_c0_g1_i1-A_2	35.683	13.74	-1.43673	0.000236093	1.92135e-06
TRINITY_DN2755_c0_g1_i12-C_1	0.82	0.016	-5.80377	0.00428585	6.45141e-05
TRINITY_DN2756_c0_g1_i1-C_1	19.063	0.34	-5.78333	2.41938e-07	4.34318e-10
TRINITY_DN2758_c0_g1_i4-B_1	0.016	6.643	8.79692	7.01336e-11	3.35737e-14
TRINITY_DN27594_c0_g1_i1-A_1	9.176	3.873	-1.25965	0.0227638	0.00055209
TRINITY_DN2759_c0_g1_i1-A_1	8.24	3.153	-1.42948	0.023006	0.000560144
TRINITY_DN27676_c0_g1_i1-A_2	83.176	2.78	-4.82486	2.28923e-05	1.06544e-07
TRINITY_DN27684_c0_g1_i1-B_2	0.873	6.063	2.7765	0.00481848	7.47849e-05
TRINITY_DN27730_c0_g1_i1-C_2	5.603	1.01	-2.44731	0.0350927	0.000973422
TRINITY_DN27755_c0_g1_i1-B_2	0.42	6.21	3.85733	0.0164318	0.000361726
TRINITY_DN2775_c0_g2_i1-C_1	391.3	216.783	-0.872268	0.000218792	1.73534e-06
TRINITY_DN2776_c0_g1_i1-A_2	10.013	0.353	-4.76926	0.00316885	4.46867e-05
TRINITY_DN27775_c0_g1_i1-A_2	4.883	1.34	-1.87842	0.00503056	7.95021e-05
TRINITY_DN2779_c0_g1_i1-B_2	9.943	18.483	0.844172	0.0112361	0.000219444
TRINITY_DN2779_c0_g1_i1-C_2	463.03	290.106	-0.704527	0.0232864	0.000569758
TRINITY_DN277_c0_g3_i2-C_3	4.603	21.53	2.16216	0.000276035	2.3198e-06
TRINITY_DN27800_c0_g1_i1-A_2	2.936	0.706	-2.08013	0.00746649	0.000131256
TRINITY_DN27812_c0_g1_i1-B_2	56.963	101.24	0.77276	0.00327018	4.63987e-05
TRINITY_DN27844_c0_g1_i1-A_2	5.146	0.056	-6.30408	0.00682353	0.000117028
TRINITY_DN27856_c0_g1_i1-C_2	9.82	0.846	-3.53336	0.0142682	0.000300724
TRINITY_DN27872_c0_g1_i1-A_1	21.456	14.18	-0.62624	0.0450632	0.00135426
TRINITY_DN27886_c0_g1_i1-A_2	3.87	0.14	-4.72821	0.0177972	0.000401136
TRINITY_DN27894_c0_g1_i1-A_1	78.783	2.006	-5.23256	5.92174e-06	2.03161e-08
TRINITY_DN2789_c0_g2_i1-B_2	0.073	3.743	5.66322	0.0357345	0.000996929
TRINITY_DN278_c0_g1_i6-B_3	2.746	16.546	2.60951	4.82963e-05	2.64595e-07
TRINITY_DN27905_c0_g1_i1-A_2	135.186	74.253	-0.93225	0.0367708	0.00103122
TRINITY_DN27912_c0_g1_i1-A_2	8.103	0.15	-5.7268	0.000162088	1.16821e-06
TRINITY_DN2793_c0_g2_i1-A_2	8.67	4.446	-0.992027	0.0423689	0.0012434
TRINITY_DN27965_c0_g1_i1-C_2	3.653	10.2	1.44269	0.0383607	0.00109389
TRINITY_DN279_c1_g1_i12-A_2	2.16	0.433	-2.38762	0.0300441	0.000790633
TRINITY_DN27_c0_g1_i10-C_2	8.396	15.576	0.848009	0.00493236	7.75161e-05
TRINITY_DN2801_c0_g2_i2-B_2	5.16	18.2	1.83663	0.00287294	3.98075e-05
TRINITY_DN28034_c0_g1_i1-A_2	11.146	3.746	-1.59162	0.00121774	1.41364e-05
TRINITY_DN2803_c0_g2_i2-B_2	0.746	6.37	2.99226	0.0377591	0.00106872
TRINITY_DN28052_c0_g1_i1-B_2	6.533	24.313	1.88624	0.00252469	3.41764e-05
TRINITY_DN2805_c0_g1_i1-A_2	4.286	0.756	-2.51519	0.000534664	5.20431e-06
TRINITY_DN28095_c0_g1_i1-B_2	1.976	9.24	2.15529	0.00167271	2.06102e-05
TRINITY_DN280_c0_g1_i2-B_2	3.673	0.84	-2.14076	0.0210869	0.000492109
TRINITY_DN280_c0_g1_i3-B_1	0.986	6.64	2.72594	0.0103181	0.000198221
TRINITY_DN28118_c0_g1_i1-B_2	1.81	67.693	5.18293	5.54697e-08	8.1137e-11
TRINITY_DN2812_c0_g1_i1-A_2	5.8	0.286	-4.24883	0.0491048	0.00152208
TRINITY_DN28135_c0_g1_i1-C_2	4.69	0.833	-2.52511	1.29437e-07	2.13428e-10
TRINITY_DN28172_c0_g1_i1-B_2	8.876	17.12	0.908719	1.09439e-05	4.27848e-08
TRINITY_DN2817_c0_g3_i1-B_2	4.86	26.646	2.40232	0.00150019	1.81135e-05
TRINITY_DN2818_c0_g4_i1-A_1	4.26	0.5	-3.16659	0.00600388	9.88553e-05
TRINITY_DN2820_c0_g1_i1-B_1	16.61	38.716	1.21267	0.0400849	0.00115614
TRINITY_DN2824_c0_g2_i1-A_1	69.89	123.926	0.787692	0.029692	0.000778159
TRINITY_DN282_c0_g1_i8-B_2	0.073	41.106	9.42572	0.000272324	2.28138e-06
TRINITY_DN28313_c0_g1_i1-C_2	6.986	2.176	-1.72331	4.7983e-05	2.6224e-07
TRINITY_DN2835_c0_g1_i1-A_1	88.873	1.263	-6.06263	3.78119e-08	5.17889e-11
TRINITY_DN2843_c0_g1_i1-B_2	0.21	61.223	8.12923	1.90692e-06	4.89396e-09
TRINITY_DN28442_c0_g1_i1-C_2	1.68	17.15	3.40843	0.00871506	0.000158883
TRINITY_DN28508_c0_g1_i1-B_2	1.016	10.6	3.33534	0.0209764	0.000488971
TRINITY_DN2850_c0_g4_i1-A_1	45.616	12.236	-1.95532	3.78119e-08	5.0507e-11
TRINITY_DN2855_c1_g1_i2-A_3	23.493	74.97	1.71319	1.20571e-06	2.8699e-09
TRINITY_DN2857_c0_g1_i4-C_2	0.51	0	-5.72805	0.0225141	0.000543227
TRINITY_DN2861_c0_g2_i4-A_2	5.823	0.166	-5.08043	0.000236196	1.92813e-06
TRINITY_DN2867_c0_g2_i2-B_3	192.526	134.126	-0.571569	0.0156054	0.000340529
TRINITY_DN286_c0_g1_i6-A_2	1.553	0.13	-3.67053	0.000811344	8.55557e-06
TRINITY_DN28705_c0_g1_i1-B_2	0.403	4.646	3.50304	0.0361684	0.00101096
TRINITY_DN28714_c0_g1_i1-B_2	2.496	165.17	5.95758	0.00145316	1.74298e-05
TRINITY_DN287_c0_g1_i3-C_2	105.213	39.746	-1.38785	0.0114426	0.000225042
TRINITY_DN28852_c0_g1_i1-C_2	18.626	52.486	1.47914	0.0160829	0.000353301
TRINITY_DN28954_c0_g1_i1-B_2	0.346	2.413	2.74423	0.0446258	0.0013334
TRINITY_DN289_c0_g1_i2-A_2	33.98	466.056	3.73569	1.16666e-09	7.60168e-13
TRINITY_DN28_c0_g1_i9-B_2	3.356	25.803	2.891	0.0144189	0.000305627
TRINITY_DN2906_c0_g4_i1-C_1	17.966	8.303	-1.18107	0.00805687	0.000143884
TRINITY_DN2911_c0_g4_i1-B_1	13.11	34.473	1.32148	0.00208849	2.7244e-05
TRINITY_DN2918_c0_g1_i1-B_2	24.776	5.473	-2.20993	3.0573e-06	8.86268e-09
TRINITY_DN2926_c0_g1_i1-B_1	13.053	4.446	-1.56337	0.0445747	0.00133128
TRINITY_DN2937_c0_g1_i3-C_3	1.59	0.103	-4.06303	0.00925982	0.000172689
TRINITY_DN293_c0_g1_i10-A_3	5.15	20.856	1.99814	0.0218823	0.000520564
TRINITY_DN293_c0_g2_i5-B_2	14.076	22.19	0.606552	0.0186053	0.000422319
TRINITY_DN2943_c0_g3_i1-A_2	35.906	17.93	-1.04425	2.92125e-07	5.32182e-10
TRINITY_DN294_c0_g1_i2-A_2	3.543	0.733	-2.24619	0.018568	0.000421225
TRINITY_DN2952_c0_g1_i1-A_2	14.086	4.906	-1.53011	0.00232605	3.0848e-05
TRINITY_DN2957_c0_g1_i1-C_2	124.32	46	-1.44228	0.000802075	8.4365e-06
TRINITY_DN2958_c0_g1_i7-B_2	6.683	0	-8.66624	2.49678e-08	3.05449e-11
TRINITY_DN29648_c0_g1_i1-C_2	5.02	2.666	-0.946684	0.00546124	8.80893e-05
TRINITY_DN2968_c0_g1_i2-C_3	0.523	1.26	1.22917	0.0423913	0.00124465
TRINITY_DN2970_c0_g1_i1-B_2	13.44	24.163	0.796819	0.00490827	7.6755e-05
TRINITY_DN297_c0_g1_i1-B_2	2.993	75.5	4.62848	0.0314947	0.000845978
TRINITY_DN2985_c0_g1_i2-B_2	22.876	36.61	0.638117	0.033427	0.000912551
TRINITY_DN29874_c0_g1_i1-C_2	33.793	6.51	-2.42684	0.00367358	5.33925e-05
TRINITY_DN2987_c0_g1_i3-C_2	0.13	2.126	4.09526	0.00279422	3.83451e-05
TRINITY_DN2988_c1_g2_i2-B_3	1.1	3.36	1.57474	0.046153	0.00139621
TRINITY_DN2991_c0_g1_i1-A_1	7.886	0	-8.61572	1.49029e-06	3.70581e-09
TRINITY_DN2991_c0_g1_i1-C_1	16.57	0.376	-5.57903	3.92877e-41	5.22429e-46
TRINITY_DN2991_c0_g3_i1-C_1	6.27	0.413	-3.97355	0.000287788	2.43209e-06
TRINITY_DN2992_c0_g1_i2-B_3	6.633	14.263	1.06306	0.00301524	4.20197e-05
TRINITY_DN2992_c0_g1_i4-A_3	5.22	3.466	-0.630341	0.0241133	0.000597045
TRINITY_DN2994_c0_g2_i1-C_2	98.203	34.56	-1.51171	0.0331957	0.000904912
TRINITY_DN3000_c0_g1_i1-A_3	16.023	7.923	-1.06081	0.0250065	0.000626143
TRINITY_DN3000_c0_g1_i1-B_2	41.983	27.01	-0.676168	0.000978636	1.07491e-05
TRINITY_DN3004_c0_g1_i1-B_2	1.53	10.926	2.76023	0.00756128	0.000133224
TRINITY_DN3011_c0_g2_i1-C_1	9.573	6.313	-0.654157	0.0467868	0.00142347
TRINITY_DN3012_c0_g1_i1-A_1	21.866	13.206	-0.78997	0.0402607	0.00116282
TRINITY_DN3016_c0_g1_i1-C_2	10.25	1.03	-3.27981	0.0117189	0.000233437
TRINITY_DN3023_c0_g4_i2-B_2	0.78	4.01	2.27287	0.025501	0.000640561
TRINITY_DN3024_c0_g1_i4-B_1	2.35	216.346	6.47523	9.86754e-05	6.36387e-07
TRINITY_DN302_c0_g2_i2-B_1	3.496	13.533	1.93929	0.0200064	0.000462103
TRINITY_DN3033_c0_g3_i3-C_3	11.643	6.426	-0.89511	0.00946093	0.000178143
TRINITY_DN3038_c0_g1_i7-C_3	0.346	0	-5.96254	0.012659	0.000258271
TRINITY_DN303_c0_g1_i1-B_2	0.506	21.896	5.42652	2.98181e-05	1.47501e-07
TRINITY_DN303_c0_g1_i6-B_2	0.376	47.87	6.93642	0.00185065	2.34771e-05
TRINITY_DN303_c0_g1_i8-B_1	3.4	6.906	0.97323	0.00424683	6.38702e-05
TRINITY_DN303_c0_g1_i9-B_2	2.186	74.21	5.11337	6.94397e-05	4.15519e-07
TRINITY_DN303_c0_g5_i1-A_2	37.02	17.546	-1.10979	0.0176988	0.000396776
TRINITY_DN3042_c0_g1_i1-B_1	21.99	43.093	0.944157	0.012731	0.000260369
TRINITY_DN30441_c0_g1_i1-C_2	10.693	0.153	-6.10692	5.70327e-06	1.93336e-08
TRINITY_DN3050_c0_g1_i2-A_2	4.006	0.053	-6.5224	0.0114715	0.000226178
TRINITY_DN3050_c0_g1_i5-A_2	1.986	0.016	-6.84511	0.0222734	0.000533717
TRINITY_DN3050_c0_g2_i4-C_3	1.253	2.82	1.12878	0.0383607	0.00109417
TRINITY_DN30577_c0_g1_i1-C_3	5.626	1.95	-1.57664	0.0320535	0.000864554
TRINITY_DN30625_c0_g1_i1-C_3	9.306	26.98	1.48819	0.000598312	5.99091e-06
TRINITY_DN3064_c0_g1_i6-B_2	481.853	1281.63	1.37362	0.000591074	5.91058e-06
TRINITY_DN3067_c0_g2_i4-B_1	5.193	9.656	0.848145	0.0114626	0.000225739
TRINITY_DN3067_c0_g3_i1-A_2	6.656	0.86	-2.93832	0.0490689	0.00151966
TRINITY_DN3067_c0_g3_i4-A_2	2.433	0.023	-6.98867	0.00651459	0.000110191
TRINITY_DN3068_c0_g1_i2-C_1	6.03	3.023	-1.02799	0.0357031	0.000995104
TRINITY_DN30751_c0_g1_i1-C_2	13.37	4.63	-1.56788	0.0162581	0.000357583
TRINITY_DN3078_c1_g1_i1-C_2	3.116	0.69	-2.21346	0.000208004	1.61303e-06
TRINITY_DN3081_c0_g2_i1-C_1	16.596	10.876	-0.655347	0.0432599	0.00127958
TRINITY_DN3084_c0_g2_i2-B_2	4.996	16.186	1.70097	0.00119661	1.37957e-05
TRINITY_DN3085_c0_g1_i3-B_2	0.44	3.723	3.05373	0.00106558	1.203e-05
TRINITY_DN3089_c0_g1_i2-A_2	6.94	0.45	-3.96264	0.000424255	3.97164e-06
TRINITY_DN308_c0_g2_i3-C_1	3.596	7.32	0.963299	0.0369893	0.00104079
TRINITY_DN3091_c0_g1_i1-B_3	18.933	33.57	0.789402	0.0467966	0.00142726
TRINITY_DN3097_c0_g1_i2-C_1	198.246	137.693	-0.567375	0.0119199	0.000238233
TRINITY_DN3100_c0_g1_i3-C_3	12.53	21.9	0.764949	0.00105476	1.18885e-05
TRINITY_DN31022_c0_g1_i2-C_2	291.91	106.186	-1.52947	0.0376281	0.00106377
TRINITY_DN3108_c0_g1_i4-B_3	0.07	2.313	5.33009	0.0213014	0.000498362
TRINITY_DN311_c0_g1_i3-B_3	4.676	11.903	1.30181	0.00391996	5.78074e-05
TRINITY_DN3127_c0_g1_i1-C_1	10.116	1.366	-2.88841	3.06905e-06	8.95683e-09
TRINITY_DN3131_c0_g1_i2-B_3	6.523	13.346	0.969976	0.0122049	0.000245227
TRINITY_DN3131_c0_g1_i4-B_3	101.856	199.823	0.916276	1.93645e-05	8.57145e-08
TRINITY_DN3132_c2_g1_i1-A_2	17.73	7.78	-1.1915	0.0448132	0.00134317
TRINITY_DN3133_c0_g1_i1-C_1	3.736	1.4	-1.45885	0.00524563	8.37155e-05
TRINITY_DN313_c0_g2_i1-A_1	22.886	0.643	-5.16652	4.12558e-11	1.81038e-14
TRINITY_DN3141_c0_g1_i1-B_2	0.173	13.706	6.25659	0.0036327	5.25084e-05
TRINITY_DN3143_c1_g5_i1-B_2	0.136	3.01	4.44046	0.0186604	0.000423817
TRINITY_DN3147_c0_g1_i1-A_2	1.82	0.053	-5.43509	0.0433683	0.00128371
TRINITY_DN3147_c0_g1_i3-A_2	1.113	0.01	-7.39307	3.92869e-05	2.04266e-07
TRINITY_DN3147_c0_g4_i1-C_1	8.123	5.063	-0.726783	0.0433824	0.00128529
TRINITY_DN3160_c1_g3_i1-B_2	1.323	11.086	3.05873	0.00503056	7.95369e-05
TRINITY_DN3163_c0_g3_i1-C_1	128.643	18.816	-2.79586	1.58451e-12	4.00331e-16
TRINITY_DN3167_c0_g1_i4-C_1	1.283	5.473	2.12566	0.00662231	0.000112468
TRINITY_DN316_c0_g1_i2-B_2	4.68	9.49	0.988333	0.0492171	0.00152883
TRINITY_DN3187_c0_g2_i4-C_2	16.04	32.466	0.96819	0.000470489	4.49205e-06
TRINITY_DN318_c0_g1_i1-B_3	0.093	10.59	6.78419	9.93063e-05	6.41776e-07
TRINITY_DN3192_c0_g1_i1-C_1	12.68	2.533	-2.34341	4.44632e-08	6.14901e-11
TRINITY_DN3194_c0_g4_i1-B_3	1.67	3.566	1.05848	0.00431703	6.52704e-05
TRINITY_DN3194_c0_g4_i2-B_3	13.11	25.113	0.891853	5.24564e-05	2.94362e-07
TRINITY_DN3203_c0_g1_i1-A_3	7.66	4.316	-0.879831	0.0048677	7.58615e-05
TRINITY_DN320_c0_g1_i10-A_1	3.096	5.996	0.917569	0.00720879	0.000125767
TRINITY_DN3211_c0_g1_i6-B_2	0.02	0.53	5.36251	0.0200064	0.000461783
TRINITY_DN321_c1_g2_i1-B_3	0	5.826	8.5218	0.000194737	1.47861e-06
TRINITY_DN32228_c0_g1_i1-C_3	3.066	14.343	2.17692	2.96869e-05	1.46457e-07
TRINITY_DN3228_c0_g1_i1-C_1	4.203	1.923	-1.17114	0.00492925	7.73164e-05
TRINITY_DN3231_c0_g1_i2-A_2	5.423	1.75	-1.66898	0.00217272	2.83717e-05
TRINITY_DN3240_c0_g1_i1-B_1	2.993	9.53	1.65288	0.0429132	0.00126551
TRINITY_DN3240_c0_g1_i9-B_1	2.123	5.97	1.47536	0.00992082	0.000188121
TRINITY_DN3254_c1_g1_i2-B_2	6.93	12.656	0.834213	0.0146733	0.000312432
TRINITY_DN3257_c0_g1_i1-C_1	34.356	7.863	-2.13125	5.03017e-05	2.78926e-07
TRINITY_DN3258_c0_g2_i1-B_3	65.78	145.536	1.13239	0.000439034	4.1567e-06
TRINITY_DN3268_c0_g1_i5-B_2	0.08	9.293	6.99212	0.0327162	0.000887927
TRINITY_DN3291_c0_g1_i1-C_3	3.71	7.7	1.01581	0.00227306	2.99238e-05
TRINITY_DN3296_c0_g3_i2-B_3	7.176	49.396	2.80971	0.00488701	7.62926e-05
TRINITY_DN3297_c0_g1_i2-C_2	1.77	0.283	-2.83632	0.0303324	0.00080306
TRINITY_DN3297_c0_g1_i3-C_2	9.323	0.263	-5.30296	5.80265e-09	5.09262e-12
TRINITY_DN3299_c0_g1_i5-B_1	2.5	14.053	2.60324	0.0307081	0.000817092
TRINITY_DN3299_c0_g2_i3-C_3	4.483	9.673	1.07884	0.0216696	0.000512046
TRINITY_DN329_c1_g2_i1-A_2	6.65	30.853	2.19293	1.66817e-09	1.20038e-12
TRINITY_DN329_c1_g2_i2-A_2	12.873	57.78	2.14995	5.607e-06	1.87404e-08
TRINITY_DN3307_c0_g1_i3-B_2	0.293	12.58	5.4104	0.00840447	0.00015188
TRINITY_DN3308_c0_g1_i3-B_2	1.13	6.83	2.53893	0.00682353	0.00011714
TRINITY_DN331_c0_g2_i6-A_1	0	0.476	5.97387	0.0219284	0.000523349
TRINITY_DN331_c0_g3_i1-A_2	24.4	12.416	-1.00422	0.000341705	3.00648e-06
TRINITY_DN3324_c0_g1_i1-A_2	6.67	2.183	-1.61032	0.0077097	0.000136249
TRINITY_DN3328_c0_g1_i2-C_1	8.626	5.1	-0.798319	0.014149	0.000297152
TRINITY_DN3331_c0_g1_i1-A_2	22.883	4.62	-2.30525	4.71032e-05	2.56806e-07
TRINITY_DN3331_c0_g1_i2-A_2	46.503	5.263	-3.14334	3.78119e-08	5.10832e-11
TRINITY_DN3333_c0_g1_i5-A_1	25.593	50.746	0.936224	0.0307724	0.000823303
TRINITY_DN3336_c0_g1_i4-C_1	1.806	0.69	-1.44048	0.0223997	0.000537935
TRINITY_DN3336_c0_g2_i1-B_3	2.27	7.41	1.68927	0.0026605	3.62979e-05
TRINITY_DN333_c0_g2_i3-B_1	3.146	9.373	1.5071	0.0467951	0.00142619
TRINITY_DN333_c0_g2_i5-A_2	1.763	104.213	5.90088	1.26388e-07	2.05038e-10
TRINITY_DN334_c0_g1_i4-B_2	0	8.29	6.83976	0.00878663	0.000160772
TRINITY_DN334_c0_g1_i8-B_2	2.54	179.093	5.96232	0.0499728	0.00156028
TRINITY_DN3361_c0_g1_i1-A_2	54.83	93.186	0.711042	0.0105792	0.000205132
TRINITY_DN3365_c0_g1_i7-B_3	0.256	6.483	4.6302	0.00609894	0.000101436
TRINITY_DN3367_c0_g2_i1-A_2	25.576	9.013	-1.52212	0.000443445	4.20436e-06
TRINITY_DN336_c0_g1_i1-B_2	2.24	9.4	2.06918	0.0206255	0.000479146
TRINITY_DN337_c0_g1_i5-A_3	9.06	2.28	-2.02741	0.0219802	0.000525523
TRINITY_DN3381_c0_g1_i1-C_1	5.753	2.623	-1.15928	0.00333439	4.75315e-05
TRINITY_DN338_c0_g1_i1-B_1	2.27	10.683	2.22503	0.0229933	0.000559225
TRINITY_DN338_c0_g3_i3-B_3	3.4	7.756	1.13898	0.00682353	0.000117105
TRINITY_DN3390_c0_g1_i3-C_3	27.97	46.52	0.678674	0.0201392	0.000465707
TRINITY_DN3397_c0_g1_i1-A_2	10.97	1.533	-2.85332	9.13522e-06	3.41415e-08
TRINITY_DN340_c0_g1_i5-C_2	0.05	2.063	5.22584	0.030342	0.000804123
TRINITY_DN340_c0_g1_i7-C_2	0.336	12.146	5.20104	0.000135163	9.37278e-07
TRINITY_DN3410_c0_g1_i2-A_1	21.13	34.96	0.674848	0.0327994	0.00089221
TRINITY_DN3415_c0_g1_i9-A_2	6.916	1.796	-1.95308	0.00609894	0.000101424
TRINITY_DN3418_c1_g2_i1-C_2	0.26	8.26	5.02305	0.0103181	0.000198536
TRINITY_DN3430_c0_g2_i1-B_2	5.606	43.333	2.90833	0.00301549	4.21003e-05
TRINITY_DN3432_c0_g1_i1-A_3	5.76	2.826	-1.08964	0.0244734	0.000608591
TRINITY_DN3436_c0_g2_i2-B_3	1.5	3.713	1.29769	0.0355169	0.000988497
TRINITY_DN343_c1_g1_i2-A_1	10.303	19.29	0.873806	0.038609	0.00110411
TRINITY_DN3440_c0_g1_i3-C_3	0	0.923	7.23396	2.01395e-05	9.02505e-08
TRINITY_DN3451_c0_g1_i1-B_2	1.033	9.15	3.15197	9.16636e-06	3.47988e-08
TRINITY_DN3455_c0_g2_i2-A_2	3.383	2.023	-0.780624	0.0388707	0.00111544
TRINITY_DN345_c0_g3_i1-C_2	4.99	0.886	-2.47895	0.046619	0.00141403
TRINITY_DN3465_c0_g1_i9-C_1	0.473	0	-6.45829	0.00760361	0.000134172
TRINITY_DN3467_c0_g1_i1-A_1	10.063	7.146	-0.537622	0.04168	0.00121382
TRINITY_DN347_c1_g1_i4-C_1	3916.73	1786.97	-1.18631	0.0441645	0.00131609
TRINITY_DN347_c1_g1_i6-C_1	9743.46	3550.27	-1.52362	0.00482675	7.50309e-05
TRINITY_DN348_c0_g2_i3-A_3	0.82	0	-22.0332	5.3165e-06	1.73206e-08
TRINITY_DN348_c0_g3_i3-B_2	3.126	8.893	1.48526	0.00832802	0.000150277
TRINITY_DN3490_c0_g2_i1-A_2	11.853	1.796	-2.85201	0.0469757	0.00143508
TRINITY_DN349_c0_g1_i2-B_3	33.85	72.29	1.04338	0.0142916	0.000301723
TRINITY_DN34_c0_g1_i4-B_3	5.296	2.596	-1.09304	0.0352184	0.000977847
TRINITY_DN34_c0_g3_i3-A_3	5.04	1.713	-1.62888	0.0127487	0.000261126
TRINITY_DN34_c1_g2_i1-A_2	119.446	36.953	-1.70934	3.87852e-05	1.99971e-07
TRINITY_DN3513_c0_g1_i1-A_2	6.553	0.096	-5.95322	0.0218108	0.000516253
TRINITY_DN3515_c0_g1_i1-A_2	5.19	2.236	-1.26159	0.00143494	1.71731e-05
TRINITY_DN3529_c0_g2_i1-B_1	12.993	37.233	1.50638	0.000340004	2.97948e-06
TRINITY_DN352_c1_g1_i12-A_2	4.83	1.263	-2.02588	0.000209711	1.63972e-06
TRINITY_DN3533_c0_g2_i1-B_3	35.65	107.89	1.54978	0.00206241	2.68216e-05
TRINITY_DN3548_c0_g1_i1-C_1	0	0.423	6.52077	0.01013	0.000193705
TRINITY_DN3548_c0_g1_i1-C_3	6.653	14.97	1.1376	0.0154276	0.000335419
TRINITY_DN3556_c0_g1_i2-B_2	0	1.3	6.25953	0.00281962	3.8788e-05
TRINITY_DN3556_c0_g1_i8-B_2	0.913	3.376	1.89278	0.0420656	0.00123255
TRINITY_DN355_c0_g1_i1-B_2	15.493	46.34	1.57166	3.96059e-05	2.07605e-07
TRINITY_DN355_c0_g1_i2-B_2	22.12	58.83	1.40214	0.000427264	4.01117e-06
TRINITY_DN355_c0_g1_i3-A_2	38.72	0.553	-6.07871	3.0984e-08	3.95529e-11
TRINITY_DN3563_c0_g1_i2-B_3	0.55	23.173	5.48195	0.00193245	2.48231e-05
TRINITY_DN3565_c0_g2_i1-C_2	0.846	11.226	3.72224	5.86747e-05	3.33157e-07
TRINITY_DN356_c0_g1_i3-B_2	33.51	22.62	-0.598502	0.0492171	0.00152831
TRINITY_DN3570_c0_g1_i1-A_2	7.256	2.206	-1.75457	0.00316885	4.47083e-05
TRINITY_DN3572_c0_g1_i11-B_1	0.393	0	-5.6547	0.0354939	0.000987385
TRINITY_DN3578_c0_g3_i1-B_1	1.496	4.773	1.69156	0.0144703	0.000307293
TRINITY_DN3579_c0_g2_i1-C_2	40.423	209.273	2.33795	2.71633e-05	1.31117e-07
TRINITY_DN358_c0_g1_i5-C_2	25.463	7.313	-1.78758	0.0300638	0.000791952
TRINITY_DN3594_c0_g1_i4-B_2	1.766	8.016	2.09553	0.0128631	0.000264096
TRINITY_DN3598_c0_g1_i12-B_1	0	0.363	6.08287	0.00657155	0.000111416
TRINITY_DN3599_c0_g1_i2-B_2	2.213	7.203	1.66672	0.000732389	7.54769e-06
TRINITY_DN3599_c0_g2_i1-B_2	0.103	1.846	4.15087	0.0384449	0.0010971
TRINITY_DN3602_c0_g1_i2-C_1	4.706	1.14	-2.07528	0.0015401	1.87616e-05
TRINITY_DN3606_c1_g1_i1-C_2	10.793	0.923	-3.53535	0.0337119	0.000923018
TRINITY_DN360_c0_g1_i11-C_2	185.456	60.83	-1.67107	0.0005583	5.48634e-06
TRINITY_DN3612_c0_g2_i1-A_2	2.046	0.14	-3.89058	0.04765	0.00146368
TRINITY_DN3615_c0_g1_i2-B_2	1.843	6.193	1.70374	0.0101708	0.000194876
TRINITY_DN361_c0_g3_i4-B_2	18.196	33.796	0.842539	0.0158778	0.000348064
TRINITY_DN3627_c0_g5_i1-C_1	22.1	9.823	-1.22015	6.1477e-05	3.53974e-07
TRINITY_DN362_c2_g1_i1-C_1	38.893	11.026	-1.85894	1.68328e-07	2.90985e-10
TRINITY_DN363_c0_g1_i2-C_3	28.526	92.953	1.6452	6.10397e-06	2.11036e-08
TRINITY_DN3667_c0_g1_i1-B_3	0.293	3.1	3.33898	0.0229795	0.000558584
TRINITY_DN366_c0_g1_i6-B_1	3.85	10.156	1.37454	0.0201065	0.000464682
TRINITY_DN3674_c1_g1_i1-B_3	0.926	2.726	1.51635	0.0234085	0.000574924
TRINITY_DN3675_c0_g2_i2-C_2	5.846	0.31	-4.32613	0.0143981	0.000304955
TRINITY_DN3678_c0_g1_i3-B_2	0.393	2.52	2.66393	0.00369056	5.38356e-05
TRINITY_DN3687_c0_g1_i4-A_2	3.373	0.87	-2.01456	0.0114792	0.000226929
TRINITY_DN3687_c0_g1_i6-A_2	6.74	0.586	-3.57311	0.0305608	0.00081236
TRINITY_DN370_c0_g1_i3-C_1	39.313	12.14	-1.73576	7.65509e-08	1.16045e-10
TRINITY_DN370_c0_g1_i5-B_2	1.156	12.896	3.44467	0.00133348	1.57105e-05
TRINITY_DN3727_c0_g1_i1-B_2	3.336	33.493	3.31292	6.94133e-12	2.30756e-15
TRINITY_DN3727_c0_g1_i3-B_2	0	7.693	23.0983	1.37715e-06	3.38785e-09
TRINITY_DN3729_c0_g1_i3-C_2	2.53	10.723	2.00987	0.0242129	0.000600154
TRINITY_DN3734_c0_g1_i1-B_2	3.46	48.026	3.78823	4.23668e-07	8.50693e-10
TRINITY_DN3738_c0_g1_i9-C_1	2.333	0.08	-4.78092	0.0219772	0.00052516
TRINITY_DN3741_c1_g1_i2-C_2	0.503	21.866	5.3533	6.99465e-08	1.05103e-10
TRINITY_DN3743_c0_g2_i2-C_2	8.53	4.113	-1.07997	0.0316093	0.000850317
TRINITY_DN3746_c0_g1_i1-C_3	0.896	2.426	1.43094	0.0250567	0.000627733
TRINITY_DN374_c0_g1_i2-C_2	8.406	16.343	0.933298	0.00526808	8.43431e-05
TRINITY_DN3752_c0_g1_i2-C_2	3.213	6.353	0.939706	0.0301001	0.000794778
TRINITY_DN3755_c0_g1_i1-B_2	3.926	27.733	2.82977	0.0194468	0.000446593
TRINITY_DN3755_c0_g1_i4-C_2	0.57	2.403	2.12486	0.0123766	0.000249664
TRINITY_DN3763_c0_g1_i6-A_1	4.776	0.216	-4.58546	0.00038605	3.51646e-06
TRINITY_DN3770_c1_g1_i2-B_2	1.733	5.36	1.61037	0.000378187	3.42975e-06
TRINITY_DN3780_c0_g1_i10-B_3	0.143	2.413	4.02728	0.0436105	0.00129378
TRINITY_DN3780_c0_g1_i11-B_3	0.063	4.076	6.3017	3.57945e-07	6.81633e-10
TRINITY_DN3780_c0_g1_i6-B_3	0	5.183	9.39071	8.56897e-07	1.91429e-09
TRINITY_DN378_c0_g1_i5-C_3	1.946	5.036	1.29438	0.0277218	0.000713302
TRINITY_DN3790_c0_g2_i2-C_2	0.713	15.99	4.42404	6.5533e-05	3.89527e-07
TRINITY_DN3797_c0_g2_i1-A_1	7.156	3.56	-1.03694	0.000763449	7.91229e-06
TRINITY_DN37_c0_g1_i10-C_1	23.286	4.66	-2.43886	0.00729256	0.000127423
TRINITY_DN37_c0_g1_i2-B_2	39.27	88.54	1.10931	0.0149626	0.000321449
TRINITY_DN3802_c0_g1_i2-C_2	0.15	1.776	3.69927	0.0497066	0.00154914
TRINITY_DN3802_c0_g1_i6-C_2	0.226	2.59	3.54468	0.0149673	0.000322455
TRINITY_DN3802_c0_g1_i7-C_2	0.04	1.906	5.49734	0.0174819	0.000389613
TRINITY_DN3806_c0_g1_i4-B_3	0.426	8.58	4.34933	0.0248723	0.000622122
TRINITY_DN3820_c0_g1_i1-A_1	9.043	2.92	-1.67711	0.0169374	0.000374776
TRINITY_DN3821_c0_g1_i1-C_2	9.256	2.606	-1.84708	2.87241e-05	1.39033e-07
TRINITY_DN3823_c0_g1_i1-A_2	2.626	0.066	-5.25216	0.000903254	9.75297e-06
TRINITY_DN3827_c0_g2_i2-B_2	0.596	2.993	2.28285	0.0308378	0.000825589
TRINITY_DN3837_c0_g1_i1-A_2	15.253	0.256	-5.80657	0.00103641	1.16042e-05
TRINITY_DN384_c0_g2_i1-C_2	8.673	44.93	2.35239	0.0135354	0.000281681
TRINITY_DN3851_c0_g3_i1-A_2	18.303	32.053	0.768613	0.000120981	8.01155e-07
TRINITY_DN3854_c0_g2_i2-B_2	0.873	3.953	2.27129	0.046153	0.00139439
TRINITY_DN385_c0_g1_i1-B_3	0.273	40.883	7.34149	0.00100072	1.1138e-05
TRINITY_DN385_c0_g1_i4-B_3	0.336	38.496	6.85798	0.00448687	6.8236e-05
TRINITY_DN385_c0_g2_i3-B_3	6.476	576.743	6.52845	4.22723e-05	2.25971e-07
TRINITY_DN3867_c0_g1_i1-B_2	0.503	2.213	2.08049	0.0236027	0.000581578
TRINITY_DN3875_c0_g1_i1-B_1	2.573	6.223	1.25334	0.0192826	0.000442051
TRINITY_DN3877_c0_g1_i2-B_1	4.946	11.44	1.16011	0.000188378	1.4154e-06
TRINITY_DN3891_c0_g1_i2-A_2	10.316	0.63	-3.98616	0.000820971	8.70916e-06
TRINITY_DN3898_c0_g1_i1-A_2	10.606	0.863	-3.55592	0.00684602	0.000117617
TRINITY_DN3898_c0_g1_i1-C_1	36.136	18.35	-1.05465	0.0361904	0.00101205
TRINITY_DN38_c0_g1_i1-A_2	184.47	99.983	-0.919347	0.01058	0.000205405
TRINITY_DN38_c0_g1_i4-C_1	13.763	0.25	-5.89898	0.000319844	2.74327e-06
TRINITY_DN3900_c0_g1_i2-B_2	0.483	3.86	2.96331	0.000162217	1.1713e-06
TRINITY_DN3911_c0_g1_i1-B_2	0.86	13.633	3.96629	0.000823206	8.75727e-06
TRINITY_DN3912_c0_g1_i2-B_2	1.416	21.33	3.85405	0.0018247	2.28809e-05
TRINITY_DN3913_c0_g1_i1-A_1	4.83	0.606	-3.02083	0.00100457	1.11942e-05
TRINITY_DN3916_c0_g2_i1-C_3	27.18	40.94	0.550431	0.0379322	0.0010769
TRINITY_DN3920_c0_g1_i1-B_1	4.973	15.206	1.58276	4.69594e-06	1.46744e-08
TRINITY_DN3924_c0_g1_i2-B_2	2.036	5.793	1.49597	0.0363098	0.00101587
TRINITY_DN3924_c0_g1_i2-B_3	8.893	22.18	1.29559	0.0475223	0.00145786
TRINITY_DN3940_c0_g2_i1-C_2	6.483	2.253	-1.55283	0.000925502	1.00178e-05
TRINITY_DN394_c0_g1_i3-A_3	2.48	0.273	-3.35052	2.64316e-05	1.26883e-07
TRINITY_DN3955_c0_g4_i4-C_2	47.553	18.71	-1.34959	0.0328274	0.000894
TRINITY_DN395_c1_g1_i1-B_2	11.6	20.58	0.780632	0.0127362	0.000260645
TRINITY_DN3969_c0_g1_i1-C_2	8.136	4.22	-0.969985	0.0267225	0.000678706
TRINITY_DN3970_c1_g1_i1-C_3	0	0.81	7.42306	0.000176748	1.29267e-06
TRINITY_DN3973_c0_g3_i1-B_2	27.24	42.966	0.611331	0.00289694	4.01786e-05
TRINITY_DN3983_c0_g1_i1-A_2	18.773	7.476	-1.35025	0.000233004	1.88631e-06
TRINITY_DN3984_c0_g1_i2-C_1	7.166	0.506	-3.83224	0.000943687	1.03025e-05
TRINITY_DN3988_c1_g1_i1-A_2	70.026	1.686	-5.36993	2.45978e-06	6.77077e-09
TRINITY_DN3988_c1_g1_i3-A_2	13.466	0.73	-4.19092	0.000469479	4.47617e-06
TRINITY_DN3996_c0_g1_i2-C_1	5.83	0.226	-4.69379	0.00961946	0.000181767
TRINITY_DN399_c0_g3_i3-B_2	89.613	157.65	0.755518	0.00464471	7.16452e-05
TRINITY_DN3_c0_g1_i5-B_3	26.296	125.943	2.25796	4.54337e-16	6.64571e-20
TRINITY_DN4003_c0_g4_i1-A_2	2.963	0.136	-4.36938	0.00189207	2.41322e-05
TRINITY_DN400_c0_g3_i1-C_1	30.803	13.113	-1.25928	0.000230155	1.84242e-06
TRINITY_DN4010_c0_g1_i1-C_2	0.07	2.296	4.88017	0.0497066	0.00154998
TRINITY_DN4033_c0_g3_i1-C_3	5.74	9.453	0.66949	0.0373402	0.00105364
TRINITY_DN4039_c0_g1_i15-C_3	0.223	0	-5.91577	0.02181	0.000515944
TRINITY_DN4049_c1_g1_i1-B_3	0	1.396	8.61995	1.12145e-07	1.80442e-10
TRINITY_DN4049_c1_g1_i9-B_3	0.036	0.79	4.51132	0.00592072	9.68321e-05
TRINITY_DN4055_c0_g1_i1-C_2	0.23	1.72	2.86899	0.000262834	2.1879e-06
TRINITY_DN4056_c0_g1_i1-C_3	8.76	16.133	0.848186	0.0428582	0.00126007
TRINITY_DN4057_c0_g1_i1-B_1	0.986	2.846	1.51215	0.036843	0.00103471
TRINITY_DN405_c1_g2_i2-B_2	35.243	75.613	1.05877	0.00137238	1.62601e-05
TRINITY_DN4060_c1_g2_i1-A_2	19.853	5.76	-1.84468	0.00501289	7.89909e-05
TRINITY_DN4061_c0_g2_i1-B_2	0.49	15.473	4.93369	3.43252e-05	1.73447e-07
TRINITY_DN4065_c2_g1_i1-C_2	16.323	1.523	-3.39214	0.0034436	4.94547e-05
TRINITY_DN406_c0_g1_i1-C_2	123.863	188.05	0.593217	0.015082	0.0003259
TRINITY_DN4072_c0_g1_i1-B_3	0.343	15.483	5.49589	0.0100931	0.00019278
TRINITY_DN4072_c0_g2_i1-C_1	9.473	2.463	-1.94093	0.0342682	0.000941894
TRINITY_DN4080_c0_g1_i1-C_1	29.04	4.426	-2.66732	0.0100931	0.000192865
TRINITY_DN4083_c0_g3_i1-B_2	2.056	6.556	1.61737	0.00156991	1.91641e-05
TRINITY_DN4083_c0_g3_i1-C_1	3.97	0.56	-2.86057	1.07762e-08	1.10097e-11
TRINITY_DN4091_c1_g1_i1-C_2	1.636	9.48	2.52258	2.32073e-06	6.26457e-09
TRINITY_DN4095_c0_g1_i1-A_2	5.643	0	-6.40257	0.0314365	0.000843998
TRINITY_DN40_c0_g1_i4-C_1	11.77	7.15	-0.756321	0.0134105	0.000278012
TRINITY_DN410_c0_g2_i1-B_2	1.246	20.59	3.99225	3.01014e-06	8.68595e-09
TRINITY_DN4116_c0_g1_i1-B_2	4.516	47.303	3.36584	9.02674e-09	8.52236e-12
TRINITY_DN4122_c0_g4_i1-B_3	0.726	5.113	2.98498	0.0369905	0.00104131
TRINITY_DN4129_c0_g3_i2-B_2	1.066	5.126	2.37055	0.0112361	0.000219487
TRINITY_DN413_c0_g1_i2-C_3	76.863	196.423	1.29823	4.8957e-05	2.69517e-07
TRINITY_DN4145_c0_g4_i2-A_1	188.713	262.763	0.434417	0.0172449	0.000382496
TRINITY_DN4149_c0_g2_i1-C_1	212.473	91.253	-1.26274	2.46158e-12	7.17245e-16
TRINITY_DN4152_c0_g1_i3-B_2	2.166	6.396	1.5505	0.00628392	0.00010537
TRINITY_DN416_c1_g3_i1-A_2	12.243	4.276	-1.51713	0.0205737	0.000477669
TRINITY_DN4198_c0_g1_i1-C_2	7.53	13.403	0.799901	0.0285069	0.000742222
TRINITY_DN4198_c1_g1_i1-A_2	4.483	10.496	1.15729	0.0300944	0.000793157
TRINITY_DN41_c0_g3_i1-B_3	181.766	273.613	0.550166	0.0328274	0.000893871
TRINITY_DN4212_c0_g1_i1-A_3	16.513	26.766	0.647634	0.0274809	0.000705875
TRINITY_DN421_c0_g2_i5-A_1	85.303	26.616	-1.69122	0.0454753	0.00136785
TRINITY_DN4223_c0_g1_i1-C_1	50.53	6.196	-3.02795	2.85793e-09	2.16619e-12
TRINITY_DN4225_c0_g1_i2-C_1	11.63	3.003	-1.95298	0.000731388	7.52765e-06
TRINITY_DN4226_c0_g2_i4-C_3	20.383	36.573	0.805872	0.00461734	7.08546e-05
TRINITY_DN4226_c2_g1_i1-B_2	0.18	4.616	4.60852	0.00524563	8.37744e-05
TRINITY_DN422_c0_g1_i1-B_2	16.016	69.31	2.0586	0.00381972	5.59861e-05
TRINITY_DN423_c0_g1_i3-A_3	5.093	753.33	7.15847	4.80594e-06	1.52099e-08
TRINITY_DN4250_c0_g2_i5-A_2	16.746	1.403	-3.62681	0.000125802	8.36427e-07
TRINITY_DN4259_c0_g1_i1-B_2	1.533	9.803	2.66461	0.029692	0.00077821
TRINITY_DN425_c0_g1_i2-B_3	4.606	8.836	0.906071	0.00592309	9.70353e-05
TRINITY_DN425_c0_g2_i1-B_2	0.58	45.64	6.26296	9.5541e-08	1.51185e-10
TRINITY_DN425_c0_g3_i1-A_1	51.97	2.77	-4.19829	1.41595e-05	5.91218e-08
TRINITY_DN425_c0_g4_i1-B_2	4.1	63.82	3.96682	3.86473e-07	7.55452e-10
TRINITY_DN4265_c0_g1_i1-B_3	11.39	57.67	2.32929	1.73318e-11	6.68364e-15
TRINITY_DN4265_c0_g3_i1-B_2	45.143	122.303	1.36667	0.0352724	0.000980284
TRINITY_DN4274_c0_g1_i3-B_3	3.24	6.42	0.943911	0.00379828	5.5609e-05
TRINITY_DN4278_c0_g1_i1-C_1	210.016	7.523	-4.76655	0.0136331	0.000283895
TRINITY_DN4278_c0_g1_i2-C_1	20.826	1.236	-4.05269	0.0303762	0.000805836
TRINITY_DN4288_c0_g2_i1-C_2	17.576	48.593	1.43208	0.0257089	0.000646125
TRINITY_DN4295_c0_g1_i1-B_3	0.283	2.546	3.10528	0.0179712	0.000406013
TRINITY_DN4295_c0_g1_i2-B_2	15.74	36.71	1.17601	0.00847377	0.00015347
TRINITY_DN4296_c0_g1_i1-B_2	0.073	1.913	4.65324	0.00889259	0.000164114
TRINITY_DN4301_c0_g1_i10-B_3	0.163	1.833	3.48622	4.90267e-07	1.00398e-09
TRINITY_DN430_c0_g1_i1-C_3	757.423	1786.58	1.2258	0.00255109	3.46016e-05
TRINITY_DN430_c0_g1_i11-A_2	1.02	0.26	-2.04046	0.00348817	5.03267e-05
TRINITY_DN4313_c0_g1_i4-B_2	8.356	41.66	2.27882	1.91443e-07	3.36034e-10
TRINITY_DN4315_c0_g1_i1-A_3	14.246	1.796	-3.02767	0.00103502	1.15611e-05
TRINITY_DN4319_c0_g2_i2-A_2	22.013	3.933	-2.50373	0.000135163	9.37783e-07
TRINITY_DN4325_c0_g1_i1-A_2	11.876	1.446	-2.99869	0.0164428	0.000362462
TRINITY_DN432_c0_g1_i3-B_2	0.05	12.956	7.89161	0.000863336	9.27602e-06
TRINITY_DN4337_c0_g2_i1-B_3	0.386	7.726	4.24639	0.00944806	0.000177775
TRINITY_DN433_c1_g2_i2-C_2	376.296	629.766	0.700972	0.00931279	0.000174858
TRINITY_DN4343_c1_g3_i1-C_3	22.15	47.936	1.07848	0.0418679	0.00122149
TRINITY_DN434_c0_g1_i2-B_2	2.2	5.63	1.32176	0.0239564	0.000591886
TRINITY_DN434_c1_g1_i1-B_2	0.933	3.29	1.82289	0.00363839	5.26392e-05
TRINITY_DN4353_c0_g1_i1-B_2	3.066	7.016	1.15771	0.0120891	0.000242579
TRINITY_DN4354_c0_g1_i2-A_1	23.87	4.083	-2.57496	1.01799e-07	1.62441e-10
TRINITY_DN4356_c0_g1_i1-C_1	15.003	1.493	-3.31476	6.23331e-07	1.32374e-09
TRINITY_DN4357_c0_g1_i1-C_1	52.066	30.42	-0.825876	0.0370913	0.00104514
TRINITY_DN4358_c0_g1_i1-C_2	1.11	13.916	3.51965	0.0307561	0.000821963
TRINITY_DN4366_c0_g1_i3-B_3	5.823	11.473	0.952841	0.0466992	0.00141708
TRINITY_DN4374_c0_g3_i2-B_2	0.146	2.18	3.8335	0.0337879	0.000925998
TRINITY_DN4387_c0_g2_i1-C_2	2.396	1.11	-1.14095	0.0129272	0.0002661
TRINITY_DN438_c0_g1_i5-A_1	67.726	29.246	-1.27101	0.0191796	0.000439436
TRINITY_DN4394_c0_g1_i1-A_1	7.9	2.106	-1.92791	0.0467966	0.00142775
TRINITY_DN4394_c0_g5_i1-B_2	0.79	4.96	2.59243	0.00135229	1.59681e-05
TRINITY_DN439_c0_g1_i6-B_3	1.013	4.496	2.10944	0.00859988	0.000156326
TRINITY_DN43_c0_g2_i1-C_2	18.193	3.343	-2.46865	2.29808e-06	6.14438e-09
TRINITY_DN4408_c0_g1_i1-A_2	12.13	3.22	-1.90387	0.00384377	5.64794e-05
TRINITY_DN4416_c0_g1_i2-C_3	2.046	6.086	1.54632	0.0307455	0.000819871
TRINITY_DN4428_c2_g1_i1-B_3	24.186	73.213	1.53182	3.34359e-05	1.68064e-07
TRINITY_DN4429_c0_g1_i3-A_2	5.513	0.273	-4.31848	0.000456322	4.34465e-06
TRINITY_DN442_c0_g1_i7-A_2	0.393	0	-21.4232	1.09439e-05	4.27348e-08
TRINITY_DN4439_c2_g1_i2-A_1	4.736	1.246	-1.98317	0.00381972	5.60569e-05
TRINITY_DN443_c0_g1_i5-C_3	10.49	43.703	2.07066	0.000852801	9.1225e-06
TRINITY_DN4440_c0_g1_i2-A_2	3.916	0.203	-4.22595	7.95215e-05	4.91967e-07
TRINITY_DN444_c0_g1_i1-B_3	143.363	330.933	1.16298	0.00954116	0.000179904
TRINITY_DN444_c0_g1_i7-B_3	1148.08	3015.28	1.35443	0.000190355	1.43522e-06
TRINITY_DN444_c1_g1_i1-A_3	8.503	3.406	-1.3779	0.00247182	3.33293e-05
TRINITY_DN4468_c0_g2_i1-B_3	1.316	4.62	1.78083	1.49063e-05	6.28349e-08
TRINITY_DN4482_c2_g1_i1-B_2	3.606	12.47	1.74888	8.29521e-05	5.1927e-07
TRINITY_DN4484_c2_g1_i1-B_2	0.356	8.806	4.61792	0.00175644	2.18615e-05
TRINITY_DN4488_c0_g1_i2-A_2	2.87	0.06	-5.56681	0.00286841	3.97066e-05
TRINITY_DN448_c0_g1_i1-B_2	166.753	41.886	-2.01586	5.607e-06	1.87889e-08
TRINITY_DN449_c0_g1_i2-A_2	20.286	70.753	1.77318	2.6915e-21	2.14742e-25
TRINITY_DN449_c0_g1_i3-B_3	10.983	21.783	0.937735	0.00415504	6.21029e-05
TRINITY_DN449_c0_g1_i9-B_2	0.613	7.983	3.67979	0.00227673	3.00024e-05
TRINITY_DN4500_c0_g1_i4-A_2	10.846	24.046	1.13206	0.000577845	5.72451e-06
TRINITY_DN450_c1_g1_i8-B_3	1.576	5.793	1.86652	0.00808315	0.000144891
TRINITY_DN4511_c0_g2_i1-C_1	5.976	0.966	-2.59932	0.021817	0.000516689
TRINITY_DN4514_c0_g2_i1-B_1	20.08	36.24	0.813977	0.00445262	6.76165e-05
TRINITY_DN4514_c1_g1_i1-A_1	31.313	12.516	-1.37799	0.0036641	5.31572e-05
TRINITY_DN451_c0_g1_i2-B_2	8.45	63.226	2.89507	0.0150238	0.000324241
TRINITY_DN4521_c0_g2_i2-C_1	26.436	9.99	-1.42249	0.00325375	4.61225e-05
TRINITY_DN4545_c0_g1_i1-B_2	5.453	16.963	1.57857	0.0176827	0.000395498
TRINITY_DN454_c0_g3_i2-B_1	1.906	4.41	1.17865	0.0379352	0.00107749
TRINITY_DN455_c0_g2_i1-C_3	2.623	8.813	1.74204	0.00167271	2.06191e-05
TRINITY_DN4564_c0_g1_i1-C_3	3.493	7.626	1.07504	0.000218792	1.7369e-06
TRINITY_DN4572_c0_g1_i1-B_2	1.233	3.43	1.42491	0.0277855	0.000716788
TRINITY_DN4577_c0_g3_i3-A_1	1.416	0.08	-4.28633	0.0125808	0.000256127
TRINITY_DN4579_c0_g1_i1-A_2	4.533	1.536	-1.56498	0.0215544	0.000507817
TRINITY_DN459_c0_g1_i4-B_2	10.936	108.396	3.30115	0.0102884	0.000197417
TRINITY_DN45_c1_g1_i4-B_3	3.77	257.976	6.10655	0.000267961	2.2377e-06
TRINITY_DN45_c1_g3_i1-A_3	0	0.596	21.2992	1.24285e-05	5.05721e-08
TRINITY_DN4607_c0_g1_i1-B_2	0.19	3.503	4.29241	0.0200064	0.000462048
TRINITY_DN4607_c0_g1_i2-B_2	0.23	2.366	3.43954	0.0307724	0.000823002
TRINITY_DN4611_c1_g2_i1-C_1	19.29	0.88	-4.44535	3.1023e-10	1.73262e-13
TRINITY_DN461_c0_g1_i6-B_2	1.696	5.413	1.61081	0.00300259	4.18035e-05
TRINITY_DN4638_c0_g2_i1-B_3	16.37	32.1	0.915066	0.0147959	0.00031598
TRINITY_DN4640_c0_g1_i4-C_3	1.596	3.043	0.891062	0.0225628	0.000545153
TRINITY_DN464_c0_g2_i4-B_3	1.55	6.056	1.91345	0.000309351	2.64093e-06
TRINITY_DN4652_c0_g1_i2-C_2	1.83	5.54	1.55067	0.000217867	1.70929e-06
TRINITY_DN4664_c0_g1_i2-C_2	22.64	10.023	-1.22063	0.0138569	0.000290581
TRINITY_DN4677_c0_g1_i1-C_1	23.486	10.696	-1.16879	0.000388669	3.54548e-06
TRINITY_DN467_c0_g1_i1-C_2	3.806	0.106	-5.45273	0.000563126	5.55043e-06
TRINITY_DN4698_c0_g1_i1-A_2	5.883	1.79	-1.72427	0.0137967	0.000288218
TRINITY_DN46_c0_g6_i1-C_2	10.316	3.24	-1.69872	1.07867e-06	2.51013e-09
TRINITY_DN4708_c0_g3_i1-B_3	0.116	3.23	4.76736	0.00419548	6.28747e-05
TRINITY_DN4715_c0_g1_i1-A_2	11.556	0.2	-5.76266	0.000176687	1.28987e-06
TRINITY_DN471_c0_g2_i2-B_3	7.433	10.823	0.501088	0.0350193	0.000970456
TRINITY_DN4725_c0_g1_i1-C_2	83.63	18.006	-2.24647	0.00137153	1.62318e-05
TRINITY_DN4732_c1_g1_i2-C_3	1.133	4.18	1.80629	0.00621992	0.000103718
TRINITY_DN473_c0_g1_i2-C_2	38.5	136.026	1.76457	0.00198189	2.56401e-05
TRINITY_DN4750_c0_g1_i3-C_2	33.013	51.81	0.614774	0.0183962	0.000416351
TRINITY_DN4751_c0_g1_i5-C_2	0	1.083	6.54902	0.00231321	3.05447e-05
TRINITY_DN4753_c0_g1_i1-A_2	2.536	0.146	-4.13874	0.0025401	3.44187e-05
TRINITY_DN475_c1_g3_i1-B_3	4.94	27.316	2.40267	3.05156e-05	1.51762e-07
TRINITY_DN4766_c0_g2_i1-A_1	19.33	1.12	-4.09739	1.11709e-08	1.19121e-11
TRINITY_DN4767_c0_g1_i1-C_2	46.66	10.336	-2.15357	0.030342	0.000804018
TRINITY_DN4767_c0_g2_i1-A_2	11.83	3.39	-1.82451	0.0113427	0.000222171
TRINITY_DN4779_c0_g1_i1-C_2	16.396	8.243	-1.02033	0.0012882	1.504e-05
TRINITY_DN477_c1_g1_i4-C_2	19.713	43.796	1.1011	0.00283971	3.9196e-05
TRINITY_DN4786_c0_g1_i1-A_2	4.563	0.546	-3.02529	0.00509878	8.08841e-05
TRINITY_DN4786_c0_g1_i2-C_2	16.183	9.32	-0.845288	0.0376281	0.00106376
TRINITY_DN47_c0_g1_i6-C_3	0.71	6.163	3.12218	3.682e-16	4.89615e-20
TRINITY_DN47_c0_g2_i2-C_2	1.303	21.506	4.03155	0.0034216	4.90023e-05
TRINITY_DN47_c0_g3_i1-A_3	48.84	6.8	-2.95207	0.0359685	0.00100393
TRINITY_DN4803_c1_g1_i1-A_2	5.01	0.42	-3.5448	0.00206757	2.69162e-05
TRINITY_DN4807_c0_g4_i1-A_2	5.923	2.57	-1.23142	0.000232817	1.86682e-06
TRINITY_DN4812_c1_g1_i1-C_3	20.66	9.493	-1.1643	0.000133283	9.15788e-07
TRINITY_DN481_c0_g1_i1-B_2	9.406	30.466	1.66256	0.0381891	0.00108724
TRINITY_DN481_c1_g1_i1-B_2	8.466	52.286	2.5804	0.00526808	8.42886e-05
TRINITY_DN4829_c0_g1_i1-C_1	8.213	0	-9.09219	3.13407e-07	5.7512e-10
TRINITY_DN483_c0_g1_i1-B_2	5.93	984.233	7.38948	2.17748e-05	9.93209e-08
TRINITY_DN4856_c0_g5_i2-A_1	504.863	83.696	-2.61359	1.74371e-11	6.95609e-15
TRINITY_DN485_c1_g1_i1-C_1	64.37	19.856	-1.76551	4.12256e-05	2.18183e-07
TRINITY_DN4870_c0_g1_i2-C_2	101.846	25.476	-2.06677	0.00119661	1.37709e-05
TRINITY_DN487_c0_g2_i1-B_1	11.893	19.656	0.673859	0.0274809	0.000706006
TRINITY_DN4884_c0_g1_i10-C_2	14.94	9.806	-0.642068	0.0218823	0.000520154
TRINITY_DN4891_c0_g2_i1-A_2	229.316	376.173	0.669748	0.00545034	8.78409e-05
TRINITY_DN4892_c0_g1_i1-B_3	4.33	11.983	1.40425	0.00153192	1.86392e-05
TRINITY_DN4896_c0_g2_i1-B_2	1.6	23.07	3.79211	0.00118423	1.35112e-05
TRINITY_DN4897_c0_g1_i1-A_3	38.13	5.166	-2.98709	8.65591e-05	5.50188e-07
TRINITY_DN4908_c0_g1_i1-A_3	12.68	21.213	0.703444	0.0480295	0.00147917
TRINITY_DN4910_c0_g1_i1-A_2	8.63	0.196	-5.41048	8.65469e-05	5.4896e-07
TRINITY_DN4911_c0_g2_i1-B_2	3.66	10.653	1.58624	0.0478978	0.00147275
TRINITY_DN4921_c0_g1_i1-C_1	84.813	41.133	-1.08262	1.39083e-09	9.24732e-13
TRINITY_DN4922_c0_g1_i2-C_1	11.603	5.566	-1.0878	0.00347076	5.00293e-05
TRINITY_DN4922_c0_g3_i1-A_2	14.506	6.896	-1.08496	0.0334672	0.000914537
TRINITY_DN4928_c0_g1_i1-C_1	12.163	1.506	-3.01298	9.75346e-09	9.46787e-12
TRINITY_DN492_c0_g1_i1-C_3	3.693	8.92	1.21304	0.0312111	0.000837531
TRINITY_DN492_c0_g1_i12-C_3	4.966	17.04	1.73686	0.00081983	8.67001e-06
TRINITY_DN4932_c0_g1_i1-C_2	12.453	5.083	-1.33342	4.84355e-06	1.53933e-08
TRINITY_DN4933_c0_g1_i5-B_3	4.623	20.353	2.10449	0.00484782	7.54874e-05
TRINITY_DN4933_c0_g1_i7-B_3	5.65	26.646	2.16544	0.00625552	0.000104675
TRINITY_DN494_c1_g1_i5-B_2	3.996	11.736	1.52075	0.0295227	0.000772595
TRINITY_DN494_c4_g1_i1-C_1	21.066	7.21	-1.56978	1.54965e-06	3.87402e-09
TRINITY_DN4964_c0_g1_i1-C_2	3.67	8.95	1.22297	0.0168986	0.000373691
TRINITY_DN4970_c0_g2_i4-B_2	1.87	6.716	1.85138	0.00232098	3.06939e-05
TRINITY_DN4988_c0_g1_i1-B_2	0	2.723	7.48294	0.0124107	0.00025064
TRINITY_DN4988_c0_g2_i1-C_2	1.62	5.34	1.68192	0.0283846	0.000737326
TRINITY_DN49_c1_g1_i6-B_3	32.653	17.736	-0.932868	0.0423689	0.00124343
TRINITY_DN4_c0_g1_i1-A_1	76.366	13.956	-2.4107	0.0117763	0.000234893
TRINITY_DN4_c0_g1_i2-C_1	0.356	0.003	-6.24376	0.00320943	4.53662e-05
TRINITY_DN5005_c0_g1_i2-C_2	4.023	38.046	3.17558	0.00395633	5.86223e-05
TRINITY_DN500_c0_g1_i1-C_1	206.896	343.2	0.671731	0.0420617	0.00123161
TRINITY_DN5026_c0_g1_i5-A_1	2.83	0.036	-6.15802	0.0135213	0.000281206
TRINITY_DN502_c0_g4_i1-A_2	2.473	0.206	-3.5996	0.00996507	0.000189225
TRINITY_DN5032_c0_g1_i2-A_3	3.556	14.636	2.08154	0.0247182	0.00061667
TRINITY_DN5037_c0_g1_i2-C_2	16.313	4.463	-1.9172	0.000981257	1.07926e-05
TRINITY_DN503_c0_g2_i5-A_2	26.92	1.34	-4.34728	6.26101e-06	2.17298e-08
TRINITY_DN5044_c0_g1_i3-C_1	6.54	2.213	-1.58377	0.0277713	0.000715476
TRINITY_DN5047_c0_g2_i1-A_1	5.646	1.26	-2.16502	0.0019122	2.45122e-05
TRINITY_DN5048_c0_g1_i5-C_1	4.19	0.726	-2.55241	2.30118e-05	1.07712e-07
TRINITY_DN504_c0_g1_i2-C_3	80.103	146.633	0.857376	0.0236243	0.000582425
TRINITY_DN5052_c0_g2_i1-A_2	5.583	0.19	-4.80257	0.0101863	0.000195322
TRINITY_DN5053_c0_g2_i1-C_2	7.606	0.333	-4.44999	0.000807653	8.5059e-06
TRINITY_DN5062_c0_g1_i1-A_1	24.206	1.246	-4.22571	0.000259974	2.15372e-06
TRINITY_DN506_c1_g1_i1-C_1	27.506	5.9	-2.23704	5.70327e-06	1.9339e-08
TRINITY_DN507_c1_g1_i1-A_2	44.64	28.96	-0.658126	0.0174559	0.000388801
TRINITY_DN509_c0_g1_i1-C_1	56.45	8.67	-2.75652	3.97856e-09	3.33301e-12
TRINITY_DN509_c0_g1_i5-B_2	7.183	2.333	-1.64046	0.00502164	7.91956e-05
TRINITY_DN5101_c0_g1_i3-B_2	0.13	4.716	5.21838	0.00108025	1.22387e-05
TRINITY_DN5106_c0_g1_i2-A_1	17.963	6.95	-1.38814	0.00232605	3.08689e-05
TRINITY_DN5114_c1_g1_i1-B_2	26.093	105.633	1.98556	6.92675e-06	2.4593e-08
TRINITY_DN5146_c0_g4_i1-A_3	17.95	4.646	-1.99398	1.06279e-05	4.0984e-08
TRINITY_DN515_c0_g2_i1-C_3	18.436	29.053	0.608114	0.0307455	0.00081857
TRINITY_DN5167_c0_g2_i1-B_3	0.526	5.183	3.30312	0.0113057	0.000221296
TRINITY_DN5167_c0_g2_i2-B_3	2.253	13.373	2.55822	0.0273494	0.000700445
TRINITY_DN5170_c0_g1_i1-B_2	0	2.15	6.8162	0.0120891	0.000242502
TRINITY_DN517_c0_g2_i3-A_2	44.426	1.356	-5.04164	3.4599e-06	1.03518e-08
TRINITY_DN5181_c0_g2_i1-C_1	53.91	3.04	-4.13148	3.4599e-06	1.03186e-08
TRINITY_DN5197_c0_g1_i2-C_2	5.723	0.043	-6.93938	0.019079	0.000436624
TRINITY_DN51_c0_g1_i5-C_3	6.963	19.39	1.43031	0.0298609	0.000785019
TRINITY_DN51_c0_g2_i1-B_1	3.223	10.813	1.73334	0.00778806	0.000137841
TRINITY_DN5207_c0_g1_i6-A_2	6.123	16.97	1.425	0.0441367	0.00131468
TRINITY_DN520_c2_g1_i1-C_3	23.596	64.31	1.389	0.0125158	0.000254138
TRINITY_DN5234_c0_g1_i1-A_3	30.24	2.963	-3.43126	5.30535e-06	1.70726e-08
TRINITY_DN5239_c0_g1_i2-A_1	6.146	0.293	-4.58687	0.00822314	0.000147947
TRINITY_DN5243_c0_g1_i3-B_1	11.156	33.89	1.54849	0.000708593	7.21766e-06
TRINITY_DN524_c0_g1_i1-C_1	62.863	17.92	-1.85358	0.00428938	6.47953e-05
TRINITY_DN5251_c0_g3_i1-C_1	2.783	0.03	-6.44173	0.000395788	3.6262e-06
TRINITY_DN5254_c0_g2_i1-C_2	8.723	3.48	-1.38286	0.000218079	1.71385e-06
TRINITY_DN525_c0_g1_i4-C_2	3.623	33.6	3.22788	0.000139041	9.72524e-07
TRINITY_DN5260_c0_g1_i1-C_1	36.126	4.133	-3.158	1.81729e-37	4.83308e-42
TRINITY_DN5261_c0_g1_i2-C_2	17.26	10.523	-0.756365	0.0487172	0.00150578
TRINITY_DN5262_c0_g1_i1-A_1	11.546	3.486	-1.75345	0.00879547	0.000161402
TRINITY_DN5262_c0_g2_i1-A_2	3.633	0.536	-2.69751	0.0497066	0.0015486
TRINITY_DN5265_c0_g2_i1-A_1	9.046	5.31	-0.820602	0.00852014	0.000154522
TRINITY_DN5276_c0_g2_i2-B_3	1.223	10.756	3.09517	6.28906e-05	3.68168e-07
TRINITY_DN5285_c0_g1_i1-A_1	4.943	0.633	-2.93449	0.00146203	1.75555e-05
TRINITY_DN5290_c0_g1_i1-C_1	2.473	0.036	-5.92224	0.0219284	0.000522783
TRINITY_DN5290_c0_g1_i11-B_2	0	0.676	5.79376	0.0304804	0.000809007
TRINITY_DN5290_c1_g1_i2-B_3	1.376	5.246	1.87193	0.0177005	0.000397948
TRINITY_DN5296_c0_g2_i1-A_2	7.88	0.176	-5.43804	9.13522e-06	3.43282e-08
TRINITY_DN5303_c0_g2_i1-A_2	3.82	0.326	-3.52528	0.00260681	3.54614e-05
TRINITY_DN5305_c0_g1_i1-C_2	3.963	1.44	-1.49458	1.93927e-05	8.613e-08
TRINITY_DN5309_c0_g1_i1-C_2	11.75	1.59	-2.93819	3.70299e-14	6.89369e-18
TRINITY_DN530_c0_g1_i4-A_2	0.016	1.013	6.16841	0.000820971	8.71167e-06
TRINITY_DN5331_c0_g1_i1-A_2	62.206	3922.96	6.02174	0.000551517	5.40501e-06
TRINITY_DN533_c0_g1_i1-C_2	3.32	7.61	1.15698	0.000130375	8.79273e-07
TRINITY_DN5364_c0_g2_i1-C_2	4.7	1.906	-1.32774	0.0149673	0.000322302
TRINITY_DN5377_c0_g1_i2-A_2	2.613	0.276	-3.23798	0.0175281	0.000390876
TRINITY_DN537_c0_g1_i1-B_2	1.62	16.713	3.36067	6.23331e-07	1.3262e-09
TRINITY_DN538_c1_g1_i1-B_2	6.573	10.96	0.698422	0.00979767	0.000185656
TRINITY_DN5394_c0_g3_i2-B_2	0.113	3.003	4.79716	0.0419776	0.00122769
TRINITY_DN5396_c0_g1_i2-A_2	39.286	2.246	-4.07175	8.6227e-05	5.44637e-07
TRINITY_DN53_c0_g1_i2-C_1	3.47	0.036	-6.92108	0.000359298	3.20589e-06
TRINITY_DN53_c0_g2_i2-C_3	23.15	12.996	-0.877572	0.0117436	0.000234084
TRINITY_DN53_c0_g6_i1-C_1	11.263	0.793	-3.885	1.89243e-09	1.40922e-12
TRINITY_DN5418_c0_g1_i1-A_2	11.673	7.793	-0.623318	0.0213221	0.000499583
TRINITY_DN5420_c0_g1_i2-C_2	6.75	31.246	2.16689	2.03779e-08	2.41168e-11
TRINITY_DN5432_c0_g2_i1-A_1	12.04	5.503	-1.16695	0.0011247	1.28021e-05
TRINITY_DN544_c0_g1_i6-A_3	22.993	4.73	-2.34712	4.55397e-08	6.39488e-11
TRINITY_DN5453_c1_g1_i1-C_1	9.446	3.4	-1.50299	0.00889217	0.000163741
TRINITY_DN5465_c0_g2_i2-A_2	175.34	70.23	-1.36258	0.0196126	0.000451182
TRINITY_DN5483_c0_g2_i1-C_1	7.543	1.113	-2.80046	3.78119e-08	5.14073e-11
TRINITY_DN548_c0_g1_i2-B_1	44.73	114	1.30723	1.18585e-05	4.77798e-08
TRINITY_DN548_c0_g1_i4-B_2	3.09	13.343	2.06589	0.000401417	3.70446e-06
TRINITY_DN549_c0_g1_i3-B_3	3.646	28.653	3.0092	7.55196e-06	2.7114e-08
TRINITY_DN549_c0_g1_i4-B_3	0.88	6.413	2.92519	0.0213773	0.000501444
TRINITY_DN54_c0_g2_i5-B_3	0.81	3.363	2.09722	0.0342002	0.000939117
TRINITY_DN5502_c0_g1_i1-C_1	3.923	1.726	-1.22301	0.0367201	0.00102871
TRINITY_DN5506_c0_g1_i2-B_2	6.323	12.356	0.912834	0.0159847	0.000350931
TRINITY_DN5506_c0_g1_i7-B_2	7.463	15.026	0.980409	0.012659	0.000258391
TRINITY_DN5529_c0_g1_i6-C_2	5.456	11.863	1.06313	0.0428604	0.00126084
TRINITY_DN552_c1_g1_i4-C_1	16.693	9.363	-0.907055	0.0182662	0.000413165
TRINITY_DN5534_c0_g2_i4-A_1	5.446	1.496	-1.87422	0.00328251	4.6661e-05
TRINITY_DN5554_c0_g1_i1-B_2	7.823	14.086	0.789825	0.0440763	0.00131053
TRINITY_DN5573_c3_g1_i1-A_2	1.733	0.1	-4.04297	0.0187636	0.000426942
TRINITY_DN557_c0_g1_i2-B_2	4.856	17.096	1.77885	0.0333323	0.000909078
TRINITY_DN5591_c0_g2_i1-C_3	0.646	1.993	1.59303	0.00456162	6.96356e-05
TRINITY_DN5591_c0_g2_i3-C_3	13.3	48.833	1.8288	1.01577e-06	2.33674e-09
TRINITY_DN5593_c0_g1_i1-A_3	16.25	6.836	-1.27078	0.0379191	0.00107603
TRINITY_DN5599_c0_g1_i1-A_1	107.8	247.26	1.14636	0.00884819	0.000162605
TRINITY_DN55_c0_g1_i2-B_2	10.16	58.543	2.49136	0.000565193	5.58413e-06
TRINITY_DN55_c0_g1_i3-B_2	25.37	40.076	0.605214	0.0291891	0.000763475
TRINITY_DN55_c0_g1_i3-C_3	0.746	2.8	1.83567	0.0405536	0.00117289
TRINITY_DN5610_c0_g1_i1-C_1	8.036	3.93	-1.06222	0.0274146	0.000703211
TRINITY_DN5611_c0_g1_i1-A_3	16.08	9.356	-0.820013	0.0105792	0.000205248
TRINITY_DN5613_c0_g1_i2-A_2	14.086	1.45	-3.30239	3.14524e-09	2.50943e-12
TRINITY_DN5621_c0_g1_i1-C_1	22.79	15.053	-0.635207	0.00609894	0.000101286
TRINITY_DN5621_c0_g2_i1-C_3	24.27	2784.53	6.82803	2.91274e-05	1.42147e-07
TRINITY_DN5621_c0_g2_i8-C_3	154.03	14782.2	6.5823	1.35929e-05	5.6033e-08
TRINITY_DN5621_c0_g2_i9-C_3	13.256	1155.4	6.41675	0.00018054	1.33961e-06
TRINITY_DN5624_c0_g2_i2-C_2	1.663	0.536	-1.67426	0.00867336	0.000158008
TRINITY_DN5626_c0_g5_i1-A_1	9.08	3.8	-1.30766	0.00081983	8.67776e-06
TRINITY_DN5634_c1_g2_i1-B_1	1.683	11.176	2.71174	0.000142226	9.98579e-07
TRINITY_DN5642_c0_g1_i1-A_2	7.023	0.196	-5.10868	0.00185748	2.35884e-05
TRINITY_DN5642_c0_g2_i5-B_1	1.516	3.76	1.27743	0.0357069	0.000995682
TRINITY_DN5645_c0_g1_i3-C_2	8.426	2.823	-1.60258	0.0337575	0.000924717
TRINITY_DN567_c1_g1_i1-B_2	143.96	73.996	-0.994407	1.06509e-05	4.1356e-08
TRINITY_DN5687_c0_g1_i1-A_1	64.953	13.803	-2.23637	5.41367e-06	1.78119e-08
TRINITY_DN569_c0_g1_i4-B_2	1.16	13.78	3.55871	0.0152066	0.000329913
TRINITY_DN569_c0_g2_i1-C_1	38.653	19.166	-1.05541	0.00257823	3.5004e-05
TRINITY_DN56_c0_g2_i4-B_2	4.39	8.693	0.944676	0.0371595	0.00104805
TRINITY_DN5705_c0_g1_i1-A_2	4.48	0.47	-3.21797	0.00369626	5.4017e-05
TRINITY_DN570_c0_g1_i3-A_2	1.866	0.103	-4.274	0.0124769	0.00025285
TRINITY_DN5719_c0_g1_i1-A_1	4.273	1	-2.12189	3.48713e-05	1.76671e-07
TRINITY_DN5722_c0_g1_i1-C_2	4.69	0.393	-3.5545	0.0193156	0.000443066
TRINITY_DN5722_c0_g2_i5-A_1	13.043	0.973	-3.71606	0.00280344	3.8509e-05
TRINITY_DN5733_c0_g2_i1-A_2	3.486	0.983	-1.8522	0.00640503	0.000107997
TRINITY_DN5736_c0_g3_i3-B_2	1.75	12.813	2.82056	0.0468128	0.00142925
TRINITY_DN573_c0_g1_i2-C_3	1.09	3.633	1.72669	0.000126201	8.42434e-07
TRINITY_DN5741_c0_g1_i2-B_1	2.08	5.393	1.338	0.0116109	0.000230206
TRINITY_DN5744_c0_g2_i3-A_2	3.753	0	-8.56716	1.95543e-06	5.04447e-09
TRINITY_DN5750_c0_g1_i2-A_1	17.656	41.333	1.17656	0.00461734	7.08359e-05
TRINITY_DN5764_c0_g1_i1-A_1	38.32	18.126	-1.12817	0.0136399	0.000284579
TRINITY_DN5772_c0_g1_i1-C_1	10.486	1.453	-2.89231	0.0173378	0.000385249
TRINITY_DN577_c0_g1_i11-B_1	2.266	9.833	2.07201	0.0146481	0.000311654
TRINITY_DN577_c0_g2_i1-B_2	38.923	57.043	0.509898	0.0274146	0.000702972
TRINITY_DN5781_c0_g2_i1-B_2	0.12	2.096	4.08335	0.0123371	0.000248705
TRINITY_DN5788_c1_g1_i1-A_2	9.726	3.236	-1.62913	0.00132957	1.55938e-05
TRINITY_DN578_c0_g2_i4-C_2	7.116	16.176	1.12711	8.84542e-06	3.26989e-08
TRINITY_DN5790_c0_g1_i10-A_2	2.86	0.02	-7.18894	3.68993e-06	1.12363e-08
TRINITY_DN5790_c0_g1_i2-A_2	2.383	0.05	-5.68725	0.000195499	1.487e-06
TRINITY_DN5790_c0_g1_i3-C_2	0.166	0.893	2.42722	0.00962254	0.000181953
TRINITY_DN5790_c0_g1_i4-A_2	6.466	0.173	-5.25541	0.000410383	3.80358e-06
TRINITY_DN5792_c0_g3_i1-B_2	39.596	113.826	1.49573	0.000536553	5.22983e-06
TRINITY_DN5792_c0_g3_i2-B_2	8.77	20.94	1.22904	0.0383607	0.00109341
TRINITY_DN5798_c0_g1_i1-B_2	67.82	4195.09	5.78156	0.0176988	0.000397036
TRINITY_DN580_c0_g1_i3-A_2	85.4	37.536	-1.25306	6.13365e-05	3.52349e-07
TRINITY_DN5813_c0_g1_i1-C_3	0.943	2.99	1.6428	0.0355432	0.0009897
TRINITY_DN5822_c0_g1_i2-C_2	4.333	2.11	-1.09279	0.000550061	5.38158e-06
TRINITY_DN5822_c0_g1_i6-C_2	9.58	3.636	-1.46069	0.000209142	1.62971e-06
TRINITY_DN5824_c0_g1_i1-C_1	9.056	1.096	-3.10833	0.04591	0.00138276
TRINITY_DN5828_c0_g1_i1-B_2	27.93	46.89	0.700136	0.0227153	0.000550349
TRINITY_DN5831_c0_g1_i3-B_3	0.48	2.423	2.30125	0.0142682	0.000300307
TRINITY_DN5844_c0_g7_i1-C_3	13.906	38.426	1.43185	0.0146733	0.000312579
TRINITY_DN5848_c0_g2_i1-B_3	7.416	17.966	1.24845	0.00395633	5.86594e-05
TRINITY_DN5863_c0_g4_i1-B_1	5.94	11.47	0.913352	0.00775337	0.000137124
TRINITY_DN5866_c0_g1_i1-A_2	2.46	0.273	-3.17462	0.00032132	2.76875e-06
TRINITY_DN5878_c0_g2_i1-C_3	31.1	9.846	-1.74576	0.00184564	2.33398e-05
TRINITY_DN587_c0_g3_i1-C_2	8.566	3.526	-1.33672	3.59241e-05	1.82482e-07
TRINITY_DN5880_c0_g1_i1-B_3	0.2	4.96	4.64099	0.0156421	0.000341677
TRINITY_DN5883_c0_g1_i1-A_2	10.006	1.553	-2.70646	0.0110181	0.000214789
TRINITY_DN5888_c0_g1_i1-A_2	14.87	0.046	-8.24339	0.0307561	0.00082187
TRINITY_DN589_c0_g1_i1-C_1	4.343	1.186	-1.90814	0.0114068	0.000224186
TRINITY_DN58_c0_g1_i1-C_1	58.213	15.493	-1.91814	0.0114715	0.000226526
TRINITY_DN58_c0_g1_i6-C_3	5.826	12.29	1.03092	0.0145471	0.000309118
TRINITY_DN58_c0_g4_i1-C_2	196.873	97.14	-1.02215	0.046153	0.00139597
TRINITY_DN5916_c0_g1_i12-C_3	4.973	16	1.6192	0.00730487	0.000128026
TRINITY_DN5923_c0_g1_i1-A_2	6.7	0.323	-4.32314	0.000242091	1.98782e-06
TRINITY_DN5928_c0_g5_i1-B_3	1.556	4.61	1.52336	0.0158778	0.000347776
TRINITY_DN5930_c0_g3_i1-A_2	44.856	17.283	-1.43827	7.3285e-07	1.61769e-09
TRINITY_DN5933_c0_g1_i1-A_1	7.243	0.176	-5.29354	0.000209682	1.6367e-06
TRINITY_DN5936_c0_g1_i1-B_3	0.506	9.396	4.09415	0.0351318	0.000974975
TRINITY_DN5939_c0_g1_i4-B_2	2.72	10.116	1.85144	0.00366409	5.31084e-05
TRINITY_DN5946_c0_g1_i1-B_3	0.656	4.08	2.63156	0.0309206	0.000828502
TRINITY_DN5946_c0_g1_i6-B_3	0.45	4.77	3.44496	2.48507e-08	2.97408e-11
TRINITY_DN5946_c0_g1_i8-B_3	3.37	19.07	2.47787	1.54787e-05	6.62767e-08
TRINITY_DN594_c0_g3_i1-C_1	2.09	0.15	-3.85241	0.0368647	0.00103581
TRINITY_DN594_c0_g3_i4-C_1	44.353	9.543	-2.22334	5.15308e-08	7.40051e-11
TRINITY_DN594_c0_g3_i5-C_1	62.633	25.73	-1.32268	0.000185473	1.38547e-06
TRINITY_DN5955_c0_g1_i3-B_2	114.443	203.4	0.77547	0.000769247	8.00937e-06
TRINITY_DN5958_c0_g1_i1-B_3	2.743	20.403	2.85165	0.0285699	0.000744622
TRINITY_DN5959_c0_g1_i1-A_2	5.92	1.086	-2.4804	0.000208004	1.61728e-06
TRINITY_DN596_c0_g1_i13-C_3	0.01	0.333	5.65839	0.0306174	0.000814272
TRINITY_DN5978_c0_g1_i3-C_3	30.32	57.793	0.875553	0.0223181	0.000535087
TRINITY_DN597_c0_g1_i15-C_3	1.196	4.506	1.89958	1.77877e-07	3.09856e-10
TRINITY_DN5981_c0_g1_i3-C_1	1.236	0.363	-1.84571	0.0138569	0.000290512
TRINITY_DN5982_c0_g1_i3-B_3	1.35	3.713	1.46201	0.0345251	0.000951251
TRINITY_DN5983_c0_g1_i1-A_2	10.05	0.62	-3.95064	0.0168101	0.000371065
TRINITY_DN5984_c0_g1_i1-C_1	3.706	0.21	-4.41936	0.00692826	0.000119307
TRINITY_DN5998_c2_g1_i1-B_2	14.01	193.063	3.70384	0.00421227	6.32944e-05
TRINITY_DN59_c0_g1_i1-B_3	0.82	8.283	3.58175	0.000844432	9.01677e-06
TRINITY_DN59_c0_g1_i2-B_3	3.433	20.9	2.6051	0.000769158	7.98799e-06
TRINITY_DN59_c0_g1_i3-B_3	2.22	12.226	2.43899	0.00730487	0.000127994
TRINITY_DN59_c0_g1_i5-B_3	0.173	3.286	4.57901	0.00672613	0.000115021
TRINITY_DN5_c0_g1_i2-A_2	430.433	179.836	-1.26089	0.00173227	2.14224e-05
TRINITY_DN6012_c1_g1_i8-B_2	2.643	7.056	1.35147	0.0177005	0.000397609
TRINITY_DN6018_c0_g1_i2-A_2	3.163	0.676	-2.24105	0.000185473	1.38608e-06
TRINITY_DN6018_c0_g4_i2-A_1	2.6	0.726	-1.90935	0.00202862	2.63012e-05
TRINITY_DN601_c0_g2_i2-B_2	53.303	85.903	0.636823	0.0350193	0.000969681
TRINITY_DN6032_c0_g3_i3-B_2	71.263	156.826	1.08877	6.84523e-07	1.4655e-09
TRINITY_DN6036_c0_g1_i2-A_1	7.123	2.47	-1.55628	0.0132017	0.000272979
TRINITY_DN6046_c0_g1_i2-B_3	2.17	12.83	2.5877	0.044499	0.00132783
TRINITY_DN6046_c0_g4_i1-C_2	28.196	110.723	1.94123	0.0273874	0.000701783
TRINITY_DN6054_c0_g1_i1-C_2	0.7	11.503	3.9963	0.0125679	0.000255697
TRINITY_DN605_c0_g1_i2-B_2	0.013	1.21	6.78547	0.0343586	0.000944835
TRINITY_DN6061_c0_g1_i1-C_3	0.756	4.146	2.40828	0.0227005	0.000549687
TRINITY_DN6078_c0_g1_i1-A_2	15.73	4.74	-1.79234	1.5237e-05	6.46339e-08
TRINITY_DN6078_c0_g1_i1-B_2	2.206	12.243	2.39414	0.00220613	2.88961e-05
TRINITY_DN608_c0_g2_i5-B_3	31.87	71.906	1.11435	0.0121948	0.000244863
TRINITY_DN60_c0_g1_i1-B_1	3.103	18.76	2.6237	0.0279136	0.000721949
TRINITY_DN60_c0_g2_i2-C_3	0.146	63.613	8.76501	0.00047185	4.5176e-06
TRINITY_DN6105_c0_g1_i2-A_1	5.49	0.116	-5.48575	0.000149131	1.05499e-06
TRINITY_DN6117_c0_g1_i1-C_2	30.753	52.906	0.730037	0.0114715	0.000226515
TRINITY_DN6140_c1_g1_i1-A_3	4.843	1.026	-2.27121	0.0301001	0.000794347
TRINITY_DN614_c0_g1_i4-C_1	85.326	59.55	-0.55824	0.0301001	0.000794691
TRINITY_DN6167_c0_g1_i2-A_2	4.42	0.51	-3.17884	0.0189725	0.000433176
TRINITY_DN6179_c0_g2_i1-A_2	22.293	0.656	-5.07126	8.88172e-08	1.38183e-10
TRINITY_DN6187_c0_g1_i2-C_2	7.53	3.6	-1.11255	0.000178847	1.31991e-06
TRINITY_DN6194_c0_g1_i1-A_2	8.396	14.066	0.715484	0.0398621	0.00114813
TRINITY_DN6194_c0_g1_i2-A_2	18.253	5.6	-1.71289	0.00570566	9.26387e-05
TRINITY_DN6197_c0_g1_i1-C_1	9.996	0.333	-4.9037	5.65529e-05	3.18854e-07
TRINITY_DN619_c0_g2_i2-A_2	39.993	5.453	-2.83657	0.000372441	3.35782e-06
TRINITY_DN61_c0_g1_i15-B_2	2.216	150.85	5.97251	0.0231753	0.000565807
TRINITY_DN61_c0_g1_i2-A_1	233.266	72.946	-1.70924	0.0115928	0.000229663
TRINITY_DN61_c0_g1_i2-B_2	0.176	36.316	7.45025	0.00396643	5.88619e-05
TRINITY_DN61_c0_g2_i5-C_2	14.173	46.24	1.6977	0.00745026	0.000130772
TRINITY_DN6201_c0_g1_i1-B_3	1.48	12.603	3.02599	0.00125008	1.45451e-05
TRINITY_DN621_c0_g1_i2-C_3	137.31	81.953	-0.781413	0.0128377	0.000263404
TRINITY_DN621_c0_g1_i7-A_3	7.796	4.27	-0.902477	0.012978	0.000267837
TRINITY_DN6238_c0_g2_i2-C_3	37.05	63.196	0.721999	0.0226923	0.000548636
TRINITY_DN6239_c0_g1_i1-A_2	6.146	0.02	-8.23441	8.84071e-06	3.2564e-08
TRINITY_DN6254_c0_g1_i5-B_3	21.196	5.636	-1.92171	0.000936274	1.01966e-05
TRINITY_DN6254_c1_g1_i1-B_2	3.053	14.71	2.26984	0.00836381	0.000151034
TRINITY_DN6256_c0_g1_i1-A_3	4.37	1.3	-1.81981	0.0100776	0.000192299
TRINITY_DN6258_c0_g1_i1-A_1	13.356	0.53	-4.64319	2.73349e-06	7.59687e-09
TRINITY_DN6285_c0_g1_i4-C_1	4.556	1.543	-1.59605	0.0027786	3.8057e-05
TRINITY_DN6293_c0_g1_i2-B_2	5.05	21.233	2.05343	0.044638	0.00133436
TRINITY_DN629_c0_g1_i1-C_2	5.1	14.966	1.47606	0.00502399	7.92995e-05
TRINITY_DN629_c0_g1_i11-B_1	2.336	6.676	1.46753	0.000439034	4.15161e-06
TRINITY_DN62_c0_g1_i1-B_1	11.496	35.08	1.60257	0.00512229	8.13339e-05
TRINITY_DN6306_c0_g1_i1-B_1	1.116	3.326	1.51275	0.0213166	0.000499169
TRINITY_DN6307_c0_g1_i2-B_2	2.926	6.6	1.16948	0.0124571	0.000252283
TRINITY_DN6315_c0_g1_i1-A_3	4.26	1.796	-1.27464	0.0376281	0.00106311
TRINITY_DN631_c0_g1_i4-A_2	16.953	2.446	-2.77849	0.00630816	0.000105993
TRINITY_DN6320_c0_g1_i1-C_1	17.003	7.263	-1.2583	3.34451e-05	1.68556e-07
TRINITY_DN6327_c0_g1_i2-B_2	0.396	16.83	5.43074	5.3165e-06	1.72936e-08
TRINITY_DN6327_c0_g1_i3-B_2	0.463	9.673	4.41293	6.1233e-05	3.5094e-07
TRINITY_DN6327_c0_g2_i1-C_2	15.64	7.353	-1.10761	0.0411467	0.00119333
TRINITY_DN632_c0_g1_i1-C_2	115.863	13.046	-3.15139	0.00127264	1.48415e-05
TRINITY_DN6344_c0_g1_i3-A_1	23.353	6.573	-1.82056	0.0227638	0.000552127
TRINITY_DN6349_c0_g1_i1-B_3	4.556	34.386	2.85471	0.000527187	5.1175e-06
TRINITY_DN6349_c0_g2_i1-B_3	0.11	4.556	5.33763	0.000393225	3.59349e-06
TRINITY_DN635_c0_g1_i1-B_3	27.163	65.26	1.24496	0.00465455	7.18589e-05
TRINITY_DN6363_c1_g1_i2-B_1	4.896	2.59	-0.965508	0.00671663	0.000114501
TRINITY_DN6374_c0_g2_i1-A_2	1.343	0.063	-4.43269	0.03598	0.00100473
TRINITY_DN637_c0_g1_i1-B_2	1.496	29.806	4.25745	0.00483931	7.52904e-05
TRINITY_DN6403_c0_g1_i1-B_2	33.453	66.04	0.931575	0.000413216	3.83533e-06
TRINITY_DN6423_c0_g1_i1-A_1	5.586	3.093	-0.896648	0.0151397	0.000327547
TRINITY_DN6447_c0_g1_i7-C_2	3.273	9.043	1.42082	0.0342283	0.000940342
TRINITY_DN644_c0_g2_i1-C_2	82.253	127.163	0.579749	0.0377591	0.00106948
TRINITY_DN6464_c0_g2_i1-A_2	5.753	1.57	-1.91126	2.79721e-07	5.05864e-10
TRINITY_DN646_c0_g2_i1-B_2	0.976	10.56	3.37788	0.00399936	5.9457e-05
TRINITY_DN6490_c0_g1_i1-A_1	137.49	257.686	0.858109	7.66426e-05	4.69711e-07
TRINITY_DN64_c0_g1_i3-B_2	0.17	2.2	3.6804	0.00462207	7.11117e-05
TRINITY_DN64_c0_g1_i7-B_2	3.083	13.316	2.10675	0.00698048	0.000120484
TRINITY_DN650_c0_g1_i5-A_2	23.876	6.903	-1.81708	0.00393333	5.81092e-05
TRINITY_DN6527_c0_g1_i5-A_2	11.746	2.196	-2.40311	0.0124107	0.000250768
TRINITY_DN653_c0_g4_i2-B_3	19.046	42.643	1.10358	0.00651459	0.000110177
TRINITY_DN6540_c0_g1_i1-B_2	384.016	267.403	-0.569551	0.0495345	0.00154198
TRINITY_DN6543_c0_g1_i1-C_1	6.216	0.416	-3.86573	0.000218792	1.73466e-06
TRINITY_DN6555_c0_g1_i1-A_1	2.883	0.103	-4.82733	0.00198162	2.55864e-05
TRINITY_DN656_c0_g1_i1-B_2	104.093	266.41	1.30114	2.69966e-06	7.46693e-09
TRINITY_DN6572_c0_g2_i2-B_2	117.5	195.826	0.711988	0.0327994	0.000892364
TRINITY_DN6577_c0_g2_i4-C_3	1.373	3.626	1.37383	0.00419941	6.30454e-05
TRINITY_DN657_c0_g2_i1-C_2	9.496	2.56	-1.91019	3.85503e-05	1.97872e-07
TRINITY_DN658_c2_g1_i10-A_1	1.083	0.306	-1.91667	0.0439165	0.00130461
TRINITY_DN658_c2_g1_i12-A_1	3.32	0.96	-1.81113	0.0467793	0.00142014
TRINITY_DN65_c1_g2_i2-C_1	26.17	16.893	-0.667195	0.0177005	0.00039825
TRINITY_DN6602_c0_g1_i1-C_2	0.4	2.54	2.82639	0.0448132	0.00134275
TRINITY_DN6609_c0_g2_i1-C_3	43.786	30.216	-0.586609	0.0414075	0.0012042
TRINITY_DN661_c0_g1_i2-B_3	27.653	11.75	-1.28521	0.00234731	3.12134e-05
TRINITY_DN6626_c0_g2_i1-B_2	0.653	11.553	4.15664	0.017069	0.000378141
TRINITY_DN663_c0_g1_i12-A_3	48.33	11.18	-2.16061	7.55001e-05	4.57808e-07
TRINITY_DN6642_c0_g1_i1-B_2	0.476	3.363	2.7731	0.00225929	2.97124e-05
TRINITY_DN664_c0_g1_i1-A_1	65.496	20.863	-1.68607	2.04997e-13	4.63412e-17
TRINITY_DN664_c1_g1_i3-B_3	28.5	46.286	0.658527	0.0450938	0.00135578
TRINITY_DN6657_c0_g3_i1-B_3	4.706	17.17	1.86146	0.0472806	0.00144604
TRINITY_DN6663_c0_g2_i2-A_2	26.4	17.723	-0.605235	0.0433797	0.00128463
TRINITY_DN6673_c0_g1_i1-B_2	0.023	1.403	5.61281	0.0446853	0.00133662
TRINITY_DN6675_c0_g1_i1-A_2	6.626	0.28	-4.5225	0.0054807	8.85488e-05
TRINITY_DN667_c1_g1_i1-C_3	16.936	7.603	-1.18671	5.41367e-06	1.77961e-08
TRINITY_DN6693_c0_g1_i1-B_2	1.98	30.896	3.93163	0.00169749	2.09697e-05
TRINITY_DN6708_c0_g1_i1-B_2	0.256	5.343	4.32466	0.0138421	0.000289352
TRINITY_DN670_c0_g1_i7-A_3	1.606	0.18	-3.2397	0.00720486	0.00012548
TRINITY_DN6717_c0_g1_i1-B_2	0.75	6.656	3.0921	0.005639	9.11814e-05
TRINITY_DN6718_c0_g1_i1-C_2	14.176	3.37	-2.14019	0.0467798	0.00142202
TRINITY_DN672_c0_g3_i1-C_2	4.726	16.89	1.8243	5.75001e-05	3.24959e-07
TRINITY_DN6742_c0_g1_i2-A_1	4.626	1.796	-1.39137	0.000562709	5.53715e-06
TRINITY_DN674_c0_g2_i1-B_2	3.78	8.166	1.0762	0.0387123	0.00110832
TRINITY_DN6762_c0_g1_i1-C_1	82.163	59.896	-0.496366	0.0307561	0.000820954
TRINITY_DN676_c0_g1_i10-A_1	20.98	12.2	-0.836395	0.0475075	0.00145677
TRINITY_DN6785_c0_g1_i2-B_2	7.423	17.87	1.21866	6.28906e-05	3.69136e-07
TRINITY_DN678_c0_g1_i3-B_3	0.086	1.976	4.42928	0.0217649	0.000514587
TRINITY_DN678_c0_g1_i8-B_3	1.896	3.96	1.02463	0.0448132	0.00134216
TRINITY_DN6791_c0_g1_i2-A_2	113.583	50.56	-1.19469	0.00307641	4.30768e-05
TRINITY_DN6792_c0_g1_i1-A_2	5.22	0.436	-3.53126	0.00592072	9.67428e-05
TRINITY_DN6804_c0_g3_i2-C_3	2.363	6.11	1.32983	0.0388707	0.00111517
TRINITY_DN681_c0_g1_i1-B_3	322.223	216.07	-0.607911	0.00167378	2.06547e-05
TRINITY_DN6828_c0_g1_i1-A_2	3.61	0.236	-3.91945	0.0219284	0.000523054
TRINITY_DN6838_c0_g1_i1-A_2	4.23	0.19	-4.44818	0.000148227	1.04663e-06
TRINITY_DN6841_c0_g1_i1-B_3	76.31	54.433	-0.522799	0.0240142	0.000593953
TRINITY_DN6849_c2_g1_i1-B_2	130.756	205.486	0.597699	0.048996	0.0015161
TRINITY_DN686_c0_g2_i1-A_2	19.63	36.503	0.845183	0.0243588	0.000604505
TRINITY_DN6880_c0_g1_i1-C_2	4.816	0.723	-2.72036	0.00720486	0.000125595
TRINITY_DN6880_c0_g2_i4-B_2	3.883	8.913	1.15386	0.0416027	0.00121043
TRINITY_DN6881_c0_g2_i1-B_1	1.366	4.82	1.80529	0.02349	0.000577238
TRINITY_DN6891_c0_g1_i1-B_3	0.383	3.61	3.28209	0.0215107	0.000505717
TRINITY_DN6897_c0_g1_i1-A_2	7.4	2.26	-1.72751	0.0014868	1.78728e-05
TRINITY_DN6898_c0_g1_i2-C_1	5.213	512.926	6.60601	0.000138042	9.61865e-07
TRINITY_DN6898_c0_g1_i6-C_1	19.733	1705.91	6.44069	0.000113453	7.4328e-07
TRINITY_DN689_c0_g1_i12-C_2	2.88	10.676	1.84068	0.00395314	5.84544e-05
TRINITY_DN689_c0_g1_i4-C_2	0.676	4.046	2.54129	0.00133322	1.56543e-05
TRINITY_DN689_c0_g1_i6-C_2	4.61	14.056	1.57057	0.00592072	9.68624e-05
TRINITY_DN689_c0_g1_i7-C_2	12.136	38.606	1.63716	0.0283594	0.000736118
TRINITY_DN6908_c0_g1_i1-C_1	5.163	1.733	-1.59896	0.00184603	2.33693e-05
TRINITY_DN6913_c0_g1_i1-B_3	0	1.73	6.98685	0.000233968	1.90094e-06
TRINITY_DN6916_c0_g1_i1-A_2	12.333	2.246	-2.4902	8.90201e-12	3.07774e-15
TRINITY_DN691_c1_g3_i1-C_2	30.956	15.323	-1.02745	0.0277855	0.000716668
TRINITY_DN6921_c0_g1_i1-A_1	54.78	3.356	-3.98467	1.83193e-05	8.03885e-08
TRINITY_DN6942_c0_g2_i1-A_1	28.096	0.436	-5.99159	6.18072e-05	3.59985e-07
TRINITY_DN694_c2_g2_i1-C_1	10.746	0.81	-3.67859	0.00120268	1.38827e-05
TRINITY_DN6950_c0_g1_i6-C_2	0.346	3.576	3.33999	0.00319645	4.51402e-05
TRINITY_DN6953_c0_g2_i3-C_3	5.223	3.17	-0.760355	0.029692	0.00077767
TRINITY_DN6955_c0_g2_i1-C_1	2.366	0.353	-3.07281	0.0240271	0.00059459
TRINITY_DN6971_c0_g2_i1-C_1	65.28	5.883	-3.50489	5.87484e-14	1.17181e-17
TRINITY_DN6976_c0_g1_i2-C_2	14.483	25.653	0.769091	0.0106997	0.000208013
TRINITY_DN6978_c1_g1_i4-B_2	1.663	4.666	1.4493	0.00654919	0.00011095
TRINITY_DN697_c0_g1_i1-C_2	215.04	2.87	-6.22667	1.56925e-09	1.10453e-12
TRINITY_DN698_c0_g1_i10-C_2	21.743	355.943	3.97572	7.00282e-10	4.09728e-13
TRINITY_DN698_c0_g1_i2-C_2	7.66	87.436	3.46482	4.05407e-07	8.03246e-10
TRINITY_DN698_c0_g1_i3-C_2	4.26	40.583	3.12343	0.0276611	0.000711371
TRINITY_DN699_c0_g2_i2-A_3	81.116	12.376	-2.73086	8.53889e-09	7.94822e-12
TRINITY_DN69_c0_g1_i8-B_2	0.663	7.366	3.45388	0.0218484	0.000518179
TRINITY_DN6_c0_g1_i4-C_1	4.086	0	-8.60553	9.84412e-07	2.22534e-09
TRINITY_DN7006_c0_g1_i1-B_1	68.64	109.746	0.668506	0.0253327	0.000635658
TRINITY_DN701_c0_g1_i1-C_2	8.29	53.873	2.69986	0.000400852	3.68859e-06
TRINITY_DN7021_c0_g1_i1-C_1	10.103	2.176	-2.24979	2.17568e-11	9.25795e-15
TRINITY_DN7040_c0_g1_i1-B_3	0.246	6.356	4.66131	0.00232098	3.07089e-05
TRINITY_DN7047_c0_g1_i1-A_2	8.373	2.216	-1.89993	0.017432	0.000387804
TRINITY_DN7048_c0_g3_i1-B_3	0	0.936	5.96796	0.0093795	0.000176235
TRINITY_DN7054_c0_g2_i1-A_2	10.706	1.88	-2.49327	0.00301549	4.21034e-05
TRINITY_DN7061_c0_g4_i1-A_2	2.113	0.123	-4.05506	0.0350027	0.000968215
TRINITY_DN7061_c0_g5_i1-A_2	2.38	0	-5.8614	0.0257289	0.000646976
TRINITY_DN7093_c0_g1_i1-B_3	6.743	11	0.66983	0.0475075	0.00145629
TRINITY_DN711_c0_g1_i3-C_2	6.063	16.69	1.44189	0.00664638	0.000113038
TRINITY_DN711_c0_g1_i7-C_2	4.813	14.333	1.54216	0.0019122	2.4507e-05
TRINITY_DN711_c0_g2_i1-B_2	1.303	35.026	4.6967	5.77497e-06	1.97358e-08
[truncated: 350 more rows]
