# Supplementary material for: Multi-Omic Analysis Reveals the Molecular Mechanism of UV-B Stress Resistance in Acetylated RcMYB44 in Rhododendron chrysanthum
Source: Genes (Basel). 2023 Oct 30;14(11):2022. doi: 10.3390/genes14112022 (PMC10671296; doi:10.3390/genes14112022)
Supplement: Supplementary file 1 [file genes-14-02022-s001.zip › Table S2.xlsx]

## Sheet: Sheet1
Table S2. The numbers of up-regulated or down-regulated proteins of Rhododendron chrysanthum under UV-B stress.
Protein accession	Protein description	Gene name	CG-1	CG-2	CG-3	BG-1	BG-2	BG-3	Subcellular localization	KEGG KO No.	KEGG Gene	KEGG pathway	Biological Process	Cellular Component	Molecular Function	Pfam ID	Domain description	KOG category	KOG NO.	KOG description
Gene.10063_CL751.Contig3_All	ABC transporter C family member 2 OS=Arabidopsis thaliana GN=ABCC2 PE=1 SV=2	ABCC2	0.697278	0.644864	0.713553	1.1064	1.09615	1.12353	chloroplast	K05665	ABCC1; ATP-binding cassette, subfamily C (CFTR/MRP), member 1 [EC:7.6.2.3]	map02010 ABC transporters	GO:0006810 transport; GO:0006811 ion transport; GO:0006812 cation transport; GO:0006820 anion transport; GO:0015698 inorganic anion transport; GO:0015700 arsenite transport; GO:0034220 ion transmembrane transport; GO:0042221 response to chemical; GO:0042946 glucoside transport; GO:0046685 response to arsenic-containing substance; GO:0050896 response to stimulus; GO:0051179 localization; GO:005123…	GO:0000325 plant-type vacuole; GO:0005622 intracellular; GO:0005623 cell; GO:0005737 cytoplasm; GO:0005773 vacuole; GO:0005774 vacuolar membrane; GO:0005911 cell-cell junction; GO:0009506 plasmodesma; GO:0016020 membrane; GO:0030054 cell junction; GO:0031090 organelle membrane; GO:0043226 organelle; GO:0043227 membrane-bounded organelle; GO:0043229 intracellular organelle; GO:0043231 intracellula…	GO:0003824 catalytic activity; GO:0005215 transporter activity; GO:0008324 cation transmembrane transporter activity; GO:0008490 arsenite secondary active transmembrane transporter activity; GO:0008509 anion transmembrane transporter activity; GO:0015075 ion transmembrane transporter activity; GO:0015103 inorganic anion transmembrane transporter activity; GO:0015105 arsenite transmembrane transpo…	PF00005	ABC transporter	Q	KOG0054	Multidrug resistance-associated protein/mitoxantrone resistance protein, ABC superfamily
Gene.10080_CL752.Contig2_All	Hydroquinone glucosyltransferase OS=Rauvolfia serpentina GN=AS PE=1 SV=1	AS	1.42254	1.72214	1.14824	0.958657	0.929795	0.857401	chloroplast	K08237	E2.4.1.218; hydroquinone glucosyltransferase [EC:2.4.1.218]		GO:0006725 cellular aromatic compound metabolic process; GO:0006805 xenobiotic metabolic process; GO:0006950 response to stress; GO:0006970 response to osmotic stress; GO:0008152 metabolic process; GO:0009056 catabolic process; GO:0009058 biosynthetic process; GO:0009410 response to xenobiotic stimulus; GO:0009628 response to abiotic stimulus; GO:0009636 response to toxic substance; GO:0009651 re…	GO:0005622 intracellular; GO:0005623 cell; GO:0005737 cytoplasm; GO:0005783 endoplasmic reticulum; GO:0012505 endomembrane system; GO:0043226 organelle; GO:0043227 membrane-bounded organelle; GO:0043229 intracellular organelle; GO:0043231 intracellular membrane-bounded organelle;	GO:0003824 catalytic activity; GO:0008194 UDP-glycosyltransferase activity; GO:0016740 transferase activity; GO:0016757 transferase activity, transferring glycosyl groups; GO:0016758 transferase activity, transferring hexosyl groups; GO:0035251 UDP-glucosyltransferase activity; GO:0046527 glucosyltransferase activity; GO:0080043 quercetin 3-O-glucosyltransferase activity; GO:0080044 quercetin 7-O…			CG	KOG1192	UDP-glucuronosyl and UDP-glucosyl transferase
Gene.10492_CL768.Contig29_All	Protein EARLY-RESPONSIVE TO DEHYDRATION 7, chloroplastic OS=Arabidopsis thaliana GN=ERD7 PE=1 SV=1	ERD7	0.682601	0.688726	0.64611	1.21869	1.13951	1.14359	cytoplasm	K19366	SPG20; spartin	map04144 Endocytosis
Gene.77314_Unigene15587_All	Histone H4 OS=Zea mays GN=H4C7 PE=1 SV=2	H4C7	1.58688	1.54829	1.28349	0.793934	0.798036	0.922312	nucleus	K11254	H4; histone H4							B	KOG3467	Histone H4
Gene.10553_CL779.Contig2_All	Peroxisomal membrane protein PEX14 OS=Arabidopsis thaliana GN=PEX14 PE=1 SV=2	PEX14	1.5323	1.36874	1.49864	0.91596	1.03462	0.880435	endoplasmic reticulum	K13343	PEX14; peroxin-14	map04146 Peroxisome	GO:0006605 protein targeting; GO:0006625 protein targeting to peroxisome; GO:0006810 transport; GO:0006886 intracellular protein transport; GO:0006996 organelle organization; GO:0007031 peroxisome organization; GO:0008104 protein localization; GO:0009987 cellular process; GO:0015031 protein transport; GO:0015833 peptide transport; GO:0015919 peroxisomal membrane transport; GO:0016043 cellular com…	GO:0005622 intracellular; GO:0005623 cell; GO:0005737 cytoplasm; GO:0005739 mitochondrion; GO:0005777 peroxisome; GO:0005778 peroxisomal membrane; GO:0005829 cytosol; GO:0005886 plasma membrane; GO:0016020 membrane; GO:0031090 organelle membrane; GO:0031903 microbody membrane; GO:0032991 protein-containing complex; GO:0042579 microbody; GO:0043226 organelle; GO:0043227 membrane-bounded organelle;…	GO:0005102 signaling receptor binding; GO:0005215 transporter activity; GO:0005488 binding; GO:0005515 protein binding;			MOU	KOG2629	Peroxisomal membrane anchor protein (peroxin)
Gene.10588_CL783.Contig3_All	ABA-inducible protein PHV A1 OS=Hordeum vulgare GN=HVA1 PE=2 SV=1	HVA1	0.354527	0.460183	0.37584	0.890261	0.812569	0.804457	extracellular									S	KOG4744	Uncharacterized conserved protein
Gene.10684_CL796.Contig1_All	Dammarenediol II synthase OS=Panax ginseng GN=PNA PE=1 SV=1	PNA	0.631339	0.53493	0.544914	1.20696	1.32728	1.34397	chloroplast	K15813	LUP4; beta-amyrin synthase [EC:5.4.99.39]	map00909 Sesquiterpenoid and triterpenoid biosynthesis; map01110 Biosynthesis of secondary metabolites				PF13249; PF13243	Prenyltransferase-like; Prenyltransferase-like	I	KOG0497	Oxidosqualene-lanosterol cyclase and related proteins
Gene.10968_CL811.Contig7_All	Auxin response factor 19 OS=Oryza sativa subsp. japonica GN=ARF19 PE=2 SV=2	ARF19	1.4285	1.68186	1.20372	0.765363	0.834954	0.90964	nucleus	K18730	GIGYF; PERQ amino acid-rich with GYF domain-containing protein					PF02213	GYF domain	S	KOG1862	GYF domain containing proteins
Gene.1112_CL67.Contig9_All	PREDICTED: 3-dehydroquinate synthase homolog isoform X2 [Ziziphus jujuba]	--	0.846421	0.753919	0.830507	1.28783	1.29976	1.25639	nucleus
Gene.11213_CL830.Contig11_All	ATP-dependent Clp protease proteolytic subunit 2, mitochondrial OS=Arabidopsis thaliana GN=CLPP2 PE=1 SV=1	CLPP2	0.660776	0.551994	0.508927	1.16904	1.21674	0.846356	mitochondria	K01358	clpP, CLPP; ATP-dependent Clp protease, protease subunit [EC:3.4.21.92]			GO:0005622 intracellular; GO:0005623 cell; GO:0005737 cytoplasm; GO:0005739 mitochondrion; GO:0009368 endopeptidase Clp complex; GO:0009507 chloroplast; GO:0009532 plastid stroma; GO:0009534 chloroplast thylakoid; GO:0009535 chloroplast thylakoid membrane; GO:0009536 plastid; GO:0009570 chloroplast stroma; GO:0009579 thylakoid; GO:0009840 chloroplastic endopeptidase Clp complex; GO:0016020 membra…	GO:0005488 binding; GO:0008270 zinc ion binding; GO:0043167 ion binding; GO:0043169 cation binding; GO:0046872 metal ion binding; GO:0046914 transition metal ion binding; GO:0050897 cobalt ion binding;	PF00574	Clp protease	O	KOG0840	ATP-dependent Clp protease, proteolytic subunit
Gene.11386_CL836.Contig15_All	Coiled-coil domain-containing protein SCD2 OS=Arabidopsis thaliana GN=SCD2 PE=1 SV=1	SCD2	0.673285	0.699288		1.11557	1.30372	0.976455	nucleus				GO:0000278 mitotic cell cycle; GO:0000281 mitotic cytokinesis; GO:0000910 cytokinesis; GO:0000911 cytokinesis by cell plate formation; GO:0007049 cell cycle; GO:0009825 multidimensional cell growth; GO:0009987 cellular process; GO:0016049 cell growth; GO:0022402 cell cycle process; GO:0032506 cytokinetic process; GO:0040007 growth; GO:0051301 cell division; GO:0061640 cytoskeleton-dependent cytok…	GO:0005622 intracellular; GO:0005623 cell; GO:0005737 cytoplasm; GO:0005886 plasma membrane; GO:0016020 membrane; GO:0030135 coated vesicle; GO:0030136 clathrin-coated vesicle; GO:0031410 cytoplasmic vesicle; GO:0031982 vesicle; GO:0043226 organelle; GO:0043227 membrane-bounded organelle; GO:0043229 intracellular organelle; GO:0071944 cell periphery; GO:0097708 intracellular vesicle;
Gene.11508_CL856.Contig2_All	2-isopropylmalate synthase B OS=Solanum pennellii GN=IPMSB PE=2 SV=1	IPMSB	0.569052	0.693398	0.455461	1.34756	1.2279	1.47427	chloroplast	K01649	leuA, IMS; 2-isopropylmalate synthase [EC:2.3.3.13]	map00290 Valine, leucine and isoleucine biosynthesis; map00620 Pyruvate metabolism; map01100 Metabolic pathways; map01110 Biosynthesis of secondary metabolites; map01210 2-Oxocarboxylic acid metabolism; map01230 Biosynthesis of amino acids	GO:0001101 response to acid chemical; GO:0006082 organic acid metabolic process; GO:0006520 cellular amino acid metabolic process; GO:0006551 leucine metabolic process; GO:0006790 sulfur compound metabolic process; GO:0006807 nitrogen compound metabolic process; GO:0006950 response to stress; GO:0008152 metabolic process; GO:0008652 cellular amino acid biosynthetic process; GO:0009058 biosyntheti…	GO:0005622 intracellular; GO:0005623 cell; GO:0005737 cytoplasm; GO:0009507 chloroplast; GO:0009526 plastid envelope; GO:0009532 plastid stroma; GO:0009536 plastid; GO:0009570 chloroplast stroma; GO:0009941 chloroplast envelope; GO:0031967 organelle envelope; GO:0031975 envelope; GO:0043226 organelle; GO:0043227 membrane-bounded organelle; GO:0043229 intracellular organelle; GO:0043231 intracellu…	GO:0003824 catalytic activity; GO:0003852 2-isopropylmalate synthase activity; GO:0010177 2-(2'-methylthio)ethylmalate synthase activity; GO:0016740 transferase activity; GO:0016746 transferase activity, transferring acyl groups; GO:0046912 transferase activity, transferring acyl groups, acyl groups converted into alkyl on transfer;	PF00682; PF08502	HMGL-like; LeuA allosteric (dimerisation) domain	E	KOG2367	Alpha-isopropylmalate synthase/homocitrate synthase
Gene.11548_CL858.Contig3_All	Tubulin alpha-3 chain OS=Arabidopsis thaliana GN=TUBA3 PE=1 SV=2	TUBA3	0.648483	0.999382	0.600548	1.33794	1.37288	1.44848	cytoplasm	K07374	TUBA; tubulin alpha	map04145 Phagosome		GO:0005622 intracellular; GO:0005623 cell; GO:0005856 cytoskeleton; GO:0043226 organelle; GO:0043228 non-membrane-bounded organelle; GO:0043229 intracellular organelle; GO:0043232 intracellular non-membrane-bounded organelle;		PF00091; PF03953	Tubulin/FtsZ family, GTPase domain; Tubulin C-terminal domain	Z	KOG1376	Alpha tubulin
Gene.11792_CL890.Contig5_All	Heterogeneous nuclear ribonucleoprotein 1 OS=Arabidopsis thaliana GN=RNP1 PE=1 SV=1	RNP1	1.33813	1.39362	1.61762	0.77933	0.775257	0.791533	nucleus	K14411	MSI; RNA-binding protein Musashi	map03015 mRNA surveillance pathway			GO:0003676 nucleic acid binding; GO:0003723 RNA binding; GO:0005488 binding; GO:0097159 organic cyclic compound binding; GO:1901363 heterocyclic compound binding;	PF00076	RNA recognition motif. (a.k.a. RRM, RBD, or RNP domain)	A	KOG4205	RNA-binding protein musashi/mRNA cleavage and polyadenylation factor I complex, subunit HRP1
Gene.11862_CL901.Contig2_All	Cytochrome P450 71D10 OS=Glycine max GN=CYP71D10 PE=2 SV=1	CYP71D10	1.42945	1.45286	1.48946	0.829882	0.816931	0.74909	chloroplast	K23806	CYP71BE5; alpha-guaiene 2-oxidase		GO:0001101 response to acid chemical; GO:0006629 lipid metabolic process; GO:0006720 isoprenoid metabolic process; GO:0006721 terpenoid metabolic process; GO:0008152 metabolic process; GO:0009058 biosynthetic process; GO:0009719 response to endogenous stimulus; GO:0009725 response to hormone; GO:0009753 response to jasmonic acid; GO:0009987 cellular process; GO:0010033 response to organic substan…	GO:0016020 membrane;	GO:0003824 catalytic activity; GO:0004497 monooxygenase activity; GO:0016491 oxidoreductase activity; GO:0016705 oxidoreductase activity, acting on paired donors, with incorporation or reduction of molecular oxygen; GO:0016709 oxidoreductase activity, acting on paired donors, with incorporation or reduction of molecular oxygen, NAD(P)H as one donor, and incorporation of one atom of oxygen; GO:003…	PF00067	Cytochrome P450	Q	KOG0156	Cytochrome P450 CYP2 subfamily
Gene.11891_CL906.Contig4_All	Flavonoid 3',5'-hydroxylase 2 OS=Petunia hybrida GN=CYP75A3 PE=2 SV=1	CYP75A3	1.36702	1.23813	1.26551	0.659379	0.62165	0.65525	chloroplast	K13083	CYP75A; flavonoid 3',5'-hydroxylase [EC:1.14.14.81]	map00941 Flavonoid biosynthesis; map00944 Flavone and flavonol biosynthesis; map01110 Biosynthesis of secondary metabolites				PF00067	Cytochrome P450	Q	KOG0156	Cytochrome P450 CYP2 subfamily
Gene.12005_CL926.Contig6_All	Serine/arginine-rich splicing factor RSZ21 OS=Arabidopsis thaliana GN=RSZ21 PE=1 SV=1	RSZ21	1.67244	1.66987	1.34926	1.03365	0.759959	0.87131	nucleus	K12896	SFRS7; splicing factor, arginine/serine-rich 7	map03040 Spliceosome	GO:0000375 RNA splicing, via transesterification reactions; GO:0000377 RNA splicing, via transesterification reactions with bulged adenosine as nucleophile; GO:0000398 mRNA splicing, via spliceosome; GO:0006139 nucleobase-containing compound metabolic process; GO:0006396 RNA processing; GO:0006397 mRNA processing; GO:0006725 cellular aromatic compound metabolic process; GO:0006807 nitrogen compou…	GO:0005622 intracellular; GO:0005623 cell; GO:0005634 nucleus; GO:0005654 nucleoplasm; GO:0016604 nuclear body; GO:0016607 nuclear speck; GO:0031974 membrane-enclosed lumen; GO:0031981 nuclear lumen; GO:0043226 organelle; GO:0043227 membrane-bounded organelle; GO:0043229 intracellular organelle; GO:0043231 intracellular membrane-bounded organelle; GO:0043233 organelle lumen; GO:0070013 intracellu…	GO:0005488 binding; GO:0005515 protein binding; GO:0019904 protein domain specific binding;	PF00076; PF00098	RNA recognition motif. (a.k.a. RRM, RBD, or RNP domain); Zinc knuckle	A	KOG0107	Alternative splicing factor SRp20/9G8 (RRM superfamily)
Gene.12174_CL943.Contig3_All	Non-functional NADPH-dependent codeinone reductase 2 OS=Papaver somniferum GN=COR2 PE=1 SV=1	COR2	0.386621		0.253103	1.14578	0.995824	0.972439	cytoplasm	K22374	DMAS1; 3''-deamino-3''-oxonicotianamine reductase [EC:1.1.1.285]					PF00248	Aldo/keto reductase family	S	KOG1577	Aldo/keto reductase family proteins
Gene.12456_CL964.Contig1_All	Aspartyl protease AED3 OS=Arabidopsis thaliana GN=AED3 PE=1 SV=1	AED3	1.40408	1.61215	1.1972	0.633255	0.642531	0.64201	chloroplast				GO:0002376 immune system process; GO:0006508 proteolysis; GO:0006807 nitrogen compound metabolic process; GO:0006950 response to stress; GO:0006952 defense response; GO:0006955 immune response; GO:0008152 metabolic process; GO:0009056 catabolic process; GO:0009057 macromolecule catabolic process; GO:0009605 response to external stimulus; GO:0009607 response to biotic stimulus; GO:0009627 systemic…	GO:0005576 extracellular region; GO:0005618 cell wall; GO:0005623 cell; GO:0009505 plant-type cell wall; GO:0030312 external encapsulating structure; GO:0048046 apoplast; GO:0071944 cell periphery;	GO:0003824 catalytic activity; GO:0004175 endopeptidase activity; GO:0004190 aspartic-type endopeptidase activity; GO:0008233 peptidase activity; GO:0016787 hydrolase activity; GO:0070001 aspartic-type peptidase activity; GO:0070011 peptidase activity, acting on L-amino acid peptides; GO:0140096 catalytic activity, acting on a protein;			O	KOG1339	Aspartyl protease
Gene.83226_Unigene21004_All	Calvin cycle protein CP12-1, chloroplastic OS=Arabidopsis thaliana GN=CP12-1 PE=1 SV=1	CP12-1	0.500454	0.413044	0.464819	1.14681	1.12559	1.16004	chloroplast
Gene.12514_CL973.Contig8_All	Aminopeptidase M1 OS=Arabidopsis thaliana GN=APM1 PE=1 SV=1	APM1	0.83097	0.799687	0.792117	1.23384	1.26397	1.27876	cytoplasm	K08776	NPEPPS; puromycin-sensitive aminopeptidase [EC:3.4.11.-]		GO:0001666 response to hypoxia; GO:0006508 proteolysis; GO:0006518 peptide metabolic process; GO:0006807 nitrogen compound metabolic process; GO:0006950 response to stress; GO:0008152 metabolic process; GO:0009056 catabolic process; GO:0009628 response to abiotic stimulus; GO:0009987 cellular process; GO:0019538 protein metabolic process; GO:0033554 cellular response to stress; GO:0034641 cellula…	GO:0005622 intracellular; GO:0005623 cell; GO:0005737 cytoplasm; GO:0005829 cytosol;	GO:0003824 catalytic activity; GO:0004177 aminopeptidase activity; GO:0005488 binding; GO:0008233 peptidase activity; GO:0008235 metalloexopeptidase activity; GO:0008237 metallopeptidase activity; GO:0008238 exopeptidase activity; GO:0008270 zinc ion binding; GO:0016787 hydrolase activity; GO:0033218 amide binding; GO:0042277 peptide binding; GO:0043167 ion binding; GO:0043169 cation binding; GO:…	PF01433; PF11838	Peptidase family M1; Domain of unknown function (DUF3358)	EO	KOG1046	Puromycin-sensitive aminopeptidase and related aminopeptidases
Gene.12618_CL981.Contig2_All	Probable L-ascorbate peroxidase 4, peroxisomal OS=Oryza sativa subsp. japonica GN=APX4 PE=2 SV=1	APX4	1.32677	1.72273	1.5164	0.772175	0.754865	0.700505	chloroplast	K00434	E1.11.1.11; L-ascorbate peroxidase [EC:1.11.1.11]	map00053 Ascorbate and aldarate metabolism; map00480 Glutathione metabolism; map01100 Metabolic pathways	GO:0000003 reproduction; GO:0000302 response to reactive oxygen species; GO:0003006 developmental process involved in reproduction; GO:0006950 response to stress; GO:0006979 response to oxidative stress; GO:0007275 multicellular organism development; GO:0008152 metabolic process; GO:0009056 catabolic process; GO:0009636 response to toxic substance; GO:0009791 post-embryonic development; GO:000984…	GO:0005622 intracellular; GO:0005623 cell; GO:0005737 cytoplasm; GO:0005829 cytosol;	GO:0003824 catalytic activity; GO:0004130 cytochrome-c peroxidase activity; GO:0004601 peroxidase activity; GO:0016209 antioxidant activity; GO:0016491 oxidoreductase activity; GO:0016684 oxidoreductase activity, acting on peroxide as acceptor;	PF00141	Peroxidase
Gene.12661_CL985.Contig9_All	Crocetin glucosyltransferase, chloroplastic OS=Gardenia jasminoides GN=UGT75L6 PE=1 SV=1	UGT75L6	1.50326	1.6137	1.4554	0.659627	0.71817	0.734114	cytoplasm					GO:0005622 intracellular; GO:0005623 cell; GO:0005737 cytoplasm; GO:0005794 Golgi apparatus; GO:0012505 endomembrane system; GO:0043226 organelle; GO:0043227 membrane-bounded organelle; GO:0043229 intracellular organelle; GO:0043231 intracellular membrane-bounded organelle;	GO:0003824 catalytic activity; GO:0008194 UDP-glycosyltransferase activity; GO:0016740 transferase activity; GO:0016757 transferase activity, transferring glycosyl groups; GO:0016758 transferase activity, transferring hexosyl groups; GO:0035251 UDP-glucosyltransferase activity; GO:0046527 glucosyltransferase activity; GO:0080043 quercetin 3-O-glucosyltransferase activity; GO:0080044 quercetin 7-O…			CG	KOG1192	UDP-glucuronosyl and UDP-glucosyl transferase
Gene.12669_CL986.Contig2_All	Thioredoxin H-type 2 OS=Nicotiana tabacum PE=3 SV=1	--	0.73304	0.723783	0.857734	1.64648	1.575	1.46301	cytoplasm	K03671	trxA; thioredoxin 1		GO:0006950 response to stress; GO:0006979 response to oxidative stress; GO:0008152 metabolic process; GO:0009636 response to toxic substance; GO:0009987 cellular process; GO:0019725 cellular homeostasis; GO:0033554 cellular response to stress; GO:0034599 cellular response to oxidative stress; GO:0042221 response to chemical; GO:0042592 homeostatic process; GO:0043085 positive regulation of cataly…	GO:0005576 extracellular region; GO:0005622 intracellular; GO:0005623 cell; GO:0005737 cytoplasm; GO:0005829 cytosol; GO:0048046 apoplast;	GO:0003824 catalytic activity; GO:0004791 thioredoxin-disulfide reductase activity; GO:0008047 enzyme activator activity; GO:0015035 protein disulfide oxidoreductase activity; GO:0015036 disulfide oxidoreductase activity; GO:0016209 antioxidant activity; GO:0016491 oxidoreductase activity; GO:0016651 oxidoreductase activity, acting on NAD(P)H; GO:0016667 oxidoreductase activity, acting on a sulfu…	PF00085	Thioredoxin	O	KOG0907	Thioredoxin
Gene.12746_CL995.Contig4_All	ATP sulfurylase 1, chloroplastic OS=Arabidopsis thaliana GN=APS1 PE=1 SV=1	APS1	0.747001		0.788574	1.27903	1.44413	1.19959	chloroplast	K13811	PAPSS; 3'-phosphoadenosine 5'-phosphosulfate synthase [EC:2.7.7.4 2.7.1.25]	map00230 Purine metabolism; map00261 Monobactam biosynthesis; map00450 Selenocompound metabolism; map00920 Sulfur metabolism; map01100 Metabolic pathways	GO:0000103 sulfate assimilation; GO:0001887 selenium compound metabolic process; GO:0006790 sulfur compound metabolic process; GO:0006793 phosphorus metabolic process; GO:0006796 phosphate-containing compound metabolic process; GO:0006950 response to stress; GO:0007154 cell communication; GO:0008152 metabolic process; GO:0009267 cellular response to starvation; GO:0009605 response to external sti…	GO:0005622 intracellular; GO:0005623 cell; GO:0005737 cytoplasm; GO:0005739 mitochondrion; GO:0005886 plasma membrane; GO:0009507 chloroplast; GO:0009532 plastid stroma; GO:0009536 plastid; GO:0009570 chloroplast stroma; GO:0016020 membrane; GO:0043226 organelle; GO:0043227 membrane-bounded organelle; GO:0043229 intracellular organelle; GO:0043231 intracellular membrane-bounded organelle; GO:0071…	GO:0003824 catalytic activity; GO:0004020 adenylylsulfate kinase activity; GO:0004779 sulfate adenylyltransferase activity; GO:0004781 sulfate adenylyltransferase (ATP) activity; GO:0016301 kinase activity; GO:0016740 transferase activity; GO:0016772 transferase activity, transferring phosphorus-containing groups; GO:0016773 phosphotransferase activity, alcohol group as acceptor; GO:0016779 nucle…	PF14306; PF01747	PUA-like domain; ATP-sulfurylase	P	KOG0636	ATP sulfurylase (sulfate adenylyltransferase)
Gene.87528_Unigene32298_All	Chlorophyll a-b binding protein CP26, chloroplastic OS=Arabidopsis thaliana GN=LHCB5 PE=1 SV=1	LHCB5	1.42372	1.31457	1.5407	0.680951	0.696082	1.07161	chloroplast	K08916	LHCB5; light-harvesting complex II chlorophyll a/b binding protein 5	map00196 Photosynthesis - antenna proteins; map01100 Metabolic pathways
Gene.13122_CL1031.Contig2_All	1,4-dihydroxy-2-naphthoyl-CoA synthase, peroxisomal OS=Arabidopsis thaliana GN=MENB PE=1 SV=2	MENB	1.45177	1.51067	1.17965	0.421434	0.44527	0.498104	chloroplast	K01661	menB; naphthoate synthase [EC:4.1.3.36]	map00130 Ubiquinone and other terpenoid-quinone biosynthesis; map01100 Metabolic pathways; map01110 Biosynthesis of secondary metabolites	GO:0006732 coenzyme metabolic process; GO:0006766 vitamin metabolic process; GO:0008152 metabolic process; GO:0009058 biosynthetic process; GO:0009108 coenzyme biosynthetic process; GO:0009110 vitamin biosynthetic process; GO:0009987 cellular process; GO:0042180 cellular ketone metabolic process; GO:0042181 ketone biosynthetic process; GO:0042372 phylloquinone biosynthetic process; GO:0042374 phy…	GO:0005622 intracellular; GO:0005623 cell; GO:0005737 cytoplasm; GO:0005777 peroxisome; GO:0042579 microbody; GO:0043226 organelle; GO:0043227 membrane-bounded organelle; GO:0043229 intracellular organelle; GO:0043231 intracellular membrane-bounded organelle;	GO:0003824 catalytic activity; GO:0008935 1,4-dihydroxy-2-naphthoyl-CoA synthase activity; GO:0016829 lyase activity; GO:0016830 carbon-carbon lyase activity; GO:0016833 oxo-acid-lyase activity;	PF00378	Enoyl-CoA hydratase/isomerase family	I	KOG1680	Enoyl-CoA hydratase
Gene.13131_CL1032.Contig2_All	Phosphoenolpyruvate/phosphate translocator 2, chloroplastic OS=Arabidopsis thaliana GN=PPT2 PE=2 SV=1	PPT2	1.09801	1.41397	1.06587	0.476625	0.467782		plasma membrane	K15283	SLC35E1; solute carrier family 35, member E1		GO:0006810 transport; GO:0006811 ion transport; GO:0006820 anion transport; GO:0015711 organic anion transport; GO:0015714 phosphoenolpyruvate transport; GO:0015717 triose phosphate transport; GO:0015718 monocarboxylic acid transport; GO:0015748 organophosphate ester transport; GO:0015849 organic acid transport; GO:0034220 ion transmembrane transport; GO:0035436 triose phosphate transmembrane tra…		GO:0005215 transporter activity; GO:0005342 organic acid transmembrane transporter activity; GO:0008028 monocarboxylic acid transmembrane transporter activity; GO:0008509 anion transmembrane transporter activity; GO:0008514 organic anion transmembrane transporter activity; GO:0009670 triose-phosphate:phosphate antiporter activity; GO:0015075 ion transmembrane transporter activity; GO:0015121 phos…			EG	KOG1441	Glucose-6-phosphate/phosphate and phosphoenolpyruvate/phosphate antiporter
Gene.70178_Unigene9385_All	Topless-related protein 3 OS=Arabidopsis thaliana GN=TPR3 PE=1 SV=1	TPR3	0.740837	0.658538	0.661567	1.30546	1.30188	1.2391	chloroplast									S	KOG0266	WD40 repeat-containing protein
Gene.13501_CL1050.Contig8_All	Beta-amylase 1, chloroplastic OS=Arabidopsis thaliana GN=BAM1 PE=1 SV=1	BAM1	0.484876	0.562968	0.678372	1.25015	1.19479	1.33643	nucleus	K01177	E3.2.1.2; beta-amylase [EC:3.2.1.2]	map00500 Starch and sucrose metabolism; map01100 Metabolic pathways	GO:0000272 polysaccharide catabolic process; GO:0001101 response to acid chemical; GO:0005975 carbohydrate metabolic process; GO:0005976 polysaccharide metabolic process; GO:0005982 starch metabolic process; GO:0005983 starch catabolic process; GO:0006073 cellular glucan metabolic process; GO:0006950 response to stress; GO:0008152 metabolic process; GO:0009056 catabolic process; GO:0009057 macrom…	GO:0005622 intracellular; GO:0005623 cell; GO:0005634 nucleus; GO:0005737 cytoplasm; GO:0005829 cytosol; GO:0043226 organelle; GO:0043227 membrane-bounded organelle; GO:0043229 intracellular organelle; GO:0043231 intracellular membrane-bounded organelle;	GO:0003824 catalytic activity; GO:0004553 hydrolase activity, hydrolyzing O-glycosyl compounds; GO:0016160 amylase activity; GO:0016161 beta-amylase activity; GO:0016787 hydrolase activity; GO:0016798 hydrolase activity, acting on glycosyl bonds;	PF01373	Glycosyl hydrolase family 14
Gene.13787_CL1082.Contig5_All	Cytochrome P450 76C4 OS=Arabidopsis thaliana GN=CYP76C4 PE=3 SV=1	CYP76C4	1.53645	1.33452	1.6039	0.897129	0.97623	0.971877	chloroplast				GO:0008152 metabolic process; GO:0009058 biosynthetic process; GO:0009719 response to endogenous stimulus; GO:0009725 response to hormone; GO:0009733 response to auxin; GO:0010033 response to organic substance; GO:0019748 secondary metabolic process; GO:0042221 response to chemical; GO:0044550 secondary metabolite biosynthetic process; GO:0050896 response to stimulus;	GO:0016020 membrane;		PF00067	Cytochrome P450	Q	KOG0156	Cytochrome P450 CYP2 subfamily
Gene.13951_CL1100.Contig3_All	Pentatricopeptide repeat-containing protein At3g49240, mitochondrial OS=Arabidopsis thaliana GN=EMB1796 PE=1 SV=1	EMB1796	0.191128		0.297753	1.43238	0.988151	1.05073	chloroplast				GO:0000003 reproduction; GO:0003006 developmental process involved in reproduction; GO:0006139 nucleobase-containing compound metabolic process; GO:0006349 regulation of gene expression by genetic imprinting; GO:0006725 cellular aromatic compound metabolic process; GO:0006807 nitrogen compound metabolic process; GO:0007275 multicellular organism development; GO:0008152 metabolic process; GO:00094…	GO:0005622 intracellular; GO:0005623 cell; GO:0005737 cytoplasm; GO:0005739 mitochondrion; GO:0009507 chloroplast; GO:0009536 plastid; GO:0043226 organelle; GO:0043227 membrane-bounded organelle; GO:0043229 intracellular organelle; GO:0043231 intracellular membrane-bounded organelle;	GO:0000166 nucleotide binding; GO:0003676 nucleic acid binding; GO:0003723 RNA binding; GO:0003824 catalytic activity; GO:0004518 nuclease activity; GO:0004519 endonuclease activity; GO:0005488 binding; GO:0005524 ATP binding; GO:0008144 drug binding; GO:0016787 hydrolase activity; GO:0016788 hydrolase activity, acting on ester bonds; GO:0017076 purine nucleotide binding; GO:0030554 adenyl nucleo…			S	KOG4197	FOG: PPR repeat
Gene.75633_Unigene14058_All	uncharacterized protein LOC105647254 isoform X1 [Jatropha curcas]	--	1.25754	1.19255	1.28377	0.762448	0.867902	0.761733	chloroplast
Gene.14189_CL1132.Contig1_All	Topless-related protein 4 OS=Arabidopsis thaliana GN=TPR4 PE=1 SV=2	TPR4	0.471848	0.773986		1.43247	1.47609	1.12829	nucleus				GO:0000003 reproduction; GO:0003006 developmental process involved in reproduction; GO:0007275 multicellular organism development; GO:0009653 anatomical structure morphogenesis; GO:0009790 embryo development; GO:0009791 post-embryonic development; GO:0009793 embryo development ending in seed dormancy; GO:0009888 tissue development; GO:0009933 meristem structural organization; GO:0010014 meristem …					S	KOG0266	WD40 repeat-containing protein
Gene.14365_CL1154.Contig6_All	Glycine dehydrogenase (decarboxylating), mitochondrial OS=Solanum tuberosum GN=GDCSP PE=2 SV=1	GDCSP	0.578827	0.616368	0.529586	0.939021	0.906889	0.897699	mitochondria	K00281	GLDC, gcvP; glycine dehydrogenase [EC:1.4.4.2]	map00260 Glycine, serine and threonine metabolism; map00630 Glyoxylate and dicarboxylate metabolism; map01100 Metabolic pathways; map01110 Biosynthesis of secondary metabolites; map01200 Carbon metabolism	GO:0001505 regulation of neurotransmitter levels; GO:0006082 organic acid metabolic process; GO:0006520 cellular amino acid metabolic process; GO:0006544 glycine metabolic process; GO:0006546 glycine catabolic process; GO:0006807 nitrogen compound metabolic process; GO:0008152 metabolic process; GO:0009056 catabolic process; GO:0009063 cellular amino acid catabolic process; GO:0009069 serine fami…	GO:0005576 extracellular region; GO:0005622 intracellular; GO:0005623 cell; GO:0005737 cytoplasm; GO:0005739 mitochondrion; GO:0009507 chloroplast; GO:0009526 plastid envelope; GO:0009532 plastid stroma; GO:0009534 chloroplast thylakoid; GO:0009536 plastid; GO:0009570 chloroplast stroma; GO:0009579 thylakoid; GO:0009941 chloroplast envelope; GO:0031967 organelle envelope; GO:0031975 envelope; GO:…		PF02347	Glycine cleavage system P-protein	E	KOG2040	Glycine dehydrogenase (decarboxylating)
Gene.14524_CL1169.Contig1_All	Spliceosome-associated protein 130 B OS=Arabidopsis thaliana GN=SAP130B PE=2 SV=1	SAP130B	0.690971	0.809153	0.752634	1.15847	1.11708	1.20256	chloroplast	K12830	SF3B3, SAP130, RSE1; splicing factor 3B subunit 3	map03040 Spliceosome				PF10433	Mono-functional DNA-alkylating methyl methanesulfonate N-term	A	KOG1898	Splicing factor 3b, subunit 3
Gene.14604_CL1180.Contig6_All	60S ribosomal protein L6-1 OS=Arabidopsis thaliana GN=RPL6A PE=2 SV=1	RPL6A	0.692466	0.679712	0.641048	1.2645	1.06219	1.02242	nucleus	K02934	RP-L6e, RPL6; large subunit ribosomal protein L6e	map03010 Ribosome				PF03868	Ribosomal protein L6, N-terminal domain	J	KOG1694	60s ribosomal protein L6
Gene.14740_CL1195.Contig2_All	External alternative NAD(P)H-ubiquinone oxidoreductase B2, mitochondrial OS=Arabidopsis thaliana GN=NDB2 PE=1 SV=1	NDB2	0.548518	0.626145	0.616494	1.12595	1.17557	1.22764	cytoplasm	K17871	ndh1; NADH:ubiquinone reductase (non-electrogenic) [EC:1.6.5.9]		GO:0006091 generation of precursor metabolites and energy; GO:0006116 NADH oxidation; GO:0006119 oxidative phosphorylation; GO:0006139 nucleobase-containing compound metabolic process; GO:0006163 purine nucleotide metabolic process; GO:0006725 cellular aromatic compound metabolic process; GO:0006732 coenzyme metabolic process; GO:0006733 oxidoreduction coenzyme metabolic process; GO:0006734 NADH …	GO:0005622 intracellular; GO:0005623 cell; GO:0005737 cytoplasm; GO:0005739 mitochondrion; GO:0005740 mitochondrial envelope; GO:0005743 mitochondrial inner membrane; GO:0005758 mitochondrial intermembrane space; GO:0016020 membrane; GO:0019866 organelle inner membrane; GO:0031090 organelle membrane; GO:0031966 mitochondrial membrane; GO:0031967 organelle envelope; GO:0031970 organelle envelope l…	GO:0003824 catalytic activity; GO:0003954 NADH dehydrogenase activity; GO:0008137 NADH dehydrogenase (ubiquinone) activity; GO:0016491 oxidoreductase activity; GO:0016651 oxidoreductase activity, acting on NAD(P)H; GO:0016655 oxidoreductase activity, acting on NAD(P)H, quinone or similar compound as acceptor; GO:0050136 NADH dehydrogenase (quinone) activity;	PF07992	Pyridine nucleotide-disulphide oxidoreductase	C	KOG2495	NADH-dehydrogenase (ubiquinone)
Gene.14791_CL1201.Contig2_All	Nascent polypeptide-associated complex subunit alpha-like protein 2 OS=Arabidopsis thaliana GN=At3g49470 PE=2 SV=2	At3g49470	0.810833	0.963952	0.648627	1.32597	1.24227	1.27857	nucleus	K03626	EGD2, NACA; nascent polypeptide-associated complex subunit alpha			GO:0005622 intracellular; GO:0005623 cell; GO:0005737 cytoplasm; GO:0005829 cytosol;				K	KOG2239	Transcription factor containing NAC and TS-N domains
Gene.14876_CL1215.Contig8_All	Glycine-rich cell wall structural protein 1.8 OS=Phaseolus vulgaris PE=2 SV=1	--	1.93914	1.8991	1.70243	0.522494	0.490522	0.531301	extracellular
Gene.14955_CL1221.Contig21_All	Mitogen-activated protein kinase 3 OS=Arabidopsis thaliana GN=MPK3 PE=1 SV=2	MPK3	0.468705	0.439015	0.511314	1.35418	1.31714	1.40103	cytoskeleton	K20536	MPK3; mitogen-activated protein kinase 3 [EC:2.7.11.24]	map04016 MAPK signaling pathway - plant; map04626 Plant-pathogen interaction	GO:0000003 reproduction; GO:0000165 MAPK cascade; GO:0001101 response to acid chemical; GO:0003006 developmental process involved in reproduction; GO:0006464 cellular protein modification process; GO:0006468 protein phosphorylation; GO:0006725 cellular aromatic compound metabolic process; GO:0006790 sulfur compound metabolic process; GO:0006793 phosphorus metabolic process; GO:0006796 phosphate-c…	GO:0005622 intracellular; GO:0005623 cell; GO:0005634 nucleus; GO:0005737 cytoplasm; GO:0043226 organelle; GO:0043227 membrane-bounded organelle; GO:0043229 intracellular organelle; GO:0043231 intracellular membrane-bounded organelle;	GO:0003824 catalytic activity; GO:0004672 protein kinase activity; GO:0004674 protein serine/threonine kinase activity; GO:0004707 MAP kinase activity; GO:0016301 kinase activity; GO:0016740 transferase activity; GO:0016772 transferase activity, transferring phosphorus-containing groups; GO:0016773 phosphotransferase activity, alcohol group as acceptor; GO:0140096 catalytic activity, acting on a …	PF00069	Protein kinase domain	T	KOG0660	Mitogen-activated protein kinase
Gene.15038_CL1228.Contig1_All	Late embryogenesis abundant protein Dc3 OS=Daucus carota PE=2 SV=1	--	0.7139	0.542976	0.407647	0.938216	1.1973	0.913147	mitochondria
Gene.15550_CL1276.Contig14_All	SNF1-related protein kinase regulatory subunit gamma-1 OS=Arabidopsis thaliana GN=KING1 PE=1 SV=2	KING1	0.33942	0.415776		1.22903	1.13816	1.35101	peroxisome				GO:0001932 regulation of protein phosphorylation; GO:0019220 regulation of phosphate metabolic process; GO:0019222 regulation of metabolic process; GO:0031323 regulation of cellular metabolic process; GO:0031399 regulation of protein modification process; GO:0032268 regulation of cellular protein metabolic process; GO:0042325 regulation of phosphorylation; GO:0043549 regulation of kinase activity…	GO:0005618 cell wall; GO:0005623 cell; GO:0009505 plant-type cell wall; GO:0030312 external encapsulating structure; GO:0071944 cell periphery;	GO:0019207 kinase regulator activity; GO:0019887 protein kinase regulator activity; GO:0030234 enzyme regulator activity; GO:0098772 molecular function regulator;	PF00571	CBS domain	C	KOG1764	5'-AMP-activated protein kinase, gamma subunit
Gene.15689_CL1289.Contig2_All	Scarecrow-like protein 33 OS=Arabidopsis thaliana GN=SCL33 PE=1 SV=1	SCL33	0.542416	0.660752		1.06985		0.940779	nucleus
Gene.15864_CL1310.Contig1_All	40S ribosomal protein S11 OS=Euphorbia esula GN=RPS11 PE=2 SV=1	RPS11	0.558375	0.630294		1.25881	0.930138	1.29347	cytoplasm	K02949	RP-S11e, RPS11; small subunit ribosomal protein S11e	map03010 Ribosome				PF00366	Ribosomal protein S17	J	KOG1728	40S ribosomal protein S11
Gene.15870_CL1310.Contig5_All	40S ribosomal protein S11 OS=Euphorbia esula GN=RPS11 PE=2 SV=1	RPS11	0.70551	0.609649	0.804212	1.08127	1.06583	1.13611	cytoplasm	K02949	RP-S11e, RPS11; small subunit ribosomal protein S11e	map03010 Ribosome				PF00366	Ribosomal protein S17	J	KOG1728	40S ribosomal protein S11
Gene.16014_CL1325.Contig2_All	Ferredoxin--nitrite reductase, chloroplastic OS=Betula pendula GN=NIR1 PE=2 SV=1	NIR1	0.556862	0.478292	0.688725	0.926063	1.04548	0.91793	chloroplast	K00366	nirA; ferredoxin-nitrite reductase [EC:1.7.7.1]	map00910 Nitrogen metabolism; map01100 Metabolic pathways	GO:0001101 response to acid chemical; GO:0008152 metabolic process; GO:0010035 response to inorganic substance; GO:0010167 response to nitrate; GO:0042221 response to chemical; GO:0050896 response to stimulus; GO:0055114 oxidation-reduction process; GO:1901698 response to nitrogen compound; GO:1901700 response to oxygen-containing compound;	GO:0005576 extracellular region; GO:0005622 intracellular; GO:0005623 cell; GO:0005737 cytoplasm; GO:0005739 mitochondrion; GO:0009507 chloroplast; GO:0009532 plastid stroma; GO:0009536 plastid; GO:0009570 chloroplast stroma; GO:0016020 membrane; GO:0043226 organelle; GO:0043227 membrane-bounded organelle; GO:0043229 intracellular organelle; GO:0043231 intracellular membrane-bounded organelle; GO…	GO:0003824 catalytic activity; GO:0016491 oxidoreductase activity; GO:0016661 oxidoreductase activity, acting on other nitrogenous compounds as donors; GO:0016662 oxidoreductase activity, acting on other nitrogenous compounds as donors, cytochrome as acceptor; GO:0050421 nitrite reductase (NO-forming) activity; GO:0098809 nitrite reductase activity;			P	KOG0560	Sulfite reductase (ferredoxin)
Gene.16073_CL1332.Contig3_All	Peroxidase 51 OS=Arabidopsis thaliana GN=PER51 PE=2 SV=1	PER51	1.5124	1.45335	1.29113	0.720595	0.529575	0.587702	chloroplast	K00430	E1.11.1.7; peroxidase [EC:1.11.1.7]	map00940 Phenylpropanoid biosynthesis; map01100 Metabolic pathways; map01110 Biosynthesis of secondary metabolites	GO:0006950 response to stress; GO:0006970 response to osmotic stress; GO:0009628 response to abiotic stimulus; GO:0009651 response to salt stress; GO:0050896 response to stimulus;	GO:0005622 intracellular; GO:0005623 cell; GO:0005737 cytoplasm;		PF00141	Peroxidase
Gene.16116_CL1336.Contig6_All	Elongation factor 2 OS=Arabidopsis thaliana GN=LOS1 PE=1 SV=1	LOS1	0.780733	0.781188	0.729127	1.13793	1.16206	1.18015	cytoplasm	K03234	EEF2; elongation factor 2		GO:0006950 response to stress; GO:0009266 response to temperature stimulus; GO:0009409 response to cold; GO:0009628 response to abiotic stimulus; GO:0009631 cold acclimation; GO:0009719 response to endogenous stimulus; GO:0009725 response to hormone; GO:0009735 response to cytokinin; GO:0010033 response to organic substance; GO:0042221 response to chemical; GO:0050896 response to stimulus;	GO:0005576 extracellular region; GO:0005622 intracellular; GO:0005623 cell; GO:0005634 nucleus; GO:0005730 nucleolus; GO:0005737 cytoplasm; GO:0005773 vacuole; GO:0005774 vacuolar membrane; GO:0005829 cytosol; GO:0005886 plasma membrane; GO:0005911 cell-cell junction; GO:0009506 plasmodesma; GO:0009507 chloroplast; GO:0009536 plastid; GO:0016020 membrane; GO:0030054 cell junction; GO:0031090 orga…	GO:0003676 nucleic acid binding; GO:0003723 RNA binding; GO:0003729 mRNA binding; GO:0005488 binding; GO:0005507 copper ion binding; GO:0043167 ion binding; GO:0043169 cation binding; GO:0046872 metal ion binding; GO:0046914 transition metal ion binding; GO:0097159 organic cyclic compound binding; GO:1901363 heterocyclic compound binding;	PF00009; PF03144; PF03764; PF00679	Elongation factor Tu GTP binding domain; Elongation factor Tu domain 2; Elongation factor G, domain IV; Elongation factor G C-terminus	J	KOG0469	Elongation factor 2
Gene.16191_CL1343.Contig1_All	Endochitinase OS=Pisum sativum PE=2 SV=1	--	1.91262	2.44488	1.89003	0.465004	1.01997	0.523637	extracellular	K20547	CHIB; basic endochitinase B [EC:3.2.1.14]	map00520 Amino sugar and nucleotide sugar metabolism; map01100 Metabolic pathways; map04016 MAPK signaling pathway - plant				PF00187; PF00182	Chitin recognition protein; Chitinase class I	U	KOG4742	Predicted chitinase
Gene.16214_CL1343.Contig13_All	Basic endochitinase OS=Vitis vinifera GN=CHIT1B PE=2 SV=1	CHIT1B	1.65689	1.93234	1.45208	0.808989	1.00326	0.833617	mitochondria	K20547	CHIB; basic endochitinase B [EC:3.2.1.14]	map00520 Amino sugar and nucleotide sugar metabolism; map01100 Metabolic pathways; map04016 MAPK signaling pathway - plant				PF00182	Chitinase class I	U	KOG4742	Predicted chitinase
Gene.73069_Unigene11754_All	Cryptochrome-1 OS=Arabidopsis thaliana GN=CRY1 PE=1 SV=2	CRY1	1.64421	1.60626	1.57667	0.574644	0.664525	0.642502	nucleus	K12118	CRY1; cryptochrome 1	map04712 Circadian rhythm - plant	GO:0000302 response to reactive oxygen species; GO:0000304 response to singlet oxygen; GO:0001101 response to acid chemical; GO:0001558 regulation of cell growth; GO:0002682 regulation of immune system process; GO:0002684 positive regulation of immune system process; GO:0002831 regulation of response to biotic stimulus; GO:0002833 positive regulation of response to biotic stimulus; GO:0006139 nuc…	GO:0005622 intracellular; GO:0005623 cell; GO:0005634 nucleus; GO:0005654 nucleoplasm; GO:0005737 cytoplasm; GO:0016604 nuclear body; GO:0031974 membrane-enclosed lumen; GO:0031981 nuclear lumen; GO:0043226 organelle; GO:0043227 membrane-bounded organelle; GO:0043229 intracellular organelle; GO:0043231 intracellular membrane-bounded organelle; GO:0043233 organelle lumen; GO:0070013 intracellular …	GO:0000166 nucleotide binding; GO:0003824 catalytic activity; GO:0004672 protein kinase activity; GO:0005488 binding; GO:0005515 protein binding; GO:0005524 ATP binding; GO:0008144 drug binding; GO:0009881 photoreceptor activity; GO:0009882 blue light photoreceptor activity; GO:0016301 kinase activity; GO:0016740 transferase activity; GO:0016772 transferase activity, transferring phosphorus-conta…	PF00875; PF03441	DNA photolyase; FAD binding domain of DNA photolyase	LT	KOG0133	Deoxyribodipyrimidine photolyase/cryptochrome
Gene.16477_CL1375.Contig2_All	Coatomer subunit alpha-1 OS=Arabidopsis thaliana GN=At1g62020 PE=2 SV=2	At1g62020	0.364946	0.525013	0.47286	1.30016	1.3151	1.35041	chloroplast	K05236	COPA, RET1; coatomer subunit alpha		GO:0006810 transport; GO:0006886 intracellular protein transport; GO:0006888 endoplasmic reticulum to Golgi vesicle-mediated transport; GO:0006890 retrograde vesicle-mediated transport, Golgi to endoplasmic reticulum; GO:0006891 intra-Golgi vesicle-mediated transport; GO:0008104 protein localization; GO:0015031 protein transport; GO:0015833 peptide transport; GO:0016192 vesicle-mediated transport…	GO:0005622 intracellular; GO:0005623 cell; GO:0005737 cytoplasm; GO:0005794 Golgi apparatus; GO:0005798 Golgi-associated vesicle; GO:0005829 cytosol; GO:0005886 plasma membrane; GO:0012505 endomembrane system; GO:0012506 vesicle membrane; GO:0016020 membrane; GO:0030117 membrane coat; GO:0030120 vesicle coat; GO:0030126 COPI vesicle coat; GO:0030135 coated vesicle; GO:0030137 COPI-coated vesicle;…				U	KOG0292	Vesicle coat complex COPI, alpha subunit
Gene.16487_CL1375.Contig5_All	Coatomer subunit alpha-1 OS=Arabidopsis thaliana GN=At1g62020 PE=2 SV=2	At1g62020	0.268446	0.426373	0.490069	1.2155	1.35679	1.39926	nucleus	K05236	COPA, RET1; coatomer subunit alpha		GO:0006810 transport; GO:0006886 intracellular protein transport; GO:0006888 endoplasmic reticulum to Golgi vesicle-mediated transport; GO:0006890 retrograde vesicle-mediated transport, Golgi to endoplasmic reticulum; GO:0006891 intra-Golgi vesicle-mediated transport; GO:0008104 protein localization; GO:0015031 protein transport; GO:0015833 peptide transport; GO:0016192 vesicle-mediated transport…	GO:0005622 intracellular; GO:0005623 cell; GO:0005737 cytoplasm; GO:0005794 Golgi apparatus; GO:0005798 Golgi-associated vesicle; GO:0005829 cytosol; GO:0005886 plasma membrane; GO:0012505 endomembrane system; GO:0012506 vesicle membrane; GO:0016020 membrane; GO:0030117 membrane coat; GO:0030120 vesicle coat; GO:0030126 COPI vesicle coat; GO:0030135 coated vesicle; GO:0030137 COPI-coated vesicle;…				U	KOG0292	Vesicle coat complex COPI, alpha subunit
Gene.16494_CL1376.Contig3_All	Nuclear transcription factor Y subunit C-4 OS=Arabidopsis thaliana GN=NFYC4 PE=2 SV=1	NFYC4	1.74972	1.51404	1.15576	0.886377	0.81433	0.819541	nucleus				GO:0001101 response to acid chemical; GO:0006109 regulation of carbohydrate metabolic process; GO:0006355 regulation of transcription, DNA-templated; GO:0007154 cell communication; GO:0007165 signal transduction; GO:0009719 response to endogenous stimulus; GO:0009725 response to hormone; GO:0009737 response to abscisic acid; GO:0009738 abscisic acid-activated signaling pathway; GO:0009739 respons…	GO:0005622 intracellular; GO:0005623 cell; GO:0005634 nucleus; GO:0005667 transcription regulator complex; GO:0005737 cytoplasm; GO:0005829 cytosol; GO:0016602 CCAAT-binding factor complex; GO:0032991 protein-containing complex; GO:0043226 organelle; GO:0043227 membrane-bounded organelle; GO:0043229 intracellular organelle; GO:0043231 intracellular membrane-bounded organelle; GO:0090575 RNA polym…	GO:0003700 DNA-binding transcription factor activity; GO:0140110 transcription regulator activity;	PF00808	Histone-like transcription factor (CBF/NF-Y) and archaeal histone	K	KOG1657	CCAAT-binding factor, subunit C (HAP5)
Gene.16513_CL1377.Contig5_All	Zinc finger CCCH domain-containing protein 53 OS=Oryza sativa subsp. japonica GN=Os07g0682400 PE=2 SV=1	Os07g0682400	1.27571	1.2916			0.795876	0.636811	nucleus						GO:0003676 nucleic acid binding; GO:0003723 RNA binding; GO:0003729 mRNA binding; GO:0005488 binding; GO:0097159 organic cyclic compound binding; GO:1901363 heterocyclic compound binding;	PF00076	RNA recognition motif. (a.k.a. RRM, RBD, or RNP domain)
Gene.16519_CL1379.Contig1_All	60S ribosomal protein L24 OS=Cicer arietinum GN=RPL24 PE=2 SV=1	RPL24	0.592018	0.721742	0.645482	1.42615	1.28109	1.03886	chloroplast	K02896	RP-L24e, RPL24; large subunit ribosomal protein L24e	map03010 Ribosome	GO:0000003 reproduction; GO:0000027 ribosomal large subunit assembly; GO:0003006 developmental process involved in reproduction; GO:0006412 translation; GO:0006518 peptide metabolic process; GO:0006807 nitrogen compound metabolic process; GO:0006996 organelle organization; GO:0007154 cell communication; GO:0007165 signal transduction; GO:0007275 multicellular organism development; GO:0008152 meta…	GO:0005622 intracellular; GO:0005623 cell; GO:0005634 nucleus; GO:0005730 nucleolus; GO:0005737 cytoplasm; GO:0005829 cytosol; GO:0005840 ribosome; GO:0005886 plasma membrane; GO:0009507 chloroplast; GO:0009536 plastid; GO:0015934 large ribosomal subunit; GO:0016020 membrane; GO:0022625 cytosolic large ribosomal subunit; GO:0022626 cytosolic ribosome; GO:0031974 membrane-enclosed lumen; GO:003198…	GO:0003676 nucleic acid binding; GO:0003723 RNA binding; GO:0003729 mRNA binding; GO:0003735 structural constituent of ribosome; GO:0005198 structural molecule activity; GO:0005488 binding; GO:0097159 organic cyclic compound binding; GO:1901363 heterocyclic compound binding;	PF01246	Ribosomal protein L24e	J	KOG1722	60s ribosomal protein L24
Gene.16570_CL1388.Contig5_All	Phosphoribosylaminoimidazole carboxylase, chloroplastic (Fragment) OS=Vigna aconitifolia GN=PURKE PE=2 SV=1	PURKE	0.681412	0.966244	0.557294	1.31948	1.11041	1.41535	chloroplast	K11808	ADE2; phosphoribosylaminoimidazole carboxylase [EC:4.1.1.21]	map00230 Purine metabolism; map01100 Metabolic pathways; map01110 Biosynthesis of secondary metabolites				PF00731	AIR carboxylase	F	KOG2835	Phosphoribosylamidoimidazole-succinocarboxamide synthase
Gene.16575_CL1389.Contig3_All	Splicing factor SF3a60 homolog OS=Arabidopsis thaliana GN=ATO PE=1 SV=1	ATO	0.27011	0.50637	0.609376	1.39671	1.35014	1.52778	mitochondria	K12827	SF3A3, SAP61, PRP9; splicing factor 3A subunit 3	map03040 Spliceosome	GO:0000245 spliceosomal complex assembly; GO:0000375 RNA splicing, via transesterification reactions; GO:0000377 RNA splicing, via transesterification reactions with bulged adenosine as nucleophile; GO:0000389 mRNA 3'-splice site recognition; GO:0000398 mRNA splicing, via spliceosome; GO:0006139 nucleobase-containing compound metabolic process; GO:0006376 mRNA splice site selection; GO:0006396 RN…	GO:0005622 intracellular; GO:0005623 cell; GO:0005634 nucleus; GO:0005654 nucleoplasm; GO:0005681 spliceosomal complex; GO:0005737 cytoplasm; GO:0005829 cytosol; GO:0016604 nuclear body; GO:0016607 nuclear speck; GO:0031974 membrane-enclosed lumen; GO:0031981 nuclear lumen; GO:0032991 protein-containing complex; GO:0043226 organelle; GO:0043227 membrane-bounded organelle; GO:0043229 intracellular…	GO:0003676 nucleic acid binding; GO:0003723 RNA binding; GO:0005488 binding; GO:0097159 organic cyclic compound binding; GO:1901363 heterocyclic compound binding;	PF12108; PF13297	Splicing factor SF3a60 binding domain; Telomere stability C-terminal	AO	KOG2636	Splicing factor 3a, subunit 3
Gene.1659_CL103.Contig2_All	Protein TRIGALACTOSYLDIACYLGLYCEROL 1, chloroplastic OS=Arabidopsis thaliana GN=TGD1 PE=1 SV=1	TGD1	1.28851	1.3789	1.51454	0.676337	0.6597	0.673849	chloroplast				GO:0006810 transport; GO:0006869 lipid transport; GO:0010876 lipid localization; GO:0033036 macromolecule localization; GO:0051179 localization; GO:0051234 establishment of localization; GO:0071702 organic substance transport;	GO:0005622 intracellular; GO:0005623 cell; GO:0005737 cytoplasm; GO:0009507 chloroplast; GO:0009526 plastid envelope; GO:0009527 plastid outer membrane; GO:0009528 plastid inner membrane; GO:0009536 plastid; GO:0009706 chloroplast inner membrane; GO:0009707 chloroplast outer membrane; GO:0009941 chloroplast envelope; GO:0016020 membrane; GO:0019866 organelle inner membrane; GO:0019867 outer membr…	GO:0005215 transporter activity; GO:0005319 lipid transporter activity;
Gene.16958_CL1421.Contig1_All	MLP-like protein 423 OS=Arabidopsis thaliana GN=MLP423 PE=2 SV=1	MLP423	1.79442	2.1508	1.7389	0.563476	0.550958	0.53344	cytoplasm					GO:0016020 membrane;		PF00407	Pathogenesis-related protein Bet v I family
Gene.65666_Unigene6196_All	Granule-bound starch synthase 1, chloroplastic/amyloplastic OS=Antirrhinum majus GN=WAXY PE=2 SV=1	WAXY	0.729374	0.703392	0.689462	2.08853	1.31595	1.35665	chloroplast	K13679	WAXY; granule-bound starch synthase [EC:2.4.1.242]	map00500 Starch and sucrose metabolism; map01100 Metabolic pathways; map01110 Biosynthesis of secondary metabolites	GO:0000271 polysaccharide biosynthetic process; GO:0005975 carbohydrate metabolic process; GO:0005976 polysaccharide metabolic process; GO:0005982 starch metabolic process; GO:0006073 cellular glucan metabolic process; GO:0008152 metabolic process; GO:0009058 biosynthetic process; GO:0009059 macromolecule biosynthetic process; GO:0009250 glucan biosynthetic process; GO:0009987 cellular process; G…	GO:0005622 intracellular; GO:0005623 cell; GO:0005737 cytoplasm; GO:0009501 amyloplast; GO:0009507 chloroplast; GO:0009536 plastid; GO:0009569 chloroplast starch grain; GO:0043036 starch grain; GO:0043226 organelle; GO:0043227 membrane-bounded organelle; GO:0043229 intracellular organelle; GO:0043231 intracellular membrane-bounded organelle;	GO:0000166 nucleotide binding; GO:0003824 catalytic activity; GO:0004373 glycogen (starch) synthase activity; GO:0005488 binding; GO:0008194 UDP-glycosyltransferase activity; GO:0009011 starch synthase activity; GO:0016740 transferase activity; GO:0016757 transferase activity, transferring glycosyl groups; GO:0016758 transferase activity, transferring hexosyl groups; GO:0017076 purine nucleotide …	PF08323	Starch synthase catalytic domain
Gene.1729_CL110.Contig4_All	CS domain-containing protein [Cynara cardunculus var. scolymus]	--	1.6646	1.7196	1.58704	1.09677	0.784719	0.738164	cytoplasm	K04507	CACYBP, SIP; calcyclin binding protein					PF09032; PF04969	Siah interacting protein, N terminal ; CS domain	T	KOG3260	Calcyclin-binding protein CacyBP
Gene.17415_CL1466.Contig3_All	Uncharacterized protein At3g49720 OS=Arabidopsis thaliana GN=At3g49720 PE=2 SV=1	At3g49720	1.33346	1.33671	1.29507	0.732595	0.61159	0.697926	chloroplast
Gene.17420_CL1468.Contig2_All	Serine carboxypeptidase-like 25 OS=Arabidopsis thaliana GN=SCPL25 PE=2 SV=2	SCPL25	0.788936	1.04724	0.619473	1.11875	1.4475	1.38031	nucleus	K16297	SCPL-II; serine carboxypeptidase-like clade II [EC:3.4.16.-]		GO:0006508 proteolysis; GO:0006807 nitrogen compound metabolic process; GO:0007154 cell communication; GO:0007165 signal transduction; GO:0008152 metabolic process; GO:0009056 catabolic process; GO:0009057 macromolecule catabolic process; GO:0009719 response to endogenous stimulus; GO:0009725 response to hormone; GO:0009741 response to brassinosteroid; GO:0009742 brassinosteroid mediated signalin…	GO:0005576 extracellular region; GO:0005615 extracellular space;	GO:0003824 catalytic activity; GO:0004180 carboxypeptidase activity; GO:0004185 serine-type carboxypeptidase activity; GO:0008233 peptidase activity; GO:0008236 serine-type peptidase activity; GO:0008238 exopeptidase activity; GO:0016787 hydrolase activity; GO:0017171 serine hydrolase activity; GO:0070008 serine-type exopeptidase activity; GO:0070011 peptidase activity, acting on L-amino acid pep…	PF00450	Serine carboxypeptidase	O	KOG1282	Serine carboxypeptidases (lysosomal cathepsin A)
Gene.17548_CL1475.Contig17_All	Replication factor C subunit 3 OS=Oryza sativa subsp. japonica GN=RFC3 PE=2 SV=1	RFC3	1.42459	1.72808	1.27364	0.936382	0.810322	0.866099	cytoplasm	K10756	RFC3_5; replication factor C subunit 3/5	map03030 DNA replication; map03420 Nucleotide excision repair; map03430 Mismatch repair	GO:0006139 nucleobase-containing compound metabolic process; GO:0006259 DNA metabolic process; GO:0006260 DNA replication; GO:0006261 DNA-dependent DNA replication; GO:0006275 regulation of DNA replication; GO:0006281 DNA repair; GO:0006725 cellular aromatic compound metabolic process; GO:0006807 nitrogen compound metabolic process; GO:0006950 response to stress; GO:0006974 cellular response to D…	GO:0005622 intracellular; GO:0005623 cell; GO:0005634 nucleus; GO:0005657 replication fork; GO:0005663 DNA replication factor C complex; GO:0005694 chromosome; GO:0031390 Ctf18 RFC-like complex; GO:0032991 protein-containing complex; GO:0043226 organelle; GO:0043227 membrane-bounded organelle; GO:0043228 non-membrane-bounded organelle; GO:0043229 intracellular organelle; GO:0043231 intracellular …	GO:0005488 binding; GO:0005515 protein binding; GO:0019899 enzyme binding;	PF00004; PF08542	ATPase family associated with various cellular activities (AAA); Replication factor C C-terminal domain	L	KOG0990	Replication factor C, subunit RFC5
Gene.17566_CL1477.Contig2_All	Threonine dehydratase biosynthetic, chloroplastic OS=Arabidopsis thaliana GN=OMR1 PE=1 SV=1	OMR1	0.680298	0.646925	0.913492	1.34998	1.79599	1.6385	chloroplast	K01754	E4.3.1.19, ilvA, tdcB; threonine dehydratase [EC:4.3.1.19]	map00260 Glycine, serine and threonine metabolism; map00290 Valine, leucine and isoleucine biosynthesis; map01100 Metabolic pathways; map01110 Biosynthesis of secondary metabolites; map01200 Carbon metabolism; map01230 Biosynthesis of amino acids	GO:0006082 organic acid metabolic process; GO:0006520 cellular amino acid metabolic process; GO:0006549 isoleucine metabolic process; GO:0006807 nitrogen compound metabolic process; GO:0008152 metabolic process; GO:0008652 cellular amino acid biosynthetic process; GO:0009058 biosynthetic process; GO:0009081 branched-chain amino acid metabolic process; GO:0009082 branched-chain amino acid biosynth…	GO:0005622 intracellular; GO:0005623 cell; GO:0005737 cytoplasm; GO:0009507 chloroplast; GO:0009536 plastid; GO:0043226 organelle; GO:0043227 membrane-bounded organelle; GO:0043229 intracellular organelle; GO:0043231 intracellular membrane-bounded organelle;	GO:0003824 catalytic activity; GO:0004794 L-threonine ammonia-lyase activity; GO:0005488 binding; GO:0005515 protein binding; GO:0016829 lyase activity; GO:0016840 carbon-nitrogen lyase activity; GO:0016841 ammonia-lyase activity; GO:0042802 identical protein binding;	PF00585	C-terminal regulatory domain of Threonine dehydratase	E	KOG1250	Threonine/serine dehydratases
Gene.71244_Unigene10078_All	60S ribosomal protein L23 OS=Arabidopsis thaliana GN=RPL23A PE=2 SV=3	RPL23A	0.65477	0.651072	0.690331	1.09471	1.12158	1.15208	cytoplasm	K02894	RP-L23e, RPL23; large subunit ribosomal protein L23e	map03010 Ribosome				PF00238	Ribosomal protein L14p/L23e	J	KOG0901	60S ribosomal protein L14/L17/L23
Gene.17685_CL1487.Contig4_All	PREDICTED: uncharacterized protein LOC104114077 [Nicotiana tomentosiformis]	--	1.50127	1.38437	1.35941	0.820246	0.779883	0.671754	nucleus							PF00564	PB1 domain
Gene.17722_CL1493.Contig8_All	Acetyl-coenzyme A carboxylase carboxyl transferase subunit alpha OS=Pyropia yezoensis GN=accA PE=3 SV=1	accA	0.694563	0.906848	0.710618	1.1577	1.22119	1.21502	chloroplast	K01962	accA; acetyl-CoA carboxylase carboxyl transferase subunit alpha [EC:6.4.1.2 2.1.3.15]	map00061 Fatty acid biosynthesis; map00620 Pyruvate metabolism; map00640 Propanoate metabolism; map01100 Metabolic pathways; map01110 Biosynthesis of secondary metabolites; map01200 Carbon metabolism; map01212 Fatty acid metabolism		GO:0005622 intracellular; GO:0005623 cell; GO:0005737 cytoplasm; GO:0009507 chloroplast; GO:0009526 plastid envelope; GO:0009532 plastid stroma; GO:0009536 plastid; GO:0009570 chloroplast stroma; GO:0009941 chloroplast envelope; GO:0016020 membrane; GO:0031967 organelle envelope; GO:0031975 envelope; GO:0043226 organelle; GO:0043227 membrane-bounded organelle; GO:0043229 intracellular organelle; …
Gene.17756_CL1498.Contig8_All	Phosphoprotein ECPP44 OS=Daucus carota GN=ECPP44 PE=1 SV=1	ECPP44	0.259982	0.405136	0.274011	1.30934	1.32729	1.20868	cytoplasm
Gene.17918_CL1503.Contig2_All	Soluble starch synthase 3, chloroplastic/amyloplastic OS=Solanum tuberosum GN=SS3 PE=1 SV=1	SS3	0.755811	0.768609	0.846095	1.31873	1.19027	1.24424	chloroplast	K00703	glgA; starch synthase [EC:2.4.1.21]	map00500 Starch and sucrose metabolism; map01100 Metabolic pathways; map01110 Biosynthesis of secondary metabolites	GO:0008152 metabolic process; GO:0009058 biosynthetic process; GO:0009059 macromolecule biosynthetic process; GO:0010021 amylopectin biosynthetic process; GO:0043170 macromolecule metabolic process; GO:0071704 organic substance metabolic process; GO:1901135 carbohydrate derivative metabolic process; GO:1901137 carbohydrate derivative biosynthetic process; GO:1901576 organic substance biosynthetic…		GO:0005488 binding; GO:0005515 protein binding; GO:0042802 identical protein binding;	PF08323	Starch synthase catalytic domain
Gene.18191_CL1535.Contig2_All	protein SLOW GREEN 1, chloroplastic OS=Arabidopsis thaliana GN=SG1 PE=1 SV=1	SG1	1.39913	1.12747	1.289	0.724834	0.794155	0.829095	chloroplast
Gene.18232_CL1545.Contig1_All	Mitochondrial pyruvate carrier 4 OS=Arabidopsis thaliana GN=MPC4 PE=3 SV=1	MPC4	1.46659	1.41681	1.42266	0.857491	0.96722	1.00271	mitochondria	K22139	MPC2; mitochondrial pyruvate carrier 2		GO:0006810 transport; GO:0006811 ion transport; GO:0006820 anion transport; GO:0006848 pyruvate transport; GO:0015711 organic anion transport; GO:0015718 monocarboxylic acid transport; GO:0015849 organic acid transport; GO:0034220 ion transmembrane transport; GO:0046942 carboxylic acid transport; GO:0051179 localization; GO:0051234 establishment of localization; GO:0055085 transmembrane transport…	GO:0005622 intracellular; GO:0005623 cell; GO:0005737 cytoplasm; GO:0005739 mitochondrion; GO:0005740 mitochondrial envelope; GO:0005743 mitochondrial inner membrane; GO:0016020 membrane; GO:0016021 integral component of membrane; GO:0019866 organelle inner membrane; GO:0031090 organelle membrane; GO:0031224 intrinsic component of membrane; GO:0031300 intrinsic component of organelle membrane; GO…	GO:0005215 transporter activity; GO:0005342 organic acid transmembrane transporter activity; GO:0008028 monocarboxylic acid transmembrane transporter activity; GO:0008509 anion transmembrane transporter activity; GO:0008514 organic anion transmembrane transporter activity; GO:0015075 ion transmembrane transporter activity; GO:0015318 inorganic molecular entity transmembrane transporter activity; …			C	KOG1589	Uncharacterized conserved protein
Gene.18253_CL1548.Contig2_All	Amidase 1 OS=Arabidopsis thaliana GN=AMI1 PE=1 SV=1	AMI1		0.454878	0.39079	0.817601	0.757349	0.832322	cytoplasm	K01426	E3.5.1.4, amiE; amidase [EC:3.5.1.4]	map00330 Arginine and proline metabolism; map00360 Phenylalanine metabolism; map00380 Tryptophan metabolism; map01100 Metabolic pathways	GO:0006082 organic acid metabolic process; GO:0006725 cellular aromatic compound metabolic process; GO:0006807 nitrogen compound metabolic process; GO:0008152 metabolic process; GO:0009058 biosynthetic process; GO:0009683 indoleacetic acid metabolic process; GO:0009684 indoleacetic acid biosynthetic process; GO:0009850 auxin metabolic process; GO:0009851 auxin biosynthetic process; GO:0009987 cel…	GO:0005622 intracellular; GO:0005623 cell; GO:0005634 nucleus; GO:0005654 nucleoplasm; GO:0005737 cytoplasm; GO:0005829 cytosol; GO:0031974 membrane-enclosed lumen; GO:0031981 nuclear lumen; GO:0043226 organelle; GO:0043227 membrane-bounded organelle; GO:0043229 intracellular organelle; GO:0043231 intracellular membrane-bounded organelle; GO:0043233 organelle lumen; GO:0070013 intracellular organ…	GO:0003824 catalytic activity; GO:0004040 amidase activity; GO:0016787 hydrolase activity; GO:0016810 hydrolase activity, acting on carbon-nitrogen (but not peptide) bonds; GO:0016811 hydrolase activity, acting on carbon-nitrogen (but not peptide) bonds, in linear amides; GO:0043864 indoleacetamide hydrolase activity;			J	KOG1211	Amidases
Gene.18255_CL1548.Contig4_All	Amidase 1 OS=Arabidopsis thaliana GN=AMI1 PE=1 SV=1	AMI1	0.571012	0.547663	0.506841	0.944031	0.945162	0.823192	cytoplasm	K01426	E3.5.1.4, amiE; amidase [EC:3.5.1.4]	map00330 Arginine and proline metabolism; map00360 Phenylalanine metabolism; map00380 Tryptophan metabolism; map01100 Metabolic pathways	GO:0006082 organic acid metabolic process; GO:0006725 cellular aromatic compound metabolic process; GO:0006807 nitrogen compound metabolic process; GO:0008152 metabolic process; GO:0009058 biosynthetic process; GO:0009683 indoleacetic acid metabolic process; GO:0009684 indoleacetic acid biosynthetic process; GO:0009850 auxin metabolic process; GO:0009851 auxin biosynthetic process; GO:0009987 cel…	GO:0005622 intracellular; GO:0005623 cell; GO:0005634 nucleus; GO:0005654 nucleoplasm; GO:0005737 cytoplasm; GO:0005829 cytosol; GO:0031974 membrane-enclosed lumen; GO:0031981 nuclear lumen; GO:0043226 organelle; GO:0043227 membrane-bounded organelle; GO:0043229 intracellular organelle; GO:0043231 intracellular membrane-bounded organelle; GO:0043233 organelle lumen; GO:0070013 intracellular organ…	GO:0003824 catalytic activity; GO:0004040 amidase activity; GO:0016787 hydrolase activity; GO:0016810 hydrolase activity, acting on carbon-nitrogen (but not peptide) bonds; GO:0016811 hydrolase activity, acting on carbon-nitrogen (but not peptide) bonds, in linear amides; GO:0043864 indoleacetamide hydrolase activity;			J	KOG1211	Amidases
Gene.18372_CL1567.Contig3_All	Rhomboid-like protein 19 OS=Arabidopsis thaliana GN=RBL19 PE=2 SV=1	RBL19	1.33843	1.25632	1.34757	0.798223	0.748392	0.864598	extracellular				GO:0006810 transport; GO:0006890 retrograde vesicle-mediated transport, Golgi to endoplasmic reticulum; GO:0016192 vesicle-mediated transport; GO:0048193 Golgi vesicle transport; GO:0051179 localization; GO:0051234 establishment of localization;	GO:0005622 intracellular; GO:0005623 cell; GO:0005737 cytoplasm; GO:0005794 Golgi apparatus; GO:0012505 endomembrane system; GO:0043226 organelle; GO:0043227 membrane-bounded organelle; GO:0043229 intracellular organelle; GO:0043231 intracellular membrane-bounded organelle;				S	KOG2890	Predicted membrane protein
Gene.18485_CL1590.Contig2_All	PREDICTED: uncharacterized protein LOC109014350 [Juglans regia]	--	1.293	1.31985	1.56521	0.868875	0.828644	0.836604	chloroplast
Gene.18537_CL1599.Contig2_All	Protein FLX-like 3 OS=Arabidopsis thaliana GN=FLXL3 PE=1 SV=1	FLXL3	1.53645	1.27222	1.36607	1.09725	0.904616	0.780006	mitochondria
Gene.18835_CL1636.Contig1_All	Replication factor C subunit 4 OS=Arabidopsis thaliana GN=RFC4 PE=2 SV=1	RFC4		1.50933	1.4221	1.08432	0.829791	0.863165	cytoplasm	K10755	RFC2_4; replication factor C subunit 2/4	map03030 DNA replication; map03420 Nucleotide excision repair; map03430 Mismatch repair	GO:0006139 nucleobase-containing compound metabolic process; GO:0006259 DNA metabolic process; GO:0006260 DNA replication; GO:0006261 DNA-dependent DNA replication; GO:0006275 regulation of DNA replication; GO:0006281 DNA repair; GO:0006725 cellular aromatic compound metabolic process; GO:0006807 nitrogen compound metabolic process; GO:0006950 response to stress; GO:0006974 cellular response to D…	GO:0005622 intracellular; GO:0005623 cell; GO:0005634 nucleus; GO:0005654 nucleoplasm; GO:0005657 replication fork; GO:0005663 DNA replication factor C complex; GO:0005694 chromosome; GO:0031390 Ctf18 RFC-like complex; GO:0031974 membrane-enclosed lumen; GO:0031981 nuclear lumen; GO:0032991 protein-containing complex; GO:0043226 organelle; GO:0043227 membrane-bounded organelle; GO:0043228 non-mem…	GO:0005488 binding; GO:0005515 protein binding; GO:0019899 enzyme binding;	PF00004; PF08542	ATPase family associated with various cellular activities (AAA); Replication factor C C-terminal domain	L	KOG0989	Replication factor C, subunit RFC4
Gene.18907_CL1646.Contig3_All	Protein MATERNALLY EXPRESSED GENE 5 OS=Zea mays GN=MEG5 PE=2 SV=1	MEG5	1.54317	1.37437	1.2464	0.875646	0.808693	0.757512	nucleus							PF00076	RNA recognition motif. (a.k.a. RRM, RBD, or RNP domain)
Gene.19208_CL1690.Contig6_All	Expansin-A8 OS=Arabidopsis thaliana GN=EXPA8 PE=2 SV=1	EXPA8	1.57928	1.57187	1.22502	0.881061	0.855519	0.76784	extracellular	K20628	exlX; expansin		GO:0006949 syncytium formation; GO:0009653 anatomical structure morphogenesis; GO:0009987 cellular process; GO:0032502 developmental process; GO:0048646 anatomical structure formation involved in morphogenesis; GO:0048856 anatomical structure development;	GO:0005618 cell wall; GO:0005623 cell; GO:0016020 membrane; GO:0030312 external encapsulating structure; GO:0071944 cell periphery;		PF03330; PF01357	Rare lipoprotein A (RlpA)-like double-psi beta-barrel; Pollen allergen
Gene.19221_CL1693.Contig2_All	Protein disulfide isomerase-like 5-4 OS=Oryza sativa subsp. japonica GN=PDIL5-4 PE=2 SV=1	PDIL5-4	1.38196	1.22834	1.42929	0.796666	0.784341	0.762323	plasma membrane						GO:0003756 protein disulfide isomerase activity; GO:0003824 catalytic activity; GO:0016853 isomerase activity; GO:0016860 intramolecular oxidoreductase activity; GO:0016864 intramolecular oxidoreductase activity, transposing S-S bonds; GO:0140096 catalytic activity, acting on a protein;	PF13850; PF00085	Endoplasmic Reticulum-Golgi Intermediate Compartment (ERGIC); Thioredoxin	U	KOG2667	COPII vesicle protein
Gene.1945_CL119.Contig10_All	Quinolinate synthase, chloroplastic OS=Arabidopsis thaliana GN=QS PE=1 SV=1	QS	0.693075	0.557375		1.32557	1.19461	1.34277	chloroplast	K03517	nadA; quinolinate synthase [EC:2.5.1.72]	map00760 Nicotinate and nicotinamide metabolism; map01100 Metabolic pathways	GO:0006082 organic acid metabolic process; GO:0006091 generation of precursor metabolites and energy; GO:0006139 nucleobase-containing compound metabolic process; GO:0006520 cellular amino acid metabolic process; GO:0006531 aspartate metabolic process; GO:0006725 cellular aromatic compound metabolic process; GO:0006732 coenzyme metabolic process; GO:0006733 oxidoreduction coenzyme metabolic proce…	GO:0005622 intracellular; GO:0005623 cell; GO:0005737 cytoplasm; GO:0009507 chloroplast; GO:0009536 plastid; GO:0043226 organelle; GO:0043227 membrane-bounded organelle; GO:0043229 intracellular organelle; GO:0043231 intracellular membrane-bounded organelle;	GO:0003824 catalytic activity; GO:0005488 binding; GO:0005515 protein binding; GO:0008047 enzyme activator activity; GO:0008987 quinolinate synthetase A activity; GO:0030234 enzyme regulator activity; GO:0042802 identical protein binding; GO:0042803 protein homodimerization activity; GO:0046983 protein dimerization activity; GO:0048037 cofactor binding; GO:0051536 iron-sulfur cluster binding; GO:…
Gene.19367_CL1708.Contig3_All	Protease Do-like 7 OS=Arabidopsis thaliana GN=DEGP7 PE=2 SV=1	DEGP7		0.581184	0.744969	1.11071	1.05735	0.977031	chloroplast	K22686	NMA111; pro-apoptotic serine protease NMA111 [EC:3.4.21.-]		GO:0006508 proteolysis; GO:0006807 nitrogen compound metabolic process; GO:0008152 metabolic process; GO:0009314 response to radiation; GO:0009416 response to light stimulus; GO:0009628 response to abiotic stimulus; GO:0009642 response to light intensity; GO:0009644 response to high light intensity; GO:0009892 negative regulation of metabolic process; GO:0010109 regulation of photosynthesis; GO:0…	GO:0005622 intracellular; GO:0005623 cell; GO:0005737 cytoplasm; GO:0005829 cytosol; GO:0009507 chloroplast; GO:0009536 plastid; GO:0043226 organelle; GO:0043227 membrane-bounded organelle; GO:0043229 intracellular organelle; GO:0043231 intracellular membrane-bounded organelle;	GO:0003824 catalytic activity; GO:0008233 peptidase activity; GO:0016787 hydrolase activity; GO:0140096 catalytic activity, acting on a protein;	PF13365; PF13180; PF12812	Trypsin-like peptidase domain; PDZ domain; PDZ-like domain	O	KOG1421	Predicted signaling-associated protein (contains a PDZ domain)
Gene.19577_CL1730.Contig4_All	Alpha-1,4-glucan-protein synthase [UDP-forming] OS=Zea mays GN=UPTG PE=1 SV=2	UPTG	0.9517	0.78205	0.596099	1.31246	1.27296	1.21734	extracellular	K13379	RGP, UTM; reversibly glycosylated polypeptide / UDP-arabinopyranose mutase [EC:2.4.1.- 5.4.99.30]	map00520 Amino sugar and nucleotide sugar metabolism; map01100 Metabolic pathways	GO:0006464 cellular protein modification process; GO:0006486 protein glycosylation; GO:0006807 nitrogen compound metabolic process; GO:0008152 metabolic process; GO:0009058 biosynthetic process; GO:0009059 macromolecule biosynthetic process; GO:0009100 glycoprotein metabolic process; GO:0009101 glycoprotein biosynthetic process; GO:0009987 cellular process; GO:0019538 protein metabolic process; G…
Gene.19797_CL1758.Contig2_All	Nodulin-related protein 1 OS=Arabidopsis thaliana GN=NRP1 PE=1 SV=1	NRP1	1.58692	1.77882	1.58365	0.818253	0.881075	0.81046	nucleus
Gene.19808_CL1758.Contig5_All	Nodulin-related protein 1 OS=Arabidopsis thaliana GN=NRP1 PE=1 SV=1	NRP1	1.91497	1.88477	1.83451	0.644885	0.823863	0.555152	nucleus
Gene.19819_CL1758.Contig8_All	Nodulin-related protein 1 OS=Arabidopsis thaliana GN=NRP1 PE=1 SV=1	NRP1	1.66563	1.69958	1.69468	0.694986	0.854333	0.746427	nucleus
Gene.19822_CL1758.Contig9_All	Nodulin-related protein 1 OS=Arabidopsis thaliana GN=NRP1 PE=1 SV=1	NRP1	1.77557	1.2495	1.62629	0.886954	0.951599	0.884289	nucleus
Gene.20112_CL1789.Contig2_All	3-ketoacyl-CoA synthase 6 OS=Arabidopsis thaliana GN=CUT1 PE=1 SV=1	CUT1	1.27681	1.67379	1.28252	0.548819	0.559498		plasma membrane	K15397	KCS; 3-ketoacyl-CoA synthase [EC:2.3.1.199]	map00062 Fatty acid elongation; map01100 Metabolic pathways; map01110 Biosynthesis of secondary metabolites; map04626 Plant-pathogen interaction	GO:0000003 reproduction; GO:0000902 cell morphogenesis; GO:0003006 developmental process involved in reproduction; GO:0006950 response to stress; GO:0008152 metabolic process; GO:0009058 biosynthetic process; GO:0009266 response to temperature stimulus; GO:0009314 response to radiation; GO:0009409 response to cold; GO:0009416 response to light stimulus; GO:0009628 response to abiotic stimulus; GO…	GO:0005622 intracellular; GO:0005623 cell; GO:0005737 cytoplasm; GO:0005783 endoplasmic reticulum; GO:0012505 endomembrane system; GO:0016020 membrane; GO:0043226 organelle; GO:0043227 membrane-bounded organelle; GO:0043229 intracellular organelle; GO:0043231 intracellular membrane-bounded organelle;	GO:0003824 catalytic activity; GO:0004312 fatty acid synthase activity; GO:0009922 fatty acid elongase activity; GO:0016740 transferase activity; GO:0016746 transferase activity, transferring acyl groups; GO:0016747 transferase activity, transferring acyl groups other than amino-acyl groups;	PF08541	3-Oxoacyl-[acyl-carrier-protein (ACP)] synthase III C terminal
Gene.20467_CL1818.Contig2_All	Polyadenylate-binding protein RBP47B' OS=Arabidopsis thaliana GN=RBP47B' PE=2 SV=1	RBP47B'	1.37799	1.25847	1.28092	0.792099	0.89788	0.828802	nucleus				GO:0006950 response to stress; GO:0009266 response to temperature stimulus; GO:0009408 response to heat; GO:0009628 response to abiotic stimulus; GO:0009987 cellular process; GO:0033554 cellular response to stress; GO:0034605 cellular response to heat; GO:0050896 response to stimulus; GO:0051716 cellular response to stimulus;	GO:0005622 intracellular; GO:0005623 cell; GO:0005634 nucleus; GO:0005737 cytoplasm; GO:0010494 cytoplasmic stress granule; GO:0032991 protein-containing complex; GO:0035770 ribonucleoprotein granule; GO:0036464 cytoplasmic ribonucleoprotein granule; GO:0043226 organelle; GO:0043227 membrane-bounded organelle; GO:0043228 non-membrane-bounded organelle; GO:0043229 intracellular organelle; GO:00432…	GO:0003676 nucleic acid binding; GO:0003723 RNA binding; GO:0003727 single-stranded RNA binding; GO:0003729 mRNA binding; GO:0005488 binding; GO:0008143 poly(A) binding; GO:0070717 poly-purine tract binding; GO:0097159 organic cyclic compound binding; GO:1901363 heterocyclic compound binding;	PF00076	RNA recognition motif. (a.k.a. RRM, RBD, or RNP domain)	A	KOG0118	FOG: RRM domain
Gene.2055_CL126.Contig5_All	Beta-amyrin 28-oxidase OS=Panax ginseng PE=2 SV=1	--	2.08123	1.59837	2.26167	0.428088	0.47453	0.400754	chloroplast	K20667	CYP716A; beta-amyrin 28-monooxygenase [EC:1.14.14.126]		GO:0006629 lipid metabolic process; GO:0006694 steroid biosynthetic process; GO:0006720 isoprenoid metabolic process; GO:0006721 terpenoid metabolic process; GO:0006722 triterpenoid metabolic process; GO:0007275 multicellular organism development; GO:0008152 metabolic process; GO:0008202 steroid metabolic process; GO:0008610 lipid biosynthetic process; GO:0009058 biosynthetic process; GO:0009987 …		GO:0003824 catalytic activity; GO:0004497 monooxygenase activity; GO:0016491 oxidoreductase activity; GO:0016705 oxidoreductase activity, acting on paired donors, with incorporation or reduction of molecular oxygen; GO:0016709 oxidoreductase activity, acting on paired donors, with incorporation or reduction of molecular oxygen, NAD(P)H as one donor, and incorporation of one atom of oxygen;	PF00067	Cytochrome P450	Q	KOG0157	Cytochrome P450 CYP4/CYP19/CYP26 subfamilies
Gene.20582_CL1829.Contig8_All	hypothetical protein CICLE_v10021459mg [Citrus clementina]	--	0.706941	0.806719	0.864374	1.44684	1.37078	1.49734	chloroplast	K18551	SDT1; pyrimidine and pyridine-specific 5'-nucleotidase [EC:3.1.3.-]	map00760 Nicotinate and nicotinamide metabolism
Gene.20672_CL1832.Contig31_All	7-deoxyloganetin glucosyltransferase OS=Gardenia jasminoides GN=UGT85A24 PE=1 SV=1	UGT85A24	0.799959	0.488202	0.638981	1.03921	1.04788	0.939883	chloroplast									CG	KOG1192	UDP-glucuronosyl and UDP-glucosyl transferase
Gene.20820_CL1852.Contig2_All	Protein FLX-like 1 OS=Arabidopsis thaliana GN=FLXL1 PE=1 SV=1	FLXL1	1.51806	1.36976	1.37292	0.743165	0.808494	0.912738	mitochondria
Gene.20871_CL1860.Contig1_All	Long chain acyl-CoA synthetase 8 OS=Arabidopsis thaliana GN=LACS8 PE=1 SV=1	LACS8	0.736891	0.731545	0.70973	1.17469	1.25326	1.26687	chloroplast	K01897	ACSL, fadD; long-chain acyl-CoA synthetase [EC:6.2.1.3]	map00061 Fatty acid biosynthesis; map00071 Fatty acid degradation; map01100 Metabolic pathways; map01212 Fatty acid metabolism; map04146 Peroxisome	GO:0001676 long-chain fatty acid metabolic process; GO:0006082 organic acid metabolic process; GO:0006629 lipid metabolic process; GO:0006631 fatty acid metabolic process; GO:0008152 metabolic process; GO:0009987 cellular process; GO:0019752 carboxylic acid metabolic process; GO:0032787 monocarboxylic acid metabolic process; GO:0043436 oxoacid metabolic process; GO:0044237 cellular metabolic proc…	GO:0005622 intracellular; GO:0005623 cell; GO:0005737 cytoplasm; GO:0005783 endoplasmic reticulum; GO:0005794 Golgi apparatus; GO:0009507 chloroplast; GO:0009526 plastid envelope; GO:0009536 plastid; GO:0009941 chloroplast envelope; GO:0012505 endomembrane system; GO:0031967 organelle envelope; GO:0031975 envelope; GO:0043226 organelle; GO:0043227 membrane-bounded organelle; GO:0043229 intracellu…	GO:0003824 catalytic activity; GO:0004467 long-chain fatty acid-CoA ligase activity; GO:0015645 fatty acid ligase activity; GO:0016405 CoA-ligase activity; GO:0016874 ligase activity; GO:0016877 ligase activity, forming carbon-sulfur bonds; GO:0016878 acid-thiol ligase activity;			I	KOG1180	Acyl-CoA synthetase
Gene.20912_CL1868.Contig1_All	Probable aldo-keto reductase 1 OS=Glycine max GN=AKR1 PE=2 SV=1	AKR1	0.887181	0.864206	0.896101	1.52109	1.36909	1.28482	cytoskeleton							PF00248	Aldo/keto reductase family	C	KOG1575	Voltage-gated shaker-like K+ channel, subunit beta/KCNAB
Gene.21041_CL1884.Contig3_All	Eukaryotic translation initiation factor 3 subunit B OS=Nicotiana tabacum GN=TIF3B1 PE=2 SV=1	TIF3B1	0.165991	0.522191	0.362352	1.43646	1.48624	1.39411	cytoplasm	K03253	EIF3B; translation initiation factor 3 subunit B	map03013 RNA transport				PF00076	RNA recognition motif. (a.k.a. RRM, RBD, or RNP domain)	J	KOG2314	Translation initiation factor 3, subunit b (eIF-3b)
Gene.21046_CL1886.Contig4_All	Glucan endo-1,3-beta-glucosidase OS=Vitis vinifera GN=VIT_06s0061g00120 PE=1 SV=2	VIT_06s0061g00120	1.65648	1.75981	1.5297	0.67207	0.687372	0.658694	vacuolar membrane				GO:0000272 polysaccharide catabolic process; GO:0005975 carbohydrate metabolic process; GO:0005976 polysaccharide metabolic process; GO:0006073 cellular glucan metabolic process; GO:0006074 (1->3)-beta-D-glucan metabolic process; GO:0006076 (1->3)-beta-D-glucan catabolic process; GO:0006950 response to stress; GO:0006952 defense response; GO:0008152 metabolic process; GO:0009056 catabolic process…	GO:0005576 extracellular region; GO:0005623 cell; GO:0005886 plasma membrane; GO:0016020 membrane; GO:0031224 intrinsic component of membrane; GO:0031225 anchored component of membrane; GO:0031226 intrinsic component of plasma membrane; GO:0046658 anchored component of plasma membrane; GO:0048046 apoplast; GO:0071944 cell periphery;	GO:0003824 catalytic activity; GO:0004553 hydrolase activity, hydrolyzing O-glycosyl compounds; GO:0005488 binding; GO:0008422 beta-glucosidase activity; GO:0015926 glucosidase activity; GO:0016787 hydrolase activity; GO:0016798 hydrolase activity, acting on glycosyl bonds; GO:0030246 carbohydrate binding; GO:0030247 polysaccharide binding; GO:0042973 glucan endo-1,3-beta-D-glucosidase activity;	PF00332	Glycosyl hydrolases family 17
Gene.21150_CL1901.Contig5_All	2-methylene-furan-3-one reductase OS=Solanum lycopersicum GN=EO PE=1 SV=1	EO	1.45909	1.45846	1.37228	0.522547	0.95629	0.72942	chloroplast	K18980	EO, FaQR; 2-methylene-furan-3-one reductase [EC:1.3.1.105]					PF08240; PF13602	Alcohol dehydrogenase GroES-like domain; Zinc-binding dehydrogenase	C	KOG1198	Zinc-binding oxidoreductase
Gene.21253_CL1911.Contig2_All	Polyadenylate-binding protein 1 OS=Arabidopsis thaliana GN=PABN1 PE=1 SV=1	PABN1	0.649554	0.980769	0.588513	1.21365	1.04984	1.32718	nucleus	K14396	PABPN1, PABP2; polyadenylate-binding protein 2	map03015 mRNA surveillance pathway	GO:0006139 nucleobase-containing compound metabolic process; GO:0006401 RNA catabolic process; GO:0006402 mRNA catabolic process; GO:0006725 cellular aromatic compound metabolic process; GO:0006807 nitrogen compound metabolic process; GO:0008152 metabolic process; GO:0009056 catabolic process; GO:0009057 macromolecule catabolic process; GO:0009892 negative regulation of metabolic process; GO:0009…	GO:0000228 nuclear chromosome; GO:0000785 chromatin; GO:0000790 nuclear chromatin; GO:0005622 intracellular; GO:0005623 cell; GO:0005634 nucleus; GO:0005654 nucleoplasm; GO:0005694 chromosome; GO:0005730 nucleolus; GO:0005737 cytoplasm; GO:0005844 polysome; GO:0016604 nuclear body; GO:0031974 membrane-enclosed lumen; GO:0031981 nuclear lumen; GO:0032991 protein-containing complex; GO:0043226 orga…	GO:0003676 nucleic acid binding; GO:0003723 RNA binding; GO:0003727 single-stranded RNA binding; GO:0005488 binding; GO:0008143 poly(A) binding; GO:0070717 poly-purine tract binding; GO:0097159 organic cyclic compound binding; GO:1901363 heterocyclic compound binding;	PF00076	RNA recognition motif. (a.k.a. RRM, RBD, or RNP domain)	A	KOG4209	Splicing factor RNPS1, SR protein superfamily
Gene.21264_CL1913.Contig3_All	Alpha-amylase OS=Vigna mungo GN=AMY1.1 PE=2 SV=1	AMY1.1	0.543144	0.599368	0.692543	1.22003	1.07468	1.14835	cytoplasm	K01176	AMY, amyA, malS; alpha-amylase [EC:3.2.1.1]	map00500 Starch and sucrose metabolism; map01100 Metabolic pathways	GO:0000272 polysaccharide catabolic process; GO:0001101 response to acid chemical; GO:0005975 carbohydrate metabolic process; GO:0005976 polysaccharide metabolic process; GO:0005982 starch metabolic process; GO:0005983 starch catabolic process; GO:0005984 disaccharide metabolic process; GO:0005985 sucrose metabolic process; GO:0005987 sucrose catabolic process; GO:0006073 cellular glucan metaboli…	GO:0005576 extracellular region; GO:0005615 extracellular space; GO:0048046 apoplast;	GO:0003824 catalytic activity; GO:0004553 hydrolase activity, hydrolyzing O-glycosyl compounds; GO:0004556 alpha-amylase activity; GO:0016160 amylase activity; GO:0016787 hydrolase activity; GO:0016798 hydrolase activity, acting on glycosyl bonds;	PF00128; PF07821	Alpha amylase, catalytic domain; Alpha-amylase C-terminal beta-sheet domain	G	KOG0471	Alpha-amylase
Gene.21283_CL1918.Contig4_All	DEAD-box ATP-dependent RNA helicase 15 OS=Arabidopsis thaliana GN=RH15 PE=1 SV=3	RH15	0.717566	0.894971	0.7325	1.25399	1.17112	1.16763	cytoplasm	K12812	DDX39B, UAP56, SUB2; ATP-dependent RNA helicase UAP56/SUB2 [EC:3.6.4.13]	map03013 RNA transport; map03015 mRNA surveillance pathway; map03040 Spliceosome				PF00270	DEAD/DEAH box helicase	A	KOG0329	ATP-dependent RNA helicase
Gene.21449_CL1934.Contig1_All	PREDICTED: uncharacterized protein LOC18608711 [Theobroma cacao]	--	1.24131	2.3804	2.52671	0.247549	0.167392	0.318023	nucleus							PF00407	Pathogenesis-related protein Bet v I family
Gene.21481_CL1939.Contig1_All	Probable inositol transporter 2 OS=Arabidopsis thaliana GN=INT2 PE=1 SV=1	INT2	1.54291	1.48095	1.50836	0.769379	0.841987	0.861086	plasma membrane	K08150	SLC2A13, ITR; MFS transporter, SP family, solute carrier family 2 (myo-inositol transporter), member 13		GO:0006810 transport; GO:0006811 ion transport; GO:0006812 cation transport; GO:0008643 carbohydrate transport; GO:0008645 hexose transmembrane transport; GO:0015672 monovalent inorganic cation transport; GO:0015749 monosaccharide transmembrane transport; GO:0015791 polyol transport; GO:0015798 myo-inositol transport; GO:0015850 organic hydroxy compound transport; GO:0023052 signaling; GO:0034219…	GO:0005623 cell; GO:0005886 plasma membrane; GO:0016020 membrane; GO:0042995 cell projection; GO:0071944 cell periphery; GO:0090406 pollen tube; GO:0120025 plasma membrane bounded cell projection;	GO:0005215 transporter activity; GO:0005351 carbohydrate:proton symporter activity; GO:0005355 glucose transmembrane transporter activity; GO:0005365 myo-inositol transmembrane transporter activity; GO:0005366 myo-inositol:proton symporter activity; GO:0005402 carbohydrate:cation symporter activity; GO:0008324 cation transmembrane transporter activity; GO:0015075 ion transmembrane transporter act…			U	KOG0254	Predicted transporter (major facilitator superfamily)
Gene.21644_CL1962.Contig1_All	Gamma-glutamylcyclotransferase 2-3 OS=Arabidopsis thaliana GN=GGCT2;3 PE=1 SV=1	GGCT2;3	1.35219	1.5211	1.21697	0.80784	0.807362	0.764218	chloroplast					GO:0000229 cytoplasmic chromosome; GO:0005622 intracellular; GO:0005623 cell; GO:0005694 chromosome; GO:0005737 cytoplasm; GO:0009295 nucleoid; GO:0009508 plastid chromosome; GO:0009532 plastid stroma; GO:0009536 plastid; GO:0042646 plastid nucleoid; GO:0043226 organelle; GO:0043227 membrane-bounded organelle; GO:0043228 non-membrane-bounded organelle; GO:0043229 intracellular organelle; GO:00432…
Gene.21665_CL1966.Contig2_All	Beta-hexosaminidase 2 OS=Arabidopsis thaliana GN=HEXO2 PE=1 SV=1	HEXO2	1.23229	1.37899	1.20736	0.878113	0.835997	0.788524	chloroplast	K12373	HEXA_B; hexosaminidase [EC:3.2.1.52]	map00511 Other glycan degradation; map00513 Various types of N-glycan biosynthesis; map00520 Amino sugar and nucleotide sugar metabolism; map00531 Glycosaminoglycan degradation; map00603 Glycosphingolipid biosynthesis - globo and isoglobo series; map00604 Glycosphingolipid biosynthesis - ganglio series; map01100 Metabolic pathways		GO:0005623 cell; GO:0005886 plasma membrane; GO:0016020 membrane; GO:0071944 cell periphery;	GO:0003824 catalytic activity; GO:0004553 hydrolase activity, hydrolyzing O-glycosyl compounds; GO:0004563 beta-N-acetylhexosaminidase activity; GO:0008194 UDP-glycosyltransferase activity; GO:0015929 hexosaminidase activity; GO:0016740 transferase activity; GO:0016757 transferase activity, transferring glycosyl groups; GO:0016758 transferase activity, transferring hexosyl groups; GO:0016787 hydr…	PF00728	Glycosyl hydrolase family 20, catalytic domain	G	KOG2499	Beta-N-acetylhexosaminidase
Gene.21740_CL1976.Contig1_All	Vegetative cell wall protein gp1 OS=Chlamydomonas reinhardtii GN=GP1 PE=1 SV=1	GP1	1.51373	1.59081		0.742875	0.544367	0.608223	nucleus				GO:0006355 regulation of transcription, DNA-templated; GO:0006357 regulation of transcription by RNA polymerase II; GO:0007275 multicellular organism development; GO:0008284 positive regulation of cell population proliferation; GO:0009653 anatomical structure morphogenesis; GO:0009790 embryo development; GO:0009887 animal organ morphogenesis; GO:0009889 regulation of biosynthetic process; GO:0009…	GO:0005622 intracellular; GO:0005623 cell; GO:0005737 cytoplasm;	GO:0003676 nucleic acid binding; GO:0003723 RNA binding; GO:0003729 mRNA binding; GO:0005488 binding; GO:0005515 protein binding; GO:0042802 identical protein binding; GO:0042803 protein homodimerization activity; GO:0046983 protein dimerization activity; GO:0097159 organic cyclic compound binding; GO:1901363 heterocyclic compound binding;	PF00076	RNA recognition motif. (a.k.a. RRM, RBD, or RNP domain)	A	KOG1457	RNA binding protein (contains RRM repeats)
Gene.21753_CL1979.Contig1_All	Photosystem II repair protein PSB27-H1, chloroplastic OS=Arabidopsis thaliana GN=PSB27-1 PE=1 SV=1	PSB27-1	1.427	1.38177	1.46405	0.854334	0.87799	0.834058	chloroplast	K08902	psb27; photosystem II Psb27 protein	map00195 Photosynthesis	GO:0006091 generation of precursor metabolites and energy; GO:0006807 nitrogen compound metabolic process; GO:0008152 metabolic process; GO:0009314 response to radiation; GO:0009416 response to light stimulus; GO:0009628 response to abiotic stimulus; GO:0009642 response to light intensity; GO:0009765 photosynthesis, light harvesting; GO:0009987 cellular process; GO:0010206 photosystem II repair; …	GO:0005622 intracellular; GO:0005623 cell; GO:0005737 cytoplasm; GO:0009507 chloroplast; GO:0009534 chloroplast thylakoid; GO:0009535 chloroplast thylakoid membrane; GO:0009536 plastid; GO:0009543 chloroplast thylakoid lumen; GO:0009579 thylakoid; GO:0016020 membrane; GO:0031976 plastid thylakoid; GO:0031977 thylakoid lumen; GO:0031978 plastid thylakoid lumen; GO:0031984 organelle subcompartment;…
Gene.22332_CL2062.Contig4_All	V-type proton ATPase subunit F OS=Arabidopsis thaliana GN=VHA-F PE=2 SV=1	VHA-F	1.42952	1.26837	1.39231	0.716859	0.77054	1.02996	cytoplasm	K02151	ATPeV1F, ATP6S14; V-type H+-transporting ATPase subunit F	map00190 Oxidative phosphorylation; map01100 Metabolic pathways; map04145 Phagosome	GO:0006810 transport; GO:0006811 ion transport; GO:0034220 ion transmembrane transport; GO:0051179 localization; GO:0051234 establishment of localization; GO:0055085 transmembrane transport; GO:0098660 inorganic ion transmembrane transport;	GO:0005622 intracellular; GO:0005623 cell; GO:0005737 cytoplasm; GO:0005773 vacuole; GO:0005774 vacuolar membrane; GO:0005794 Golgi apparatus; GO:0005886 plasma membrane; GO:0012505 endomembrane system; GO:0016020 membrane; GO:0031090 organelle membrane; GO:0043226 organelle; GO:0043227 membrane-bounded organelle; GO:0043229 intracellular organelle; GO:0043231 intracellular membrane-bounded organ…	GO:0003824 catalytic activity; GO:0005215 transporter activity; GO:0015075 ion transmembrane transporter activity; GO:0015399 primary active transmembrane transporter activity; GO:0016462 pyrophosphatase activity; GO:0016787 hydrolase activity; GO:0016817 hydrolase activity, acting on acid anhydrides; GO:0016818 hydrolase activity, acting on acid anhydrides, in phosphorus-containing anhydrides; G…			C	KOG3432	Vacuolar H+-ATPase V1 sector, subunit F
Gene.22395_CL2067.Contig1_All	Formate dehydrogenase, mitochondrial OS=Solanum tuberosum GN=FDH1 PE=1 SV=2	FDH1	0.686394	0.680309	0.590459	1.15484	1.20033	1.19114	chloroplast,mitochondria	K00122	FDH; formate dehydrogenase [EC:1.17.1.9]	map00630 Glyoxylate and dicarboxylate metabolism; map01100 Metabolic pathways; map01200 Carbon metabolism	GO:0010035 response to inorganic substance; GO:0010038 response to metal ion; GO:0042221 response to chemical; GO:0046686 response to cadmium ion; GO:0050896 response to stimulus;	GO:0005622 intracellular; GO:0005623 cell; GO:0005737 cytoplasm; GO:0005739 mitochondrion; GO:0009507 chloroplast; GO:0009536 plastid; GO:0009579 thylakoid; GO:0043226 organelle; GO:0043227 membrane-bounded organelle; GO:0043229 intracellular organelle; GO:0043231 intracellular membrane-bounded organelle;		PF00389; PF02826	D-isomer specific 2-hydroxyacid dehydrogenase, catalytic domain; D-isomer specific 2-hydroxyacid dehydrogenase, NAD binding domain	C	KOG0069	Glyoxylate/hydroxypyruvate reductase (D-isomer-specific 2-hydroxy acid dehydrogenase superfamily)
Gene.22442_CL2069.Contig1_All	PsbP domain-containing protein 1, chloroplastic OS=Arabidopsis thaliana GN=PPD1 PE=1 SV=1	PPD1	1.17609	1.08353	1.21643	0.768586	0.803316	0.726052	chloroplast				GO:0006091 generation of precursor metabolites and energy; GO:0008152 metabolic process; GO:0009987 cellular process; GO:0015979 photosynthesis; GO:0016043 cellular component organization; GO:0019684 photosynthesis, light reaction; GO:0022607 cellular component assembly; GO:0034622 cellular protein-containing complex assembly; GO:0043933 protein-containing complex subunit organization; GO:0044085…	GO:0005622 intracellular; GO:0005623 cell; GO:0005737 cytoplasm; GO:0009507 chloroplast; GO:0009532 plastid stroma; GO:0009534 chloroplast thylakoid; GO:0009535 chloroplast thylakoid membrane; GO:0009536 plastid; GO:0009543 chloroplast thylakoid lumen; GO:0009570 chloroplast stroma; GO:0009579 thylakoid; GO:0016020 membrane; GO:0031976 plastid thylakoid; GO:0031977 thylakoid lumen; GO:0031978 pla…		PF01789	PsbP
Gene.22551_CL2090.Contig1_All	Asparagine synthetase [glutamine-hydrolyzing] OS=Triphysaria versicolor GN=AS PE=2 SV=3	AS	0.618742	0.560252	0.464351	0.83079	0.85226	0.876337	cytoplasm	K01953	asnB, ASNS; asparagine synthase (glutamine-hydrolysing) [EC:6.3.5.4]	map00250 Alanine, aspartate and glutamate metabolism; map01100 Metabolic pathways; map01110 Biosynthesis of secondary metabolites; map01230 Biosynthesis of amino acids	GO:0006082 organic acid metabolic process; GO:0006520 cellular amino acid metabolic process; GO:0006528 asparagine metabolic process; GO:0006529 asparagine biosynthetic process; GO:0006807 nitrogen compound metabolic process; GO:0006950 response to stress; GO:0007154 cell communication; GO:0008152 metabolic process; GO:0008652 cellular amino acid biosynthetic process; GO:0009056 catabolic process…		GO:0003824 catalytic activity; GO:0004066 asparagine synthase (glutamine-hydrolyzing) activity; GO:0005488 binding; GO:0005515 protein binding; GO:0016874 ligase activity; GO:0016879 ligase activity, forming carbon-nitrogen bonds; GO:0016884 carbon-nitrogen ligase activity, with glutamine as amido-N-donor; GO:0042802 identical protein binding; GO:0042803 protein homodimerization activity; GO:0046…	PF13537; PF00733	Glutamine amidotransferase domain; Asparagine synthase	E	KOG0571	Asparagine synthase (glutamine-hydrolyzing)
Gene.22583_CL2093.Contig5_All	Thioredoxin-like protein CXXS1 OS=Arabidopsis thaliana GN=CXXS1 PE=2 SV=2	CXXS1	1.33558	1.3379	1.38849	0.754448	0.754971	0.872946	cytoplasm	K03671	trxA; thioredoxin 1		GO:0006950 response to stress; GO:0006979 response to oxidative stress; GO:0008152 metabolic process; GO:0009636 response to toxic substance; GO:0009987 cellular process; GO:0019725 cellular homeostasis; GO:0033554 cellular response to stress; GO:0034599 cellular response to oxidative stress; GO:0042221 response to chemical; GO:0042592 homeostatic process; GO:0045454 cell redox homeostasis; GO:00…	GO:0005622 intracellular; GO:0005623 cell; GO:0005737 cytoplasm; GO:0005829 cytosol;	GO:0003756 protein disulfide isomerase activity; GO:0003824 catalytic activity; GO:0004791 thioredoxin-disulfide reductase activity; GO:0015035 protein disulfide oxidoreductase activity; GO:0015036 disulfide oxidoreductase activity; GO:0016209 antioxidant activity; GO:0016491 oxidoreductase activity; GO:0016651 oxidoreductase activity, acting on NAD(P)H; GO:0016667 oxidoreductase activity, acting…	PF00085	Thioredoxin	O	KOG0907	Thioredoxin
Gene.22592_CL2097.Contig2_All	Nucleobase-ascorbate transporter 3 OS=Arabidopsis thaliana GN=NAT3 PE=2 SV=2	NAT3	1.43844	1.31699	1.60818	0.913782	0.930577	0.737321	chloroplast	K14611	SLC23A1, SVCT1; solute carrier family 23 (nucleobase transporter), member 1		GO:0006810 transport; GO:0006811 ion transport; GO:0006812 cation transport; GO:0006855 drug transmembrane transport; GO:0006863 purine nucleobase transport; GO:0015851 nucleobase transport; GO:0015853 adenine transport; GO:0015854 guanine transport; GO:0015855 pyrimidine nucleobase transport; GO:0015857 uracil transport; GO:0015893 drug transport; GO:0034220 ion transmembrane transport; GO:00353…	GO:0005623 cell; GO:0005886 plasma membrane; GO:0005911 cell-cell junction; GO:0009506 plasmodesma; GO:0016020 membrane; GO:0030054 cell junction; GO:0055044 symplast; GO:0071944 cell periphery;	GO:0005215 transporter activity; GO:0005345 purine nucleobase transmembrane transporter activity; GO:0005350 pyrimidine nucleobase transmembrane transporter activity; GO:0008324 cation transmembrane transporter activity; GO:0015075 ion transmembrane transporter activity; GO:0015205 nucleobase transmembrane transporter activity; GO:0015207 adenine transmembrane transporter activity; GO:0015208 gua…			F	KOG1292	Xanthine/uracil transporters
Gene.22631_CL2099.Contig5_All	Homeobox protein knotted-1-like 7 OS=Arabidopsis thaliana GN=KNAT7 PE=1 SV=1	KNAT7	0.587373		0.760636	1.10195	1.5198	1.37524	nucleus				GO:0001101 response to acid chemical; GO:0009719 response to endogenous stimulus; GO:0009725 response to hormone; GO:0009737 response to abscisic acid; GO:0010033 response to organic substance; GO:0033993 response to lipid; GO:0042221 response to chemical; GO:0050896 response to stimulus; GO:0097305 response to alcohol; GO:1901700 response to oxygen-containing compound;	GO:0005622 intracellular; GO:0005623 cell; GO:0005634 nucleus; GO:0005737 cytoplasm; GO:0005829 cytosol; GO:0005856 cytoskeleton; GO:0005875 microtubule associated complex; GO:0005886 plasma membrane; GO:0009507 chloroplast; GO:0009526 plastid envelope; GO:0009536 plastid; GO:0009941 chloroplast envelope; GO:0015630 microtubule cytoskeleton; GO:0016020 membrane; GO:0031967 organelle envelope; GO:…				S	KOG1075	FOG: Reverse transcriptase
Gene.22671_CL2104.Contig2_All	Granule-bound starch synthase 1, chloroplastic/amyloplastic OS=Solanum tuberosum GN=WAXY PE=1 SV=1	WAXY	0.756974	0.768382	0.926872		1.29412	1.2632	chloroplast	K13679	WAXY; granule-bound starch synthase [EC:2.4.1.242]	map00500 Starch and sucrose metabolism; map01100 Metabolic pathways; map01110 Biosynthesis of secondary metabolites	GO:0000271 polysaccharide biosynthetic process; GO:0005975 carbohydrate metabolic process; GO:0005976 polysaccharide metabolic process; GO:0005982 starch metabolic process; GO:0006073 cellular glucan metabolic process; GO:0008152 metabolic process; GO:0009058 biosynthetic process; GO:0009059 macromolecule biosynthetic process; GO:0009250 glucan biosynthetic process; GO:0009987 cellular process; G…	GO:0005622 intracellular; GO:0005623 cell; GO:0005737 cytoplasm; GO:0009501 amyloplast; GO:0009507 chloroplast; GO:0009536 plastid; GO:0009569 chloroplast starch grain; GO:0043036 starch grain; GO:0043226 organelle; GO:0043227 membrane-bounded organelle; GO:0043229 intracellular organelle; GO:0043231 intracellular membrane-bounded organelle;	GO:0000166 nucleotide binding; GO:0003824 catalytic activity; GO:0004373 glycogen (starch) synthase activity; GO:0005488 binding; GO:0008194 UDP-glycosyltransferase activity; GO:0009011 starch synthase activity; GO:0016740 transferase activity; GO:0016757 transferase activity, transferring glycosyl groups; GO:0016758 transferase activity, transferring hexosyl groups; GO:0017076 purine nucleotide …	PF08323	Starch synthase catalytic domain
Gene.22823_CL2129.Contig5_All	UBP1-associated protein 2C OS=Arabidopsis thaliana GN=UBA2C PE=2 SV=1	UBA2C	1.36662	1.30529	1.32347	0.801222	0.785096	0.901702	nucleus	K12741	HNRNPA1_3; heterogeneous nuclear ribonucleoprotein A1/A3	map03040 Spliceosome				PF00076	RNA recognition motif. (a.k.a. RRM, RBD, or RNP domain)	A	KOG0118	FOG: RRM domain
Gene.22909_CL2136.Contig3_All	Oxysterol-binding protein-related protein 3A OS=Arabidopsis thaliana GN=ORP3A PE=1 SV=1	ORP3A	0.755674	0.694108	0.702032	1.50286	1.41433	1.44991	chloroplast				GO:0000003 reproduction; GO:0009566 fertilization; GO:0009567 double fertilization forming a zygote and endosperm; GO:0019953 sexual reproduction; GO:0022414 reproductive process; GO:0044703 multi-organism reproductive process; GO:0051704 multi-organism process;	GO:0005622 intracellular; GO:0005623 cell; GO:0005737 cytoplasm; GO:0005783 endoplasmic reticulum; GO:0005829 cytosol; GO:0012505 endomembrane system; GO:0043226 organelle; GO:0043227 membrane-bounded organelle; GO:0043229 intracellular organelle; GO:0043231 intracellular membrane-bounded organelle;	GO:0005488 binding; GO:0005496 steroid binding; GO:0008289 lipid binding; GO:0032934 sterol binding; GO:0097159 organic cyclic compound binding;			I	KOG1737	Oxysterol-binding protein
Gene.22929_CL2140.Contig3_All	Long chain acyl-CoA synthetase 4 OS=Arabidopsis thaliana GN=LACS4 PE=2 SV=1	LACS4	0.730448	0.787663	0.746232	1.09604	1.18069	1.2248	cytoplasm	K01897	ACSL, fadD; long-chain acyl-CoA synthetase [EC:6.2.1.3]	map00061 Fatty acid biosynthesis; map00071 Fatty acid degradation; map01100 Metabolic pathways; map01212 Fatty acid metabolism; map04146 Peroxisome	GO:0001676 long-chain fatty acid metabolic process; GO:0006082 organic acid metabolic process; GO:0006629 lipid metabolic process; GO:0006631 fatty acid metabolic process; GO:0008152 metabolic process; GO:0009987 cellular process; GO:0019752 carboxylic acid metabolic process; GO:0032787 monocarboxylic acid metabolic process; GO:0043436 oxoacid metabolic process; GO:0044237 cellular metabolic proc…	GO:0005622 intracellular; GO:0005623 cell; GO:0005737 cytoplasm; GO:0005783 endoplasmic reticulum; GO:0005794 Golgi apparatus; GO:0005886 plasma membrane; GO:0012505 endomembrane system; GO:0016020 membrane; GO:0043226 organelle; GO:0043227 membrane-bounded organelle; GO:0043229 intracellular organelle; GO:0043231 intracellular membrane-bounded organelle; GO:0071944 cell periphery;	GO:0003824 catalytic activity; GO:0004467 long-chain fatty acid-CoA ligase activity; GO:0015645 fatty acid ligase activity; GO:0016405 CoA-ligase activity; GO:0016874 ligase activity; GO:0016877 ligase activity, forming carbon-sulfur bonds; GO:0016878 acid-thiol ligase activity;			I	KOG1256	Long-chain acyl-CoA synthetases (AMP-forming)
Gene.22942_CL2141.Contig23_All	Remorin OS=Solanum tuberosum PE=1 SV=1	--	1.29278	1.52504	1.20719	0.866517	0.904411	0.810315	cytoplasm					GO:0005622 intracellular; GO:0005623 cell; GO:0005737 cytoplasm; GO:0005773 vacuole; GO:0005886 plasma membrane; GO:0005911 cell-cell junction; GO:0009506 plasmodesma; GO:0016020 membrane; GO:0030054 cell junction; GO:0043226 organelle; GO:0043227 membrane-bounded organelle; GO:0043229 intracellular organelle; GO:0043231 intracellular membrane-bounded organelle; GO:0055044 symplast; GO:0071944 ce…
Gene.23594_CL2206.Contig3_All	Haloacid dehalogenase-like hydrolase domain-containing protein Sgpp OS=Arabidopsis thaliana GN=SGPP PE=1 SV=2	SGPP	0.645373		0.568332	1.2106	1.10075	1.16818	chloroplast				GO:0006793 phosphorus metabolic process; GO:0006796 phosphate-containing compound metabolic process; GO:0008152 metabolic process; GO:0009987 cellular process; GO:0016311 dephosphorylation; GO:0044237 cellular metabolic process;	GO:0005622 intracellular; GO:0005623 cell; GO:0005737 cytoplasm; GO:0005829 cytosol; GO:0005886 plasma membrane; GO:0016020 membrane; GO:0071944 cell periphery;	GO:0003824 catalytic activity; GO:0016787 hydrolase activity; GO:0016788 hydrolase activity, acting on ester bonds; GO:0016791 phosphatase activity; GO:0019203 carbohydrate phosphatase activity; GO:0042578 phosphoric ester hydrolase activity; GO:0050308 sugar-phosphatase activity;			S	KOG2914	Predicted haloacid-halidohydrolase and related hydrolases
Gene.23641_CL2210.Contig6_All	Leucine-rich repeat extensin-like protein 1 OS=Arabidopsis thaliana GN=LRX1 PE=1 SV=1	LRX1	0.220703	0.284379	0.22924	1.10251	1.13808	1.10266	nucleus	K23450	HRC; sarcoplasmic reticulum histidine-rich calcium-binding protein		GO:0000302 response to reactive oxygen species; GO:0001101 response to acid chemical; GO:0006950 response to stress; GO:0006970 response to osmotic stress; GO:0006972 hyperosmotic response; GO:0006979 response to oxidative stress; GO:0007154 cell communication; GO:0007165 signal transduction; GO:0007275 multicellular organism development; GO:0007568 aging; GO:0007623 circadian rhythm; GO:0009266 …	GO:0005622 intracellular; GO:0005623 cell; GO:0005737 cytoplasm;
Gene.23667_CL2211.Contig1_All	UDP-glycosyltransferase 91A1 OS=Arabidopsis thaliana GN=UGT91A1 PE=2 SV=1	UGT91A1	1.34931		1.42494	0.773442	0.824145	0.729772	chloroplast									CG	KOG1192	UDP-glucuronosyl and UDP-glucosyl transferase
Gene.23804_CL2221.Contig4_All	SUMO-activating enzyme subunit 2 OS=Arabidopsis thaliana GN=SAE2 PE=1 SV=1	SAE2	0.696339	0.723666	0.761397	1.2247	1.23889	1.26872	cytoplasm	K10685	UBLE1B, SAE2, UBA2; ubiquitin-like 1-activating enzyme E1 B [EC:6.2.1.45]	map04120 Ubiquitin mediated proteolysis	GO:0000003 reproduction; GO:0003006 developmental process involved in reproduction; GO:0006464 cellular protein modification process; GO:0006807 nitrogen compound metabolic process; GO:0007275 multicellular organism development; GO:0008152 metabolic process; GO:0009790 embryo development; GO:0009791 post-embryonic development; GO:0009793 embryo development ending in seed dormancy; GO:0009987 cell…	GO:0005622 intracellular; GO:0005623 cell; GO:0005634 nucleus; GO:0005737 cytoplasm; GO:0005829 cytosol; GO:0005911 cell-cell junction; GO:0009506 plasmodesma; GO:0030054 cell junction; GO:0043226 organelle; GO:0043227 membrane-bounded organelle; GO:0043229 intracellular organelle; GO:0043231 intracellular membrane-bounded organelle; GO:0055044 symplast;	GO:0003824 catalytic activity; GO:0008641 ubiquitin-like modifier activating enzyme activity; GO:0016874 ligase activity; GO:0016877 ligase activity, forming carbon-sulfur bonds; GO:0019948 SUMO activating enzyme activity;	PF00899; PF10585	ThiF family; Ubiquitin-activating enzyme active site	O	KOG2013	SMT3/SUMO-activating complex, catalytic component UBA2
Gene.23991_CL2244.Contig2_All	3-oxoacyl-[acyl-carrier-protein] synthase I, chloroplastic OS=Arabidopsis thaliana GN=KAS1 PE=1 SV=2	KAS1	0.554736	0.415635	0.50232	1.4658	1.61026	1.57069	chloroplast	K09458	fabF, OXSM, CEM1; 3-oxoacyl-[acyl-carrier-protein] synthase II [EC:2.3.1.179]	map00061 Fatty acid biosynthesis; map00780 Biotin metabolism; map01100 Metabolic pathways; map01212 Fatty acid metabolism				PF00109; PF02801	Beta-ketoacyl synthase, N-terminal domain; Beta-ketoacyl synthase, C-terminal domain	IQ	KOG1394	3-oxoacyl-(acyl-carrier-protein) synthase (I and II)
Gene.24107_CL2266.Contig2_All	Protein TRIGALACTOSYLDIACYLGLYCEROL 2, chloroplastic OS=Arabidopsis thaliana GN=TGD2 PE=1 SV=1	TGD2	1.22299	1.28434	1.26356	0.839483	0.796754	0.82586	chloroplast				GO:0006810 transport; GO:0006869 lipid transport; GO:0010876 lipid localization; GO:0032365 intracellular lipid transport; GO:0033036 macromolecule localization; GO:0046907 intracellular transport; GO:0051179 localization; GO:0051234 establishment of localization; GO:0051641 cellular localization; GO:0051649 establishment of localization in cell; GO:0071702 organic substance transport;	GO:0005622 intracellular; GO:0005623 cell; GO:0005737 cytoplasm; GO:0009507 chloroplast; GO:0009526 plastid envelope; GO:0009528 plastid inner membrane; GO:0009536 plastid; GO:0009706 chloroplast inner membrane; GO:0009941 chloroplast envelope; GO:0016020 membrane; GO:0019866 organelle inner membrane; GO:0031090 organelle membrane; GO:0031967 organelle envelope; GO:0031969 chloroplast membrane; G…	GO:0005215 transporter activity; GO:0005319 lipid transporter activity; GO:0005488 binding; GO:0005543 phospholipid binding; GO:0008289 lipid binding; GO:0043167 ion binding; GO:0043168 anion binding;
Gene.24338_CL2292.Contig4_All	WD-40 repeat-containing protein MSI4 OS=Arabidopsis thaliana GN=MSI4 PE=1 SV=3	MSI4	0.857697	0.723547	0.880037	1.4352	1.21284	1.24609	nucleus	K10752	RBBP4, HAT2, CAF1, MIS16; histone-binding protein RBBP4		GO:0006139 nucleobase-containing compound metabolic process; GO:0006259 DNA metabolic process; GO:0006281 DNA repair; GO:0006725 cellular aromatic compound metabolic process; GO:0006807 nitrogen compound metabolic process; GO:0006950 response to stress; GO:0006974 cellular response to DNA damage stimulus; GO:0008152 metabolic process; GO:0009314 response to radiation; GO:0009411 response to UV; G…	GO:0000151 ubiquitin ligase complex; GO:0005622 intracellular; GO:0005623 cell; GO:0005634 nucleus; GO:0005730 nucleolus; GO:0005737 cytoplasm; GO:0005829 cytosol; GO:0031461 cullin-RING ubiquitin ligase complex; GO:0031974 membrane-enclosed lumen; GO:0031981 nuclear lumen; GO:0032991 protein-containing complex; GO:0043226 organelle; GO:0043227 membrane-bounded organelle; GO:0043228 non-membrane-…	GO:0005488 binding; GO:0043167 ion binding; GO:0043169 cation binding; GO:0046872 metal ion binding;			B	KOG0264	Nucleosome remodeling factor, subunit CAF1/NURF55/MSI1
Gene.24584_CL2328.Contig3_All	Ras-related protein RABE1c OS=Arabidopsis thaliana GN=RABE1C PE=1 SV=1	RABE1C	1.20517	1.13258	1.26145	0.768045	0.782362	0.812408	cytoplasm	K07901	RAB8A, MEL; Ras-related protein Rab-8A	map04144 Endocytosis	GO:0000160 phosphorelay signal transduction system; GO:0002790 peptide secretion; GO:0006810 transport; GO:0006887 exocytosis; GO:0006904 vesicle docking involved in exocytosis; GO:0007154 cell communication; GO:0007165 signal transduction; GO:0008104 protein localization; GO:0009306 protein secretion; GO:0009719 response to endogenous stimulus; GO:0009723 response to ethylene; GO:0009725 respons…	GO:0005622 intracellular; GO:0005623 cell; GO:0005737 cytoplasm; GO:0005773 vacuole; GO:0005774 vacuolar membrane; GO:0005829 cytosol; GO:0005886 plasma membrane; GO:0016020 membrane; GO:0031090 organelle membrane; GO:0043226 organelle; GO:0043227 membrane-bounded organelle; GO:0043229 intracellular organelle; GO:0043231 intracellular membrane-bounded organelle; GO:0071944 cell periphery; GO:0098…	GO:0000166 nucleotide binding; GO:0001882 nucleoside binding; GO:0001883 purine nucleoside binding; GO:0005488 binding; GO:0005525 GTP binding; GO:0017076 purine nucleotide binding; GO:0019001 guanyl nucleotide binding; GO:0032549 ribonucleoside binding; GO:0032550 purine ribonucleoside binding; GO:0032553 ribonucleotide binding; GO:0032555 purine ribonucleotide binding; GO:0032561 guanyl ribonuc…	PF00071	Ras family	U	KOG0078	GTP-binding protein SEC4, small G protein superfamily, and related Ras family GTP-binding proteins
Gene.24603_CL2333.Contig3_All	Nuclear pore complex protein NUP98A OS=Arabidopsis thaliana GN=NUP98A PE=1 SV=1	NUP98A	1.46732	1.45148	1.29631	1.04346	0.822467	0.87753	chloroplast	K14297	NUP98, ADAR2, NUP116; nuclear pore complex protein Nup98-Nup96	map03013 RNA transport	GO:0000972 transcription-dependent tethering of RNA polymerase II gene DNA at nuclear periphery; GO:0000973 posttranscriptional tethering of RNA polymerase II gene DNA at nuclear periphery; GO:0006139 nucleobase-containing compound metabolic process; GO:0006259 DNA metabolic process; GO:0006260 DNA replication; GO:0006403 RNA localization; GO:0006405 RNA export from nucleus; GO:0006406 mRNA expor…	GO:0005622 intracellular; GO:0005623 cell; GO:0005634 nucleus; GO:0005635 nuclear envelope; GO:0005643 nuclear pore; GO:0005654 nucleoplasm; GO:0005737 cytoplasm; GO:0005829 cytosol; GO:0012505 endomembrane system; GO:0016020 membrane; GO:0016234 inclusion body; GO:0016604 nuclear body; GO:0031080 nuclear pore outer ring; GO:0031090 organelle membrane; GO:0031965 nuclear membrane; GO:0031967 orga…	GO:0003676 nucleic acid binding; GO:0003682 chromatin binding; GO:0003712 transcription coregulator activity; GO:0003713 transcription coactivator activity; GO:0003723 RNA binding; GO:0003729 mRNA binding; GO:0005048 signal sequence binding; GO:0005198 structural molecule activity; GO:0005215 transporter activity; GO:0005488 binding; GO:0008139 nuclear localization sequence binding; GO:0017056 st…			UY	KOG0845	Nuclear pore complex, Nup98 component (sc Nup145/Nup100/Nup116)
Gene.24768_CL2350.Contig2_All	Fatty alcohol:caffeoyl-CoA acyltransferase OS=Arabidopsis thaliana GN=FACT PE=2 SV=1	FACT	1.254	1.61936	1.19027	0.782158	0.715657	0.685752	cytoplasm	K15400	HHT1; omega-hydroxypalmitate O-feruloyl transferase [EC:2.3.1.188]	map00073 Cutin, suberine and wax biosynthesis	GO:0000271 polysaccharide biosynthetic process; GO:0005975 carbohydrate metabolic process; GO:0005976 polysaccharide metabolic process; GO:0006725 cellular aromatic compound metabolic process; GO:0008152 metabolic process; GO:0009058 biosynthetic process; GO:0009059 macromolecule biosynthetic process; GO:0009664 plant-type cell wall organization; GO:0009698 phenylpropanoid metabolic process; GO:0…		GO:0003824 catalytic activity; GO:0016740 transferase activity; GO:0016746 transferase activity, transferring acyl groups; GO:0016747 transferase activity, transferring acyl groups other than amino-acyl groups; GO:0050734 hydroxycinnamoyltransferase activity;
Gene.24799_CL2353.Contig2_All	Light-harvesting complex-like protein OHP2, chloroplastic OS=Arabidopsis thaliana GN=OHP2 PE=2 SV=1	OHP2	1.12395	1.22735	1.52734	0.628508	0.627821	0.792863	chloroplast				GO:0009314 response to radiation; GO:0009416 response to light stimulus; GO:0009628 response to abiotic stimulus; GO:0009642 response to light intensity; GO:0050896 response to stimulus;	GO:0005622 intracellular; GO:0005623 cell; GO:0005737 cytoplasm; GO:0009507 chloroplast; GO:0009534 chloroplast thylakoid; GO:0009535 chloroplast thylakoid membrane; GO:0009536 plastid; GO:0009579 thylakoid; GO:0016020 membrane; GO:0031976 plastid thylakoid; GO:0031984 organelle subcompartment; GO:0034357 photosynthetic membrane; GO:0042651 thylakoid membrane; GO:0043226 organelle; GO:0043227 mem…
Gene.24931_CL2373.Contig6_All	Clathrin light chain 2 OS=Arabidopsis thaliana GN=CLC2 PE=1 SV=1	CLC2	1.31634	1.36982	1.85906	0.803969	0.845799	0.805209	nucleus
Gene.2515_CL158.Contig16_All	Calcium-transporting ATPase 2, plasma membrane-type OS=Arabidopsis thaliana GN=ACA2 PE=1 SV=1	ACA2	0.539761	0.578566	0.412144	1.70633	1.43223	1.31263	plasma membrane	K01537	ATP2C; P-type Ca2+ transporter type 2C [EC:7.2.2.10]		GO:0006810 transport; GO:0006811 ion transport; GO:0006812 cation transport; GO:0006816 calcium ion transport; GO:0006950 response to stress; GO:0006952 defense response; GO:0007275 multicellular organism development; GO:0009555 pollen development; GO:0009605 response to external stimulus; GO:0009607 response to biotic stimulus; GO:0009617 response to bacterium; GO:0010941 regulation of cell deat…	GO:0000325 plant-type vacuole; GO:0005622 intracellular; GO:0005623 cell; GO:0005737 cytoplasm; GO:0005773 vacuole; GO:0005774 vacuolar membrane; GO:0005783 endoplasmic reticulum; GO:0005789 endoplasmic reticulum membrane; GO:0005794 Golgi apparatus; GO:0005886 plasma membrane; GO:0005887 integral component of plasma membrane; GO:0009507 chloroplast; GO:0009526 plastid envelope; GO:0009528 plasti…	GO:0003824 catalytic activity; GO:0005215 transporter activity; GO:0005216 ion channel activity; GO:0005261 cation channel activity; GO:0005262 calcium channel activity; GO:0005388 calcium transmembrane transporter activity, phosphorylative mechanism; GO:0005488 binding; GO:0005515 protein binding; GO:0005516 calmodulin binding; GO:0008324 cation transmembrane transporter activity; GO:0015075 ion…	PF00690	Cation transporter/ATPase, N-terminus	P	KOG0204	Calcium transporting ATPase
Gene.25153_CL2406.Contig1_All	uncharacterized protein LOC105168317 [Sesamum indicum]	--	1.15178	1.25671		0.59385	0.720438	0.552735	chloroplast
Gene.25312_CL2421.Contig1_All	Protein decapping 5 OS=Arabidopsis thaliana GN=DCP5 PE=1 SV=1	DCP5	1.45818	1.58021	1.46713	0.7601	0.847547	0.801418	chloroplast	K18749	LSM14, RAP55, SCD6; protein LSM14		GO:0000956 nuclear-transcribed mRNA catabolic process; GO:0006139 nucleobase-containing compound metabolic process; GO:0006401 RNA catabolic process; GO:0006402 mRNA catabolic process; GO:0006417 regulation of translation; GO:0006725 cellular aromatic compound metabolic process; GO:0006807 nitrogen compound metabolic process; GO:0006996 organelle organization; GO:0008152 metabolic process; GO:000…	GO:0000932 P-body; GO:0005622 intracellular; GO:0005623 cell; GO:0005737 cytoplasm; GO:0005829 cytosol; GO:0032991 protein-containing complex; GO:0035770 ribonucleoprotein granule; GO:0036464 cytoplasmic ribonucleoprotein granule; GO:0043226 organelle; GO:0043228 non-membrane-bounded organelle; GO:0043229 intracellular organelle; GO:0043232 intracellular non-membrane-bounded organelle; GO:1990904…	GO:0003676 nucleic acid binding; GO:0003723 RNA binding; GO:0003729 mRNA binding; GO:0005488 binding; GO:0005515 protein binding; GO:0042802 identical protein binding; GO:0042803 protein homodimerization activity; GO:0046983 protein dimerization activity; GO:0097159 organic cyclic compound binding; GO:1901363 heterocyclic compound binding;	PF12701; PF09532	Scd6-like Sm domain; FDF domain	U	KOG1073	Uncharacterized mRNA-associated protein RAP55
Gene.25334_CL2426.Contig2_All	Aquaporin TIP1-1 OS=Arabidopsis thaliana GN=TIP1-1 PE=1 SV=1	TIP1-1	1.62385	1.52716	2.03324	0.631107	0.620648	0.923738	vacuolar membrane	K09873	TIP; aquaporin TIP							G	KOG0223	Aquaporin (major intrinsic protein family)
Gene.25371_CL2429.Contig2_All	Proline-rich receptor-like protein kinase PERK2 OS=Arabidopsis thaliana GN=PERK2 PE=2 SV=3	PERK2	1.36437	1.38411	1.23338	0.817537	0.848585	0.877567	chloroplast	K12741	HNRNPA1_3; heterogeneous nuclear ribonucleoprotein A1/A3	map03040 Spliceosome	GO:0002237 response to molecule of bacterial origin; GO:0006139 nucleobase-containing compound metabolic process; GO:0006378 mRNA polyadenylation; GO:0006379 mRNA cleavage; GO:0006396 RNA processing; GO:0006397 mRNA processing; GO:0006725 cellular aromatic compound metabolic process; GO:0006807 nitrogen compound metabolic process; GO:0006950 response to stress; GO:0006952 defense response; GO:000…	GO:0005622 intracellular; GO:0005623 cell; GO:0005634 nucleus; GO:0005654 nucleoplasm; GO:0005730 nucleolus; GO:0005737 cytoplasm; GO:0005849 mRNA cleavage factor complex; GO:0031974 membrane-enclosed lumen; GO:0031981 nuclear lumen; GO:0032991 protein-containing complex; GO:0043226 organelle; GO:0043227 membrane-bounded organelle; GO:0043228 non-membrane-bounded organelle; GO:0043229 intracellul…	GO:0003676 nucleic acid binding; GO:0003723 RNA binding; GO:0003729 mRNA binding; GO:0003730 mRNA 3'-UTR binding; GO:0005488 binding; GO:0005515 protein binding; GO:0017091 AU-rich element binding; GO:0019899 enzyme binding; GO:0019900 kinase binding; GO:0019901 protein kinase binding; GO:0097159 organic cyclic compound binding; GO:1901363 heterocyclic compound binding;	PF00076	RNA recognition motif. (a.k.a. RRM, RBD, or RNP domain)	A	KOG0118	FOG: RRM domain
Gene.25411_CL2433.Contig2_All	Caffeic acid 3-O-methyltransferase OS=Prunus dulcis GN=COMT1 PE=2 SV=1	COMT1	1.39154	1.48206	1.58933	0.760346	0.802959	0.711337	chloroplast	K13066	E2.1.1.68, COMT; caffeic acid 3-O-methyltransferase [EC:2.1.1.68]	map00940 Phenylpropanoid biosynthesis; map01100 Metabolic pathways; map01110 Biosynthesis of secondary metabolites				PF08100; PF00891	Dimerisation domain; O-methyltransferase	GM	KOG3178	Hydroxyindole-O-methyltransferase and related SAM-dependent methyltransferases
Gene.25464_CL2444.Contig3_All	PREDICTED: uncharacterized protein LOC103504527 [Cucumis melo]	--	1.17478	1.53316	1.47275	0.826138	0.932678	0.987099	cytoplasm
Gene.25513_CL2451.Contig2_All	Alpha-L-fucosidase 2 OS=Arabidopsis thaliana GN=FUC95A PE=1 SV=1	FUC95A	1.55139	1.43625	1.49766	0.963868	0.960384	0.866088	chloroplast	K15923	AXY8, FUC95A, afcA; alpha-L-fucosidase 2 [EC:3.2.1.51]	map00511 Other glycan degradation		GO:0005576 extracellular region; GO:0048046 apoplast;	GO:0003824 catalytic activity; GO:0004553 hydrolase activity, hydrolyzing O-glycosyl compounds; GO:0004560 alpha-L-fucosidase activity; GO:0015928 fucosidase activity; GO:0016787 hydrolase activity; GO:0016798 hydrolase activity, acting on glycosyl bonds; GO:0047513 1,2-alpha-L-fucosidase activity;
Gene.25655_CL2473.Contig1_All	Patellin-3 OS=Arabidopsis thaliana GN=PATL3 PE=1 SV=2	PATL3	0.590728	0.878509	0.73313	1.16831	1.19101	1.14061	cytoplasm							PF03765; PF00650	CRAL/TRIO, N-terminal domain; CRAL/TRIO domain	I	KOG1471	Phosphatidylinositol transfer protein SEC14 and related proteins
Gene.25697_CL2479.Contig1_All	U-box domain-containing protein 14 OS=Arabidopsis thaliana GN=PUB14 PE=1 SV=1	PUB14	0.803602	0.429851	0.90421	1.37134	1.32632	1.51379	endoplasmic reticulum					GO:0005622 intracellular; GO:0005623 cell; GO:0005634 nucleus; GO:0043226 organelle; GO:0043227 membrane-bounded organelle; GO:0043229 intracellular organelle; GO:0043231 intracellular membrane-bounded organelle;				S	KOG0167	FOG: Armadillo/beta-catenin-like repeats
Gene.25895_CL2503.Contig5_All	WEB family protein At3g02930, chloroplastic OS=Arabidopsis thaliana GN=At3g02930 PE=3 SV=1	At3g02930	0.717117	0.911146	0.760235	1.18074		1.21581	chloroplast							PF02263; PF02841	Guanylate-binding protein, N-terminal domain; Guanylate-binding protein, C-terminal domain	L	KOG2037	Guanylate-binding protein
Gene.25897_CL2503.Contig6_All	Protein WEAK CHLOROPLAST MOVEMENT UNDER BLUE LIGHT-like 1 OS=Arabidopsis thaliana GN=WEL1 PE=2 SV=1	WEL1	0.606116	0.653471	0.528354	1.31744	1.33515	1.34236	chloroplast							PF02263; PF02841	Guanylate-binding protein, N-terminal domain; Guanylate-binding protein, C-terminal domain	S	KOG2037	Guanylate-binding protein
Gene.25948_CL2511.Contig8_All	GDSL esterase/lipase At4g01130 OS=Arabidopsis thaliana GN=At4g01130 PE=2 SV=1	At4g01130	1.79134	1.73989	1.73444	0.522764	0.714444	0.82457	extracellular
Gene.26077_CL2532.Contig2_All	PREDICTED: CTP synthase [Vitis vinifera]	--	0.720174	0.611232	0.621615	1.34133	1.07548	1.58776	chloroplast	K01937	pyrG, CTPS; CTP synthase [EC:6.3.4.2]	map00240 Pyrimidine metabolism; map01100 Metabolic pathways	GO:0006139 nucleobase-containing compound metabolic process; GO:0006206 pyrimidine nucleobase metabolic process; GO:0006213 pyrimidine nucleoside metabolic process; GO:0006220 pyrimidine nucleotide metabolic process; GO:0006221 pyrimidine nucleotide biosynthetic process; GO:0006241 CTP biosynthetic process; GO:0006629 lipid metabolic process; GO:0006644 phospholipid metabolic process; GO:0006725 …		GO:0003824 catalytic activity; GO:0003883 CTP synthase activity; GO:0016874 ligase activity; GO:0016879 ligase activity, forming carbon-nitrogen bonds;	PF06418; PF00117	CTP synthase N-terminus; Glutamine amidotransferase class-I	F	KOG2387	CTP synthase (UTP-ammonia lyase)
Gene.26248_CL2566.Contig2_All	Zinc finger BED domain-containing protein DAYSLEEPER OS=Arabidopsis thaliana GN=HAT PE=1 SV=1	HAT	0.821449	0.956269	0.703314	1.28408	1.28618	1.41217	nucleus				GO:0006355 regulation of transcription, DNA-templated; GO:0006357 regulation of transcription by RNA polymerase II; GO:0007275 multicellular organism development; GO:0009791 post-embryonic development; GO:0009889 regulation of biosynthetic process; GO:0010468 regulation of gene expression; GO:0010556 regulation of macromolecule biosynthetic process; GO:0019219 regulation of nucleobase-containing …	GO:0005622 intracellular; GO:0005623 cell; GO:0005634 nucleus; GO:0005737 cytoplasm; GO:0005829 cytosol; GO:0043226 organelle; GO:0043227 membrane-bounded organelle; GO:0043229 intracellular organelle; GO:0043231 intracellular membrane-bounded organelle;	GO:0000976 transcription regulatory region sequence-specific DNA binding; GO:0000977 RNA polymerase II transcription regulatory region sequence-specific DNA binding; GO:0001067 regulatory region nucleic acid binding; GO:0003676 nucleic acid binding; GO:0003677 DNA binding; GO:0003690 double-stranded DNA binding; GO:0003700 DNA-binding transcription factor activity; GO:0005488 binding; GO:0043565 …	PF02892; PF05699	BED zinc finger; hAT family dimerisation domain	L	KOG1121	Tam3-transposase (Ac family)
Gene.26316_CL2569.Contig9_All	Regulator of nonsense transcripts 1 homolog OS=Arabidopsis thaliana GN=UPF1 PE=1 SV=2	UPF1	0.772063	0.919877	0.721858	1.23176	1.22322	1.17589	nucleus	K14326	UPF1, RENT1; regulator of nonsense transcripts 1 [EC:3.6.4.-]	map03013 RNA transport; map03015 mRNA surveillance pathway	GO:0000184 nuclear-transcribed mRNA catabolic process, nonsense-mediated decay; GO:0000956 nuclear-transcribed mRNA catabolic process; GO:0001101 response to acid chemical; GO:0006139 nucleobase-containing compound metabolic process; GO:0006401 RNA catabolic process; GO:0006402 mRNA catabolic process; GO:0006725 cellular aromatic compound metabolic process; GO:0006807 nitrogen compound metabolic …	GO:0000932 P-body; GO:0005622 intracellular; GO:0005623 cell; GO:0005737 cytoplasm; GO:0005829 cytosol; GO:0005886 plasma membrane; GO:0005911 cell-cell junction; GO:0009506 plasmodesma; GO:0016020 membrane; GO:0030054 cell junction; GO:0032991 protein-containing complex; GO:0035770 ribonucleoprotein granule; GO:0036464 cytoplasmic ribonucleoprotein granule; GO:0043226 organelle; GO:0043228 non-m…	GO:0003676 nucleic acid binding; GO:0003723 RNA binding; GO:0003729 mRNA binding; GO:0005488 binding; GO:0097159 organic cyclic compound binding; GO:1901363 heterocyclic compound binding;	PF09416; PF13086; PF13087	RNA helicase (UPF2 interacting domain); AAA domain; AAA domain	L	KOG1802	RNA helicase nonsense mRNA reducing factor (pNORF1)
Gene.26658_CL2592.Contig3_All	Major allergen Pru ar 1 OS=Prunus armeniaca PE=1 SV=1	--	0.487539	1.04605	0.32876	1.55734	1.36971	1.61342	cytoplasm							PF00407	Pathogenesis-related protein Bet v I family
Gene.26661_CL2592.Contig6_All	Major allergen Pru ar 1 OS=Prunus armeniaca PE=1 SV=1	--	0.842586	0.747658	0.93436	1.3162	1.2051	1.27712	cytoplasm							PF00407	Pathogenesis-related protein Bet v I family
Gene.26662_CL2592.Contig7_All	Major allergen Pru ar 1 OS=Prunus armeniaca PE=1 SV=1	--	0.809264	0.639976	0.983008	1.45595	1.42487	1.3459	chloroplast							PF00407	Pathogenesis-related protein Bet v I family
Gene.26732_CL2605.Contig2_All	Thiamine pyrophosphokinase 1 OS=Arabidopsis thaliana GN=TPK1 PE=2 SV=1	TPK1	0.720319	0.710717	0.637677	1.01156	1.10612	1.08337	cytoplasm	K00949	thiN, TPK1, THI80; thiamine pyrophosphokinase [EC:2.7.6.2]	map00730 Thiamine metabolism; map01100 Metabolic pathways	GO:0006725 cellular aromatic compound metabolic process; GO:0006732 coenzyme metabolic process; GO:0006766 vitamin metabolic process; GO:0006767 water-soluble vitamin metabolic process; GO:0006772 thiamine metabolic process; GO:0006790 sulfur compound metabolic process; GO:0006793 phosphorus metabolic process; GO:0006796 phosphate-containing compound metabolic process; GO:0006807 nitrogen compoun…	GO:0005622 intracellular; GO:0005623 cell; GO:0005737 cytoplasm; GO:0005829 cytosol;	GO:0003824 catalytic activity; GO:0004788 thiamine diphosphokinase activity; GO:0016740 transferase activity; GO:0016772 transferase activity, transferring phosphorus-containing groups; GO:0016778 diphosphotransferase activity;	PF04263; PF04265	Thiamin pyrophosphokinase, catalytic domain; Thiamin pyrophosphokinase, vitamin B1 binding domain	H	KOG3153	Thiamine pyrophosphokinase
Gene.26782_CL2619.Contig2_All	Non-specific lipid-transfer protein OS=Gossypium hirsutum PE=3 SV=1	--	0.455783	0.441008	0.444734	0.980832	1.08325	1.13571	extracellular
Gene.26926_CL2638.Contig1_All	Pathogenesis-related protein 5 OS=Arabidopsis thaliana GN=At1g75040 PE=1 SV=1	At1g75040	1.21128	1.26064	1.32592	0.633315	0.638511	0.619739	chloroplast				GO:0002376 immune system process; GO:0006950 response to stress; GO:0006952 defense response; GO:0006955 immune response; GO:0009314 response to radiation; GO:0009411 response to UV; GO:0009416 response to light stimulus; GO:0009605 response to external stimulus; GO:0009607 response to biotic stimulus; GO:0009615 response to virus; GO:0009627 systemic acquired resistance; GO:0009628 response to a…	GO:0005576 extracellular region; GO:0005618 cell wall; GO:0005622 intracellular; GO:0005623 cell; GO:0005737 cytoplasm; GO:0005773 vacuole; GO:0030312 external encapsulating structure; GO:0043226 organelle; GO:0043227 membrane-bounded organelle; GO:0043229 intracellular organelle; GO:0043231 intracellular membrane-bounded organelle; GO:0048046 apoplast; GO:0071944 cell periphery;		PF00314	Thaumatin family
Gene.27017_CL2649.Contig3_All	Protein DETOXIFICATION 29 OS=Arabidopsis thaliana GN=DTX29 PE=1 SV=1	DTX29	1.33462	1.25262	1.40373	0.750448	0.908545	0.903817	plasma membrane	K03327	TC.MATE, SLC47A, norM, mdtK, dinF; multidrug resistance protein, MATE family		GO:0006810 transport; GO:0006855 drug transmembrane transport; GO:0007275 multicellular organism development; GO:0009605 response to external stimulus; GO:0009607 response to biotic stimulus; GO:0009624 response to nematode; GO:0009653 anatomical structure morphogenesis; GO:0009888 tissue development; GO:0009987 cellular process; GO:0010015 root morphogenesis; GO:0010053 root epidermal cell diffe…	GO:0005622 intracellular; GO:0005623 cell; GO:0005737 cytoplasm; GO:0005773 vacuole; GO:0005774 vacuolar membrane; GO:0016020 membrane; GO:0031090 organelle membrane; GO:0043226 organelle; GO:0043227 membrane-bounded organelle; GO:0043229 intracellular organelle; GO:0043231 intracellular membrane-bounded organelle; GO:0098588 bounding membrane of organelle; GO:0098805 whole membrane;	GO:0005215 transporter activity; GO:0022857 transmembrane transporter activity;			V	KOG1347	Uncharacterized membrane protein, predicted efflux pump
Gene.7730_CL556.Contig4_All	50S ribosomal protein L31, chloroplastic OS=Spinacia oleracea GN=RPL31 PE=1 SV=2	RPL31	1.27418	1.07646	1.20428	0.750107	0.655415	0.752818	mitochondria	K02909	RP-L31, rpmE; large subunit ribosomal protein L31	map03010 Ribosome		GO:0005622 intracellular; GO:0005623 cell; GO:0005737 cytoplasm; GO:0009507 chloroplast; GO:0009526 plastid envelope; GO:0009532 plastid stroma; GO:0009536 plastid; GO:0009570 chloroplast stroma; GO:0009941 chloroplast envelope; GO:0031967 organelle envelope; GO:0031975 envelope; GO:0043226 organelle; GO:0043227 membrane-bounded organelle; GO:0043229 intracellular organelle; GO:0043231 intracellu…
Gene.27290_CL2691.Contig1_All	ER membrane protein complex subunit 7 homolog OS=Arabidopsis thaliana GN=At4g32130 PE=2 SV=1	At4g32130	1.09155	1.32624	1.122	0.628477	0.769995	0.798251	extracellular	K23568	EMC7; ER membrane protein complex subunit 7			GO:0005622 intracellular; GO:0005623 cell; GO:0005737 cytoplasm; GO:0005783 endoplasmic reticulum; GO:0005789 endoplasmic reticulum membrane; GO:0012505 endomembrane system; GO:0016020 membrane; GO:0016021 integral component of membrane; GO:0030176 integral component of endoplasmic reticulum membrane; GO:0031224 intrinsic component of membrane; GO:0031227 intrinsic component of endoplasmic reticu…				S	KOG3306	Predicted membrane protein
Gene.27310_CL2696.Contig3_All	Late embryogenesis abundant protein Lea14-A OS=Gossypium hirsutum GN=LEA14-A PE=2 SV=1	LEA14-A	0.213943	0.20397	0.243583	1.44774	1.19176	1.55202	cytoplasm							PF03168	Late embryogenesis abundant protein
Gene.27331_CL2704.Contig2_All	Chitin-binding lectin 1 OS=Solanum tuberosum PE=1 SV=2	--	0.877383	0.809906	0.428118	1.24699	1.28339	1.27835	chloroplast	K03680	EIF2B4; translation initiation factor eIF-2B subunit delta	map03013 RNA transport	GO:0000003 reproduction; GO:0001541 ovarian follicle development; GO:0002253 activation of immune response; GO:0002376 immune system process; GO:0002429 immune response-activating cell surface receptor signaling pathway; GO:0002682 regulation of immune system process; GO:0002684 positive regulation of immune system process; GO:0002757 immune response-activating signal transduction; GO:0002764 imm…	GO:0005622 intracellular; GO:0005623 cell; GO:0005737 cytoplasm; GO:0005851 eukaryotic translation initiation factor 2B complex; GO:0032991 protein-containing complex;				J	KOG1467	Translation initiation factor 2B, delta subunit (eIF-2Bdelta/GCD2)
Gene.27343_CL2706.Contig2_All	Ricin B-like lectin R40G3 OS=Oryza sativa subsp. japonica GN=R40G3 PE=2 SV=1	R40G3	1.33658	1.31216	1.43484	0.878518	0.891738	0.861817	nucleus				GO:0006950 response to stress; GO:0006952 defense response; GO:0009605 response to external stimulus; GO:0009607 response to biotic stimulus; GO:0009617 response to bacterium; GO:0009987 cellular process; GO:0010118 stomatal movement; GO:0042742 defense response to bacterium; GO:0043207 response to external biotic stimulus; GO:0050896 response to stimulus; GO:0051704 multi-organism process; GO:00…	GO:0005622 intracellular; GO:0005623 cell; GO:0005634 nucleus; GO:0005737 cytoplasm; GO:0043226 organelle; GO:0043227 membrane-bounded organelle; GO:0043229 intracellular organelle; GO:0043231 intracellular membrane-bounded organelle;	GO:0005488 binding; GO:0030246 carbohydrate binding;
Gene.27965_CL2805.Contig4_All	3-oxo-Delta(4,5)-steroid 5-beta-reductase OS=Arabidopsis thaliana GN=VEP1 PE=1 SV=1	VEP1	0.693588	0.595902	0.630634	1.16803	1.2348	1.28384	cytoplasm	K22419	VEP1; Delta4-3-oxosteroid 5beta-reductase [EC:1.3.1.3]		GO:0003002 regionalization; GO:0006629 lipid metabolic process; GO:0006950 response to stress; GO:0007275 multicellular organism development; GO:0007389 pattern specification process; GO:0008152 metabolic process; GO:0008202 steroid metabolic process; GO:0009611 response to wounding; GO:0010051 xylem and phloem pattern formation; GO:0032501 multicellular organismal process; GO:0032502 development…	GO:0005622 intracellular; GO:0005623 cell; GO:0005737 cytoplasm; GO:0005829 cytosol;	GO:0003824 catalytic activity; GO:0016491 oxidoreductase activity; GO:0016627 oxidoreductase activity, acting on the CH-CH group of donors; GO:0016628 oxidoreductase activity, acting on the CH-CH group of donors, NAD or NADP as acceptor; GO:0035671 enone reductase activity;
Gene.2805_CL162.Contig2_All	Protease Do-like 5, chloroplastic OS=Arabidopsis thaliana GN=DEGP5 PE=1 SV=3	DEGP5	1.11133	1.07283	1.15283	0.741493	0.754063	0.675684	chloroplast				GO:0006091 generation of precursor metabolites and energy; GO:0006807 nitrogen compound metabolic process; GO:0008152 metabolic process; GO:0009765 photosynthesis, light harvesting; GO:0009987 cellular process; GO:0010206 photosystem II repair; GO:0015979 photosynthesis; GO:0019538 protein metabolic process; GO:0019684 photosynthesis, light reaction; GO:0030091 protein repair; GO:0043170 macromol…	GO:0005622 intracellular; GO:0005623 cell; GO:0005737 cytoplasm; GO:0009507 chloroplast; GO:0009534 chloroplast thylakoid; GO:0009536 plastid; GO:0009543 chloroplast thylakoid lumen; GO:0009579 thylakoid; GO:0031976 plastid thylakoid; GO:0031977 thylakoid lumen; GO:0031978 plastid thylakoid lumen; GO:0031984 organelle subcompartment; GO:0043226 organelle; GO:0043227 membrane-bounded organelle; GO…		PF13365	Trypsin-like peptidase domain	O	KOG1320	Serine protease
Gene.28317_CL2860.Contig2_All	Chlorophyll a-b binding protein 151, chloroplastic OS=Gossypium hirsutum GN=CAB-151 PE=2 SV=2	CAB-151	1.82986	1.59477	1.82386	0.646306	0.602552	0.895482	chloroplast	K08913	LHCB2; light-harvesting complex II chlorophyll a/b binding protein 2	map00196 Photosynthesis - antenna proteins; map01100 Metabolic pathways	GO:0001101 response to acid chemical; GO:0006091 generation of precursor metabolites and energy; GO:0006950 response to stress; GO:0008152 metabolic process; GO:0009266 response to temperature stimulus; GO:0009269 response to desiccation; GO:0009314 response to radiation; GO:0009409 response to cold; GO:0009414 response to water deprivation; GO:0009415 response to water; GO:0009416 response to li…	GO:0005622 intracellular; GO:0005623 cell; GO:0005737 cytoplasm; GO:0005773 vacuole; GO:0005774 vacuolar membrane; GO:0009503 thylakoid light-harvesting complex; GO:0009507 chloroplast; GO:0009517 PSII associated light-harvesting complex II; GO:0009521 photosystem; GO:0009522 photosystem I; GO:0009523 photosystem II; GO:0009526 plastid envelope; GO:0009532 plastid stroma; GO:0009534 chloroplast t…	GO:0005488 binding; GO:0005515 protein binding; GO:0016168 chlorophyll binding; GO:0019904 protein domain specific binding; GO:0031409 pigment binding; GO:0043167 ion binding; GO:0043168 anion binding; GO:0046906 tetrapyrrole binding; GO:0048037 cofactor binding; GO:0097159 organic cyclic compound binding; GO:1901363 heterocyclic compound binding;
Gene.28319_CL2860.Contig4_All	Chlorophyll a-b binding protein 3, chloroplastic OS=Glycine max GN=CAB3 PE=3 SV=1	CAB3	1.65821	1.60285	1.4711	0.683617	0.689598	1.01902	chloroplast	K08912	LHCB1; light-harvesting complex II chlorophyll a/b binding protein 1	map00196 Photosynthesis - antenna proteins; map01100 Metabolic pathways
Gene.2836_CL167.Contig1_All	Uncharacterized protein OsI_027940 OS=Oryza sativa subsp. indica GN=OsI_027940 PE=1 SV=2	OsI_027940	0.515547	1.00812	0.691655	1.26407	1.27513	1.21537	extracellular				GO:0007275 multicellular organism development; GO:0009888 tissue development; GO:0009893 positive regulation of metabolic process; GO:0009966 regulation of signal transduction; GO:0009968 negative regulation of signal transduction; GO:0010449 root meristem growth; GO:0010468 regulation of gene expression; GO:0010604 positive regulation of macromolecule metabolic process; GO:0010628 positive regul…	GO:0005622 intracellular; GO:0005623 cell; GO:0005634 nucleus; GO:0005737 cytoplasm; GO:0005829 cytosol; GO:0005886 plasma membrane; GO:0005911 cell-cell junction; GO:0009506 plasmodesma; GO:0016020 membrane; GO:0030054 cell junction; GO:0043226 organelle; GO:0043227 membrane-bounded organelle; GO:0043229 intracellular organelle; GO:0043231 intracellular membrane-bounded organelle; GO:0055044 sym…		PF04969	CS domain	O	KOG3158	HSP90 co-chaperone p23
Gene.28511_CL2896.Contig3_All	AMP deaminase OS=Arabidopsis thaliana GN=AMPD PE=1 SV=2	AMPD	0.722249	0.752498	0.491926	1.31676	1.26784	1.2952	chloroplast	K01490	AMPD; AMP deaminase [EC:3.5.4.6]	map00230 Purine metabolism; map01100 Metabolic pathways; map01110 Biosynthesis of secondary metabolites	GO:0000003 reproduction; GO:0001101 response to acid chemical; GO:0003006 developmental process involved in reproduction; GO:0007275 multicellular organism development; GO:0009719 response to endogenous stimulus; GO:0009725 response to hormone; GO:0009737 response to abscisic acid; GO:0009790 embryo development; GO:0009791 post-embryonic development; GO:0009793 embryo development ending in seed d…	GO:0005622 intracellular; GO:0005623 cell; GO:0005634 nucleus; GO:0005737 cytoplasm; GO:0005739 mitochondrion; GO:0005740 mitochondrial envelope; GO:0005741 mitochondrial outer membrane; GO:0005829 cytosol; GO:0016020 membrane; GO:0016021 integral component of membrane; GO:0019867 outer membrane; GO:0031090 organelle membrane; GO:0031224 intrinsic component of membrane; GO:0031300 intrinsic compo…	GO:0005488 binding; GO:0005515 protein binding; GO:0019899 enzyme binding; GO:0019900 kinase binding; GO:0019901 protein kinase binding; GO:0043424 protein histidine kinase binding;	PF00962	Adenosine/AMP deaminase	F	KOG1096	Adenosine monophosphate deaminase
Gene.28854_CL2954.Contig3_All	Allene oxide synthase 1, chloroplastic OS=Solanum lycopersicum GN=AOS1 PE=2 SV=1	AOS1	0.681287	0.471536	0.826167	1.66365	1.69045	1.64561	chloroplast	K01723	AOS; hydroperoxide dehydratase [EC:4.2.1.92]	map00592 alpha-Linolenic acid metabolism; map01100 Metabolic pathways; map01110 Biosynthesis of secondary metabolites	GO:0001101 response to acid chemical; GO:0001676 long-chain fatty acid metabolic process; GO:0006082 organic acid metabolic process; GO:0006629 lipid metabolic process; GO:0006631 fatty acid metabolic process; GO:0006690 icosanoid metabolic process; GO:0006950 response to stress; GO:0006952 defense response; GO:0008152 metabolic process; GO:0008202 steroid metabolic process; GO:0009058 biosynthet…	GO:0005622 intracellular; GO:0005623 cell; GO:0005737 cytoplasm; GO:0005739 mitochondrion; GO:0009507 chloroplast; GO:0009526 plastid envelope; GO:0009532 plastid stroma; GO:0009534 chloroplast thylakoid; GO:0009535 chloroplast thylakoid membrane; GO:0009536 plastid; GO:0009570 chloroplast stroma; GO:0009579 thylakoid; GO:0009941 chloroplast envelope; GO:0010287 plastoglobule; GO:0016020 membrane…	GO:0003824 catalytic activity; GO:0004497 monooxygenase activity; GO:0005488 binding; GO:0008144 drug binding; GO:0009978 allene oxide synthase activity; GO:0016491 oxidoreductase activity; GO:0016829 lyase activity; GO:0016835 carbon-oxygen lyase activity; GO:0016836 hydro-lyase activity; GO:0019825 oxygen binding; GO:0036094 small molecule binding;	PF00067	Cytochrome P450
Gene.29496_CL3055.Contig3_All	Alpha-crystallin domain-containing protein 22.3 OS=Arabidopsis thaliana GN=ACD22.3 PE=1 SV=1	ACD22.3		0.599082	0.767907	1.40899	1.18411	1.26052	chloroplast
Gene.29767_CL3092.Contig5_All	Phospholipid:diacylglycerol acyltransferase 1 OS=Arabidopsis thaliana GN=PDAT1 PE=2 SV=1	PDAT1		0.544809	0.683032	1.00221	0.980765	1.12171	cytoplasm	K00679	E2.3.1.158; phospholipid:diacylglycerol acyltransferase [EC:2.3.1.158]	map00561 Glycerolipid metabolism; map01100 Metabolic pathways	GO:0006629 lipid metabolic process; GO:0006638 neutral lipid metabolic process; GO:0006639 acylglycerol metabolic process; GO:0006641 triglyceride metabolic process; GO:0008152 metabolic process; GO:0008610 lipid biosynthetic process; GO:0009058 biosynthetic process; GO:0009987 cellular process; GO:0019432 triglyceride biosynthetic process; GO:0044237 cellular metabolic process; GO:0044238 primar…	GO:0005622 intracellular; GO:0005623 cell; GO:0005737 cytoplasm; GO:0005773 vacuole; GO:0005783 endoplasmic reticulum; GO:0012505 endomembrane system; GO:0043226 organelle; GO:0043227 membrane-bounded organelle; GO:0043229 intracellular organelle; GO:0043231 intracellular membrane-bounded organelle;	GO:0003824 catalytic activity; GO:0008080 N-acetyltransferase activity; GO:0016407 acetyltransferase activity; GO:0016410 N-acyltransferase activity; GO:0016740 transferase activity; GO:0016746 transferase activity, transferring acyl groups; GO:0016747 transferase activity, transferring acyl groups other than amino-acyl groups; GO:0046027 phospholipid:diacylglycerol acyltransferase activity;			I	KOG2369	Lecithin:cholesterol acyltransferase (LCAT)/Acyl-ceramide synthase
Gene.29773_CL3094.Contig1_All	Galactinol synthase 1 OS=Ajuga reptans GN=GOLS1 PE=1 SV=1	GOLS1	1.97473	0.725308	1.77356		0.27033	0.256068	chloroplast	K18819	GOLS; inositol 3-alpha-galactosyltransferase [EC:2.4.1.123]	map00052 Galactose metabolism; map01100 Metabolic pathways	GO:0000271 polysaccharide biosynthetic process; GO:0005975 carbohydrate metabolic process; GO:0005976 polysaccharide metabolic process; GO:0005977 glycogen metabolic process; GO:0005978 glycogen biosynthetic process; GO:0005996 monosaccharide metabolic process; GO:0006012 galactose metabolic process; GO:0006073 cellular glucan metabolic process; GO:0006091 generation of precursor metabolites and …		GO:0003824 catalytic activity; GO:0005488 binding; GO:0005536 glucose binding; GO:0008194 UDP-glycosyltransferase activity; GO:0008378 galactosyltransferase activity; GO:0008466 glycogenin glucosyltransferase activity; GO:0016740 transferase activity; GO:0016757 transferase activity, transferring glycosyl groups; GO:0016758 transferase activity, transferring hexosyl groups; GO:0030246 carbohydrat…			G	KOG1950	Glycosyl transferase, family 8 - glycogenin
Gene.29832_CL3105.Contig3_All	Protein TOPLESS OS=Arabidopsis thaliana GN=TPL PE=1 SV=1	TPL	0.330823		0.745728	1.45127	1.38544	1.60182	chloroplast				GO:0000003 reproduction; GO:0001101 response to acid chemical; GO:0003002 regionalization; GO:0003006 developmental process involved in reproduction; GO:0006355 regulation of transcription, DNA-templated; GO:0007154 cell communication; GO:0007165 signal transduction; GO:0007275 multicellular organism development; GO:0007389 pattern specification process; GO:0009653 anatomical structure morphogene…	GO:0005622 intracellular; GO:0005623 cell; GO:0005634 nucleus; GO:0005737 cytoplasm; GO:0005829 cytosol; GO:0043226 organelle; GO:0043227 membrane-bounded organelle; GO:0043229 intracellular organelle; GO:0043231 intracellular membrane-bounded organelle;	GO:0005488 binding; GO:0005515 protein binding; GO:0042802 identical protein binding; GO:0042803 protein homodimerization activity; GO:0046983 protein dimerization activity;			S	KOG0266	WD40 repeat-containing protein
Gene.30119_CL3144.Contig1_All	Saccharopine dehydrogenase / Homospermidine synthase [Corchorus olitorius]	--	0.657887	0.644797	0.527052	1.13323	0.943217	0.960596	chloroplast
Gene.30363_CL3176.Contig3_All	Sm-like protein LSM3B OS=Arabidopsis thaliana GN=LSM3B PE=1 SV=1	LSM3B	1.39212	1.34655	1.24462	0.866573	0.916803	0.819765	cytoplasm	K12622	LSM3; U6 snRNA-associated Sm-like protein LSm3	map03018 RNA degradation; map03040 Spliceosome				PF01423	LSM domain	A	KOG3460	Small nuclear ribonucleoprotein (snRNP) LSM3
Gene.30376_CL3179.Contig2_All	Serine/threonine-protein kinase STY46 OS=Arabidopsis thaliana GN=STY46 PE=1 SV=1	STY46	0.827104	0.682882	0.81326	1.88432	1.01268	1.57189	cytoplasm							PF07714	Protein tyrosine kinase	T	KOG0192	Tyrosine kinase specific for activated (GTP-bound) p21cdc42Hs
Gene.30381_CL3182.Contig3_All	Cullin-associated NEDD8-dissociated protein 1 OS=Arabidopsis thaliana GN=CAND1 PE=1 SV=1	CAND1		0.52719	0.433847	1.67381	1.23499	1.1172	nucleus	K17263	CAND1; cullin-associated NEDD8-dissociated protein 1		GO:0000003 reproduction; GO:0003002 regionalization; GO:0003006 developmental process involved in reproduction; GO:0006464 cellular protein modification process; GO:0006807 nitrogen compound metabolic process; GO:0007275 multicellular organism development; GO:0007389 pattern specification process; GO:0008152 metabolic process; GO:0009719 response to endogenous stimulus; GO:0009725 response to hor…	GO:0005618 cell wall; GO:0005622 intracellular; GO:0005623 cell; GO:0005634 nucleus; GO:0005737 cytoplasm; GO:0005829 cytosol; GO:0005886 plasma membrane; GO:0016020 membrane; GO:0030312 external encapsulating structure; GO:0043226 organelle; GO:0043227 membrane-bounded organelle; GO:0043229 intracellular organelle; GO:0043231 intracellular membrane-bounded organelle; GO:0071944 cell periphery;				E	KOG1824	TATA-binding protein-interacting protein
Gene.30448_CL3198.Contig7_All	Beta-D-xylosidase 1 OS=Arabidopsis thaliana GN=BXL1 PE=1 SV=1	BXL1	1.3357	1.084	1.19895	0.595779	0.567656	0.542814	chloroplast				GO:0000003 reproduction; GO:0003006 developmental process involved in reproduction; GO:0007275 multicellular organism development; GO:0009791 post-embryonic development; GO:0010154 fruit development; GO:0010214 seed coat development; GO:0022414 reproductive process; GO:0032501 multicellular organismal process; GO:0032502 developmental process; GO:0048316 seed development; GO:0048608 reproductive …	GO:0005576 extracellular region; GO:0005618 cell wall; GO:0005623 cell; GO:0009505 plant-type cell wall; GO:0030312 external encapsulating structure; GO:0048046 apoplast; GO:0071944 cell periphery;	GO:0003824 catalytic activity; GO:0004553 hydrolase activity, hydrolyzing O-glycosyl compounds; GO:0016787 hydrolase activity; GO:0016798 hydrolase activity, acting on glycosyl bonds; GO:0046556 alpha-L-arabinofuranosidase activity;	PF00933; PF01915	Glycosyl hydrolase family 3 N terminal domain; Glycosyl hydrolase family 3 C-terminal domain
Gene.30558_CL3220.Contig1_All	50S ribosomal protein L12, chloroplastic OS=Nicotiana sylvestris PE=2 SV=1	--	1.2867	1.37939	1.38626	0.56932	0.665065	0.697549	chloroplast	K02935	RP-L7, MRPL12, rplL; large subunit ribosomal protein L7/L12	map03010 Ribosome	GO:0006412 translation; GO:0006518 peptide metabolic process; GO:0006807 nitrogen compound metabolic process; GO:0006950 response to stress; GO:0006952 defense response; GO:0008152 metabolic process; GO:0009058 biosynthetic process; GO:0009059 macromolecule biosynthetic process; GO:0009605 response to external stimulus; GO:0009607 response to biotic stimulus; GO:0009617 response to bacterium; GO:…	GO:0000311 plastid large ribosomal subunit; GO:0000313 organellar ribosome; GO:0000315 organellar large ribosomal subunit; GO:0005622 intracellular; GO:0005623 cell; GO:0005737 cytoplasm; GO:0005840 ribosome; GO:0005911 cell-cell junction; GO:0009295 nucleoid; GO:0009506 plasmodesma; GO:0009507 chloroplast; GO:0009526 plastid envelope; GO:0009532 plastid stroma; GO:0009534 chloroplast thylakoid; …		PF00542	Ribosomal protein L7/L12 C-terminal domain	J	KOG1715	Mitochondrial/chloroplast ribosomal protein L12
Gene.30576_CL3224.Contig3_All	Probable xyloglucan endotransglucosylase/hydrolase protein 7 OS=Arabidopsis thaliana GN=XTH7 PE=2 SV=2	XTH7	1.35568	1.38973	1.25239	0.788119	0.756987	0.761832	chloroplast	K08235	E2.4.1.207; xyloglucan:xyloglucosyl transferase [EC:2.4.1.207]		GO:0001101 response to acid chemical; GO:0006950 response to stress; GO:0009414 response to water deprivation; GO:0009415 response to water; GO:0009628 response to abiotic stimulus; GO:0010035 response to inorganic substance; GO:0042221 response to chemical; GO:0050896 response to stimulus; GO:1901700 response to oxygen-containing compound;			PF00722	Glycosyl hydrolases family 16
Gene.30715_CL3246.Contig2_All	Acetyl-CoA carboxylase 1 OS=Arabidopsis thaliana GN=ACC1 PE=1 SV=1	ACC1	0.704206	0.802627	0.788442	1.31254	1.39387	1.33964	chloroplast	K11262	ACACA; acetyl-CoA carboxylase / biotin carboxylase 1 [EC:6.4.1.2 6.3.4.14 2.1.3.15]	map00061 Fatty acid biosynthesis; map00620 Pyruvate metabolism; map00640 Propanoate metabolism; map01100 Metabolic pathways; map01110 Biosynthesis of secondary metabolites; map01212 Fatty acid metabolism	GO:0000003 reproduction; GO:0003006 developmental process involved in reproduction; GO:0006082 organic acid metabolic process; GO:0006629 lipid metabolic process; GO:0006631 fatty acid metabolic process; GO:0006633 fatty acid biosynthetic process; GO:0007275 multicellular organism development; GO:0008152 metabolic process; GO:0008610 lipid biosynthetic process; GO:0009058 biosynthetic process; GO…	GO:0005623 cell; GO:0005886 plasma membrane; GO:0016020 membrane; GO:0071944 cell periphery;	GO:0003824 catalytic activity; GO:0003989 acetyl-CoA carboxylase activity; GO:0016421 CoA carboxylase activity; GO:0016874 ligase activity; GO:0016885 ligase activity, forming carbon-carbon bonds;	PF00289; PF02786; PF02785; PF00364	Carbamoyl-phosphate synthase L chain, N-terminal domain; Carbamoyl-phosphate synthase L chain, ATP binding domain; Biotin carboxylase C-terminal domain; Biotin-requiring enzyme	I	KOG0368	Acetyl-CoA carboxylase
Gene.30791_CL3266.Contig3_All	Beta-galactosidase 17 OS=Arabidopsis thaliana GN=BGAL17 PE=2 SV=1	BGAL17	1.32861	1.33564	1.1731	0.706961	0.95389	0.728109	chloroplast	K12309	GLB1, ELNR1; beta-galactosidase [EC:3.2.1.23]	map00052 Galactose metabolism; map00511 Other glycan degradation; map00531 Glycosaminoglycan degradation; map00600 Sphingolipid metabolism; map00604 Glycosphingolipid biosynthesis - ganglio series; map01100 Metabolic pathways		GO:0005622 intracellular; GO:0005623 cell; GO:0005737 cytoplasm; GO:0005773 vacuole; GO:0043226 organelle; GO:0043227 membrane-bounded organelle; GO:0043229 intracellular organelle; GO:0043231 intracellular membrane-bounded organelle;	GO:0003824 catalytic activity; GO:0004553 hydrolase activity, hydrolyzing O-glycosyl compounds; GO:0004565 beta-galactosidase activity; GO:0015925 galactosidase activity; GO:0016787 hydrolase activity; GO:0016798 hydrolase activity, acting on glycosyl bonds;	PF01301; PF13364	Glycosyl hydrolases family 35; Beta-galactosidase jelly roll domain	G	KOG1721	FOG: Zn-finger
Gene.3094_CL185.Contig1_All	Elongation factor G-2, mitochondrial OS=Arabidopsis thaliana GN=MEFG2 PE=1 SV=1	MEFG2		0.663589	0.723171	1.36477	1.20763	1.34545	chloroplast	K02355	fusA, GFM, EFG; elongation factor G		GO:0006412 translation; GO:0006414 translational elongation; GO:0006518 peptide metabolic process; GO:0006807 nitrogen compound metabolic process; GO:0008152 metabolic process; GO:0009058 biosynthetic process; GO:0009059 macromolecule biosynthetic process; GO:0009987 cellular process; GO:0010035 response to inorganic substance; GO:0010038 response to metal ion; GO:0010467 gene expression; GO:0019…	GO:0005622 intracellular; GO:0005623 cell; GO:0005737 cytoplasm; GO:0005739 mitochondrion; GO:0043226 organelle; GO:0043227 membrane-bounded organelle; GO:0043229 intracellular organelle; GO:0043231 intracellular membrane-bounded organelle;	GO:0000166 nucleotide binding; GO:0003676 nucleic acid binding; GO:0003723 RNA binding; GO:0003746 translation elongation factor activity; GO:0003824 catalytic activity; GO:0003924 GTPase activity; GO:0005488 binding; GO:0005524 ATP binding; GO:0008135 translation factor activity, RNA binding; GO:0008144 drug binding; GO:0016462 pyrophosphatase activity; GO:0016787 hydrolase activity; GO:0016817 …	PF00009; PF03144; PF03764; PF00679	Elongation factor Tu GTP binding domain; Elongation factor Tu domain 2; Elongation factor G, domain IV; Elongation factor G C-terminus	J	KOG0465	Mitochondrial elongation factor
Gene.30986_CL3297.Contig2_All	Chlorophyll a-b binding protein CP29.2, chloroplastic OS=Arabidopsis thaliana GN=LHCB4.2 PE=1 SV=1	LHCB4.2	1.38014	1.28618	1.41953	0.898756	0.907215	0.908849	chloroplast	K08915	LHCB4; light-harvesting complex II chlorophyll a/b binding protein 4	map00196 Photosynthesis - antenna proteins; map01100 Metabolic pathways
Gene.31101_CL3310.Contig3_All	PREDICTED: uncharacterized protein LOC100249192 [Vitis vinifera]	--	1.86189	2.06873	1.26172	1.08665	0.667359	0.797551	chloroplast
Gene.31150_CL3320.Contig2_All	Subtilisin-like protease SBT2.5 OS=Arabidopsis thaliana GN=SBT2.5 PE=2 SV=1	SBT2.5	1.72671	1.61744	1.11285	0.884839	0.812425	1.09478	cytoplasm				GO:0006508 proteolysis; GO:0006807 nitrogen compound metabolic process; GO:0008152 metabolic process; GO:0019538 protein metabolic process; GO:0043170 macromolecule metabolic process; GO:0044238 primary metabolic process; GO:0071704 organic substance metabolic process; GO:1901564 organonitrogen compound metabolic process;		GO:0003824 catalytic activity; GO:0004175 endopeptidase activity; GO:0004252 serine-type endopeptidase activity; GO:0008233 peptidase activity; GO:0008236 serine-type peptidase activity; GO:0016787 hydrolase activity; GO:0017171 serine hydrolase activity; GO:0070011 peptidase activity, acting on L-amino acid peptides; GO:0140096 catalytic activity, acting on a protein;	PF05922; PF00082	Peptidase inhibitor I9; Subtilase family
Gene.31326_CL3345.Contig3_All	Root phototropism protein 3 OS=Arabidopsis thaliana GN=RPT3 PE=1 SV=2	RPT3	1.36534	1.54877	1.45851	0.831748	0.868673	0.967363	nucleus				GO:0006464 cellular protein modification process; GO:0006807 nitrogen compound metabolic process; GO:0008152 metabolic process; GO:0009314 response to radiation; GO:0009416 response to light stimulus; GO:0009605 response to external stimulus; GO:0009606 tropism; GO:0009628 response to abiotic stimulus; GO:0009637 response to blue light; GO:0009638 phototropism; GO:0009987 cellular process; GO:001…	GO:0005623 cell; GO:0005886 plasma membrane; GO:0016020 membrane; GO:0071944 cell periphery;		PF00651	BTB/POZ domain
Gene.31373_CL3352.Contig2_All	Endochitinase EP3 OS=Arabidopsis thaliana GN=EP3 PE=1 SV=1	EP3	0.537152	0.984256	0.715436	1.42875	1.30352	1.52785	extracellular	K01183	E3.2.1.14; chitinase [EC:3.2.1.14]	map00520 Amino sugar and nucleotide sugar metabolism; map01100 Metabolic pathways	GO:0000003 reproduction; GO:0003006 developmental process involved in reproduction; GO:0006950 response to stress; GO:0007275 multicellular organism development; GO:0009605 response to external stimulus; GO:0009607 response to biotic stimulus; GO:0009611 response to wounding; GO:0009617 response to bacterium; GO:0009790 embryo development; GO:0009791 post-embryonic development; GO:0009793 embryo …	GO:0005618 cell wall; GO:0005623 cell; GO:0030312 external encapsulating structure; GO:0071944 cell periphery;	GO:0003824 catalytic activity; GO:0004553 hydrolase activity, hydrolyzing O-glycosyl compounds; GO:0004568 chitinase activity; GO:0016787 hydrolase activity; GO:0016798 hydrolase activity, acting on glycosyl bonds;	PF00182	Chitinase class I	L	KOG4742	Predicted chitinase
Gene.31628_CL3390.Contig2_All	26S proteasome non-ATPase regulatory subunit 4 homolog OS=Arabidopsis thaliana GN=RPN10 PE=1 SV=1	RPN10	0.560475	0.791378	0.633713	1.20164	1.20927	1.14328	cytoplasm	K03029	PSMD4, RPN10; 26S proteasome regulatory subunit N10	map03050 Proteasome	GO:0000003 reproduction; GO:0001101 response to acid chemical; GO:0003006 developmental process involved in reproduction; GO:0006508 proteolysis; GO:0006511 ubiquitin-dependent protein catabolic process; GO:0006807 nitrogen compound metabolic process; GO:0006950 response to stress; GO:0006970 response to osmotic stress; GO:0006974 cellular response to DNA damage stimulus; GO:0007154 cell communic…	GO:0000502 proteasome complex; GO:0005622 intracellular; GO:0005623 cell; GO:0005634 nucleus; GO:0005737 cytoplasm; GO:0005829 cytosol; GO:0016020 membrane; GO:0032991 protein-containing complex; GO:0043226 organelle; GO:0043227 membrane-bounded organelle; GO:0043229 intracellular organelle; GO:0043231 intracellular membrane-bounded organelle; GO:1902494 catalytic complex; GO:1905368 peptidase co…	GO:0001653 peptide receptor activity; GO:0005488 binding; GO:0005515 protein binding; GO:0031593 polyubiquitin modification-dependent protein binding; GO:0038023 signaling receptor activity; GO:0060089 molecular transducer activity; GO:0140030 modification-dependent protein binding;	PF13519	von Willebrand factor type A domain	O	KOG2884	26S proteasome regulatory complex, subunit RPN10/PSMD4
Gene.31685_CL3404.Contig2_All	Protein CHAPERONE-LIKE PROTEIN OF POR1, chloroplastic OS=Arabidopsis thaliana GN=CPP1 PE=1 SV=1	CPP1		1.27343	1.33661		0.784868	0.721757	chloroplast
Gene.31694_CL3406.Contig3_All	Sucrose synthase 2 OS=Pisum sativum GN=SUS2 PE=2 SV=1	SUS2	0.70552		0.744446	1.22389	1.03799	1.18497	cytoplasm	K03843	ALG2; alpha-1,3/alpha-1,6-mannosyltransferase [EC:2.4.1.132 2.4.1.257]	map00510 N-Glycan biosynthesis; map00513 Various types of N-glycan biosynthesis; map01100 Metabolic pathways				PF13439	Glycosyltransferase Family 4	M	KOG0853	Glycosyltransferase
Gene.31714_CL3409.Contig1_All	Basic secretory protease (Fragments) OS=Boswellia serrata PE=1 SV=1	--		0.334114	0.500092		1.26534	1.22625	nucleus
Gene.31833_CL3423.Contig2_All	Superoxide dismutase [Cu-Zn] 2 OS=Mesembryanthemum crystallinum GN=SODCC.2 PE=2 SV=1	SODCC.2	1.0638	1.2983	1.06127	0.562782	0.568535	0.537795	cytoplasm	K04565	SOD1; superoxide dismutase, Cu-Zn family [EC:1.15.1.1]	map04146 Peroxisome	GO:0000302 response to reactive oxygen species; GO:0000303 response to superoxide; GO:0000305 response to oxygen radical; GO:0001101 response to acid chemical; GO:0006801 superoxide metabolic process; GO:0006950 response to stress; GO:0006970 response to osmotic stress; GO:0006979 response to oxidative stress; GO:0008152 metabolic process; GO:0009314 response to radiation; GO:0009411 response to …	GO:0005576 extracellular region; GO:0005615 extracellular space; GO:0005622 intracellular; GO:0005623 cell; GO:0005737 cytoplasm; GO:0005773 vacuole; GO:0005777 peroxisome; GO:0042579 microbody; GO:0043226 organelle; GO:0043227 membrane-bounded organelle; GO:0043229 intracellular organelle; GO:0043231 intracellular membrane-bounded organelle;	GO:0003824 catalytic activity; GO:0004784 superoxide dismutase activity; GO:0005488 binding; GO:0005507 copper ion binding; GO:0008270 zinc ion binding; GO:0016209 antioxidant activity; GO:0016491 oxidoreductase activity; GO:0016721 oxidoreductase activity, acting on superoxide radicals as acceptor; GO:0043167 ion binding; GO:0043169 cation binding; GO:0046872 metal ion binding; GO:0046914 transi…	PF00080	Copper/zinc superoxide dismutase (SODC)	P	KOG0441	Cu2+/Zn2+ superoxide dismutase SOD1
Gene.31930_CL3441.Contig1_All	Photosystem I reaction center subunit IV A, chloroplastic OS=Arabidopsis thaliana GN=PSAE1 PE=1 SV=1	PSAE1	1.35768	1.37555	1.3525	0.876378	0.895946	0.906434	chloroplast	K02693	psaE; photosystem I subunit IV	map00195 Photosynthesis; map01100 Metabolic pathways				PF02427	Photosystem I reaction centre subunit IV / PsaE
Gene.32108_CL3476.Contig5_All	Adenylyltransferase and sulfurtransferase MOCS3 OS=Arabidopsis thaliana GN=MOCS3 PE=2 SV=1	MOCS3	0.647065	0.635022	0.733354	1.27261	1.24036	1.22748	cytoplasm	K11996	MOCS3, UBA4; adenylyltransferase and sulfurtransferase [EC:2.7.7.80 2.8.1.11]	map04122 Sulfur relay system		GO:0005622 intracellular; GO:0005623 cell; GO:0005737 cytoplasm;	GO:0003824 catalytic activity; GO:0008265 Mo-molybdopterin cofactor sulfurase activity; GO:0016740 transferase activity; GO:0016782 transferase activity, transferring sulfur-containing groups; GO:0016783 sulfurtransferase activity;	PF00899; PF00581	ThiF family; Rhodanese-like domain	H	KOG2017	Molybdopterin synthase sulfurylase
Gene.32145_CL3484.Contig2_All	Embryo-specific protein ATS3A OS=Arabidopsis thaliana GN=ATS3A PE=1 SV=1	ATS3A	1.32425	1.3916	1.30563	0.639321	0.699573	0.777407	chloroplast							PF06232	Embryo-specific protein 3, (ATS3)
Gene.32159_CL3488.Contig1_All	Asparagine synthetase [glutamine-hydrolyzing] 2 OS=Arabidopsis thaliana GN=ASN2 PE=2 SV=1	ASN2	1.55911	1.60719	1.61426	0.877361	0.723491	0.757611	chloroplast							PF12481	Aluminium induced protein
Gene.32163_CL3488.Contig4_All	Stem-specific protein TSJT1 OS=Nicotiana tabacum GN=TSJT1 PE=2 SV=1	TSJT1	2.3028	2.21743	1.95933	0.491829	0.49087	0.546158	cytoplasm							PF12481	Aluminium induced protein
Gene.32239_CL3500.Contig3_All	BRASSINOSTEROID INSENSITIVE 1-associated receptor kinase 1 OS=Arabidopsis thaliana GN=BAK1 PE=1 SV=2	BAK1	1.01198	0.666528	0.584361	1.32787	1.39953	1.23259	plasma membrane	K13416	BAK1; brassinosteroid insensitive 1-associated receptor kinase 1 [EC:2.7.10.1 2.7.11.1]	map04016 MAPK signaling pathway - plant; map04075 Plant hormone signal transduction; map04626 Plant-pathogen interaction	GO:0006464 cellular protein modification process; GO:0006468 protein phosphorylation; GO:0006793 phosphorus metabolic process; GO:0006796 phosphate-containing compound metabolic process; GO:0006807 nitrogen compound metabolic process; GO:0007154 cell communication; GO:0007165 signal transduction; GO:0007166 cell surface receptor signaling pathway; GO:0007167 enzyme linked receptor protein signali…	GO:0005622 intracellular; GO:0005623 cell; GO:0005737 cytoplasm; GO:0005768 endosome; GO:0005886 plasma membrane; GO:0010008 endosome membrane; GO:0012505 endomembrane system; GO:0016020 membrane; GO:0031090 organelle membrane; GO:0031410 cytoplasmic vesicle; GO:0031982 vesicle; GO:0043226 organelle; GO:0043227 membrane-bounded organelle; GO:0043229 intracellular organelle; GO:0071944 cell periph…	GO:0003824 catalytic activity; GO:0004672 protein kinase activity; GO:0004674 protein serine/threonine kinase activity; GO:0004675 transmembrane receptor protein serine/threonine kinase activity; GO:0004888 transmembrane signaling receptor activity; GO:0005102 signaling receptor binding; GO:0005488 binding; GO:0005515 protein binding; GO:0016301 kinase activity; GO:0016740 transferase activity; G…	PF00069	Protein kinase domain	T	KOG1187	Serine/threonine protein kinase
Gene.32243_CL3502.Contig2_All	Polypyrimidine tract-binding protein homolog 2 OS=Arabidopsis thaliana GN=At5g53180 PE=1 SV=1	At5g53180	0.550524	0.73219		0.894497	1.09432	1.16575	chloroplast	K14948	PTBP2, NPTB; polypyrimidine tract-binding protein 2		GO:0000381 regulation of alternative mRNA splicing, via spliceosome; GO:0006417 regulation of translation; GO:0007275 multicellular organism development; GO:0009791 post-embryonic development; GO:0009845 seed germination; GO:0009889 regulation of biosynthetic process; GO:0010468 regulation of gene expression; GO:0010556 regulation of macromolecule biosynthetic process; GO:0010608 posttranscriptio…	GO:0000932 P-body; GO:0005622 intracellular; GO:0005623 cell; GO:0005634 nucleus; GO:0005737 cytoplasm; GO:0032991 protein-containing complex; GO:0035770 ribonucleoprotein granule; GO:0036464 cytoplasmic ribonucleoprotein granule; GO:0043226 organelle; GO:0043227 membrane-bounded organelle; GO:0043228 non-membrane-bounded organelle; GO:0043229 intracellular organelle; GO:0043231 intracellular mem…	GO:0003676 nucleic acid binding; GO:0003723 RNA binding; GO:0003729 mRNA binding; GO:0005488 binding; GO:0097159 organic cyclic compound binding; GO:1901363 heterocyclic compound binding;	PF00076; PF11835	RNA recognition motif. (a.k.a. RRM, RBD, or RNP domain); Domain of unknown function (DUF3355)	A	KOG1190	Polypyrimidine tract-binding protein
Gene.32417_CL3532.Contig2_All	DNA-directed RNA polymerases II, IV and V subunit 11 OS=Arabidopsis thaliana GN=NRPB11 PE=1 SV=1	NRPB11	1.53459	1.41764	1.41395		0.584095	0.799392	nucleus	K03008	RPB11, POLR2J; DNA-directed RNA polymerase II subunit RPB11	map03020 RNA polymerase		GO:0000418 RNA polymerase IV complex; GO:0000419 RNA polymerase V complex; GO:0000428 DNA-directed RNA polymerase complex; GO:0005622 intracellular; GO:0005623 cell; GO:0005634 nucleus; GO:0005654 nucleoplasm; GO:0005665 RNA polymerase II, core complex; GO:0016591 RNA polymerase II, holoenzyme; GO:0030880 RNA polymerase complex; GO:0031974 membrane-enclosed lumen; GO:0031981 nuclear lumen; GO:003…		PF13656	RNA polymerase Rpb3/Rpb11 dimerisation domain	K	KOG4392	RNA polymerase, subunit L
Gene.32434_CL3535.Contig10_All	NADPH-dependent aldo-keto reductase, chloroplastic OS=Arabidopsis thaliana GN=AKR4C9 PE=1 SV=1	AKR4C9	0.635704	0.61999	0.652961	1.18547	1.19533	1.08347	cytoplasm	K00002	AKR1A1, adh; alcohol dehydrogenase (NADP+) [EC:1.1.1.2]	map00010 Glycolysis / Gluconeogenesis; map00040 Pentose and glucuronate interconversions; map00561 Glycerolipid metabolism; map01100 Metabolic pathways; map01110 Biosynthesis of secondary metabolites	GO:0001101 response to acid chemical; GO:0006950 response to stress; GO:0006970 response to osmotic stress; GO:0008152 metabolic process; GO:0009266 response to temperature stimulus; GO:0009409 response to cold; GO:0009414 response to water deprivation; GO:0009415 response to water; GO:0009628 response to abiotic stimulus; GO:0009651 response to salt stress; GO:0010035 response to inorganic subst…	GO:0005622 intracellular; GO:0005623 cell; GO:0005737 cytoplasm; GO:0009507 chloroplast; GO:0009536 plastid; GO:0043226 organelle; GO:0043227 membrane-bounded organelle; GO:0043229 intracellular organelle; GO:0043231 intracellular membrane-bounded organelle;	GO:0000166 nucleotide binding; GO:0003824 catalytic activity; GO:0004033 aldo-keto reductase (NADP) activity; GO:0005488 binding; GO:0008106 alcohol dehydrogenase (NADP+) activity; GO:0016229 steroid dehydrogenase activity; GO:0016491 oxidoreductase activity; GO:0016614 oxidoreductase activity, acting on CH-OH group of donors; GO:0016616 oxidoreductase activity, acting on the CH-OH group of donor…	PF00248	Aldo/keto reductase family	L	KOG1577	Aldo/keto reductase family proteins
Gene.78647_Unigene17001_All	PREDICTED: uncharacterized protein LOC109006814 [Juglans regia]	--	1.11301	1.00565	1.2314	0.617577	0.698642	0.667847	chloroplast									J	KOG4599	Putative mitochondrial/chloroplast ribosomal protein L45
Gene.32976_CL3645.Contig2_All	30S ribosomal protein S1, chloroplastic OS=Pyropia yezoensis GN=rps1 PE=3 SV=2	rps1	1.21468	1.17467	1.1659	0.802851	0.690667	0.685401	chloroplast	K02945	RP-S1, rpsA; small subunit ribosomal protein S1	map03010 Ribosome				PF00575	S1 RNA binding domain
Gene.33061_CL3662.Contig3_All	Chlorophyll a-b binding protein 8, chloroplastic OS=Solanum lycopersicum GN=CAB8 PE=3 SV=1	CAB8	1.47434	1.42533	1.5216	0.711218	0.677132	1.10179	chloroplast	K08909	LHCA3; light-harvesting complex I chlorophyll a/b binding protein 3	map00196 Photosynthesis - antenna proteins; map01100 Metabolic pathways	GO:0006091 generation of precursor metabolites and energy; GO:0008152 metabolic process; GO:0009314 response to radiation; GO:0009416 response to light stimulus; GO:0009628 response to abiotic stimulus; GO:0009765 photosynthesis, light harvesting; GO:0009768 photosynthesis, light harvesting in photosystem I; GO:0009987 cellular process; GO:0015979 photosynthesis; GO:0019684 photosynthesis, light …	GO:0005622 intracellular; GO:0005623 cell; GO:0005737 cytoplasm; GO:0009507 chloroplast; GO:0009526 plastid envelope; GO:0009532 plastid stroma; GO:0009534 chloroplast thylakoid; GO:0009535 chloroplast thylakoid membrane; GO:0009536 plastid; GO:0009570 chloroplast stroma; GO:0009579 thylakoid; GO:0009941 chloroplast envelope; GO:0010287 plastoglobule; GO:0016020 membrane; GO:0031967 organelle env…	GO:0005488 binding; GO:0016168 chlorophyll binding; GO:0031409 pigment binding; GO:0043167 ion binding; GO:0043168 anion binding; GO:0046906 tetrapyrrole binding; GO:0048037 cofactor binding; GO:0097159 organic cyclic compound binding; GO:1901363 heterocyclic compound binding;
Gene.33570_CL3742.Contig2_All	Cell division protein FtsZ homolog 2-2, chloroplastic OS=Arabidopsis thaliana GN=FTSZ2-2 PE=1 SV=1	FTSZ2-2	1.46138	1.41934	1.55968	0.81581	0.794721	0.787667	chloroplast	K03531	ftsZ; cell division protein FtsZ		GO:0006996 organelle organization; GO:0009657 plastid organization; GO:0009658 chloroplast organization; GO:0009987 cellular process; GO:0010020 chloroplast fission; GO:0016043 cellular component organization; GO:0043572 plastid fission; GO:0048285 organelle fission; GO:0071840 cellular component organization or biogenesis;	GO:0005622 intracellular; GO:0005623 cell; GO:0005737 cytoplasm; GO:0009507 chloroplast; GO:0009532 plastid stroma; GO:0009534 chloroplast thylakoid; GO:0009536 plastid; GO:0009570 chloroplast stroma; GO:0009579 thylakoid; GO:0016020 membrane; GO:0031976 plastid thylakoid; GO:0031984 organelle subcompartment; GO:0034357 photosynthetic membrane; GO:0042651 thylakoid membrane; GO:0043226 organelle;…	GO:0000166 nucleotide binding; GO:0001882 nucleoside binding; GO:0001883 purine nucleoside binding; GO:0003824 catalytic activity; GO:0003924 GTPase activity; GO:0005488 binding; GO:0005515 protein binding; GO:0005525 GTP binding; GO:0016462 pyrophosphatase activity; GO:0016787 hydrolase activity; GO:0016817 hydrolase activity, acting on acid anhydrides; GO:0016818 hydrolase activity, acting on a…	PF00091; PF12327	Tubulin/FtsZ family, GTPase domain; FtsZ family, C-terminal domain
Gene.33609_CL3749.Contig3_All	2-methyl-6-phytyl-1,4-hydroquinone methyltransferase, chloroplastic OS=Spinacia oleracea PE=1 SV=1	--	1.46133	0.965672	1.2227	0.712866	0.680663	0.660341	chloroplast	K12502	VTE3, APG1; MPBQ/MSBQ methyltransferase [EC:2.1.1.295]	map00130 Ubiquinone and other terpenoid-quinone biosynthesis; map01100 Metabolic pathways; map01110 Biosynthesis of secondary metabolites	GO:0006732 coenzyme metabolic process; GO:0006766 vitamin metabolic process; GO:0006775 fat-soluble vitamin metabolic process; GO:0008152 metabolic process; GO:0009058 biosynthetic process; GO:0009108 coenzyme biosynthetic process; GO:0009110 vitamin biosynthetic process; GO:0009987 cellular process; GO:0010189 vitamin E biosynthetic process; GO:0010236 plastoquinone biosynthetic process; GO:0018…	GO:0005622 intracellular; GO:0005623 cell; GO:0005737 cytoplasm; GO:0009507 chloroplast; GO:0009526 plastid envelope; GO:0009528 plastid inner membrane; GO:0009536 plastid; GO:0009706 chloroplast inner membrane; GO:0009941 chloroplast envelope; GO:0016020 membrane; GO:0019866 organelle inner membrane; GO:0031090 organelle membrane; GO:0031967 organelle envelope; GO:0031969 chloroplast membrane; G…	GO:0003824 catalytic activity; GO:0008168 methyltransferase activity; GO:0008757 S-adenosylmethionine-dependent methyltransferase activity; GO:0016740 transferase activity; GO:0016741 transferase activity, transferring one-carbon groups; GO:0051741 2-methyl-6-phytyl-1,4-benzoquinone methyltransferase activity;	PF08241	Methyltransferase domain	H	KOG1540	Ubiquinone biosynthesis methyltransferase COQ5
Gene.33613_CL3751.Contig2_All	Eukaryotic translation initiation factor 2 subunit alpha homolog OS=Arabidopsis thaliana GN=At2g40290 PE=1 SV=2	At2g40290		0.484304	0.295807	1.33119	1.42153	1.36703	cytoplasm	K03237	EIF2S1; translation initiation factor 2 subunit 1	map03013 RNA transport; map04141 Protein processing in endoplasmic reticulum	GO:0000075 cell cycle checkpoint; GO:0000077 DNA damage checkpoint; GO:0000278 mitotic cell cycle; GO:0002181 cytoplasmic translation; GO:0002183 cytoplasmic translational initiation; GO:0006412 translation; GO:0006413 translational initiation; GO:0006518 peptide metabolic process; GO:0006807 nitrogen compound metabolic process; GO:0006950 response to stress; GO:0006974 cellular response to DNA d…	GO:0005622 intracellular; GO:0005623 cell; GO:0005634 nucleus; GO:0005737 cytoplasm; GO:0005829 cytosol; GO:0005840 ribosome; GO:0005850 eukaryotic translation initiation factor 2 complex; GO:0005851 eukaryotic translation initiation factor 2B complex; GO:0032991 protein-containing complex; GO:0033290 eukaryotic 48S preinitiation complex; GO:0043226 organelle; GO:0043227 membrane-bounded organell…	GO:0003676 nucleic acid binding; GO:0003723 RNA binding; GO:0003729 mRNA binding; GO:0003743 translation initiation factor activity; GO:0005488 binding; GO:0008135 translation factor activity, RNA binding; GO:0043021 ribonucleoprotein complex binding; GO:0043022 ribosome binding; GO:0044877 protein-containing complex binding; GO:0097159 organic cyclic compound binding; GO:1901363 heterocyclic com…	PF00575	S1 RNA binding domain	J	KOG2916	Translation initiation factor 2, alpha subunit (eIF-2alpha)
Gene.33676_CL3764.Contig1_All	unnamed protein product [Coffea canephora]	--	0.507035		0.776802	1.23319	1.21936	1.47679	chloroplast
Gene.33722_CL3771.Contig5_All	Protein NCA1 OS=Arabidopsis thaliana GN=NCA1 PE=1 SV=1	NCA1	1.26953	1.62343	1.36948	0.931494	0.595199	0.543071	chloroplast				GO:0000075 cell cycle checkpoint; GO:0000209 protein polyubiquitination; GO:0000278 mitotic cell cycle; GO:0006139 nucleobase-containing compound metabolic process; GO:0006259 DNA metabolic process; GO:0006355 regulation of transcription, DNA-templated; GO:0006464 cellular protein modification process; GO:0006508 proteolysis; GO:0006725 cellular aromatic compound metabolic process; GO:0006807 nit…	GO:0000228 nuclear chromosome; GO:0000785 chromatin; GO:0000790 nuclear chromatin; GO:0000792 heterochromatin; GO:0005622 intracellular; GO:0005623 cell; GO:0005634 nucleus; GO:0005654 nucleoplasm; GO:0005694 chromosome; GO:0005720 nuclear heterochromatin; GO:0005737 cytoplasm; GO:0005829 cytosol; GO:0016604 nuclear body; GO:0016605 PML body; GO:0031974 membrane-enclosed lumen; GO:0031981 nuclear…	GO:0000166 nucleotide binding; GO:0003824 catalytic activity; GO:0004842 ubiquitin-protein transferase activity; GO:0005488 binding; GO:0016740 transferase activity; GO:0019787 ubiquitin-like protein transferase activity; GO:0036094 small molecule binding; GO:0061630 ubiquitin protein ligase activity; GO:0061659 ubiquitin-like protein ligase activity; GO:0097159 organic cyclic compound binding; G…	PF13920	Zinc finger, C3HC4 type (RING finger)
Gene.33731_CL3771.Contig7_All	Protein NCA1 OS=Arabidopsis thaliana GN=NCA1 PE=1 SV=1	NCA1	1.46873	1.64206	1.46557	0.93345	0.833471	0.901147	nucleus				GO:0006139 nucleobase-containing compound metabolic process; GO:0006351 transcription, DNA-templated; GO:0006352 DNA-templated transcription, initiation; GO:0006355 regulation of transcription, DNA-templated; GO:0006366 transcription by RNA polymerase II; GO:0006367 transcription initiation from RNA polymerase II promoter; GO:0006725 cellular aromatic compound metabolic process; GO:0006807 nitrog…	GO:0005622 intracellular; GO:0005623 cell; GO:0005634 nucleus; GO:0005654 nucleoplasm; GO:0005737 cytoplasm; GO:0031974 membrane-enclosed lumen; GO:0031981 nuclear lumen; GO:0043226 organelle; GO:0043227 membrane-bounded organelle; GO:0043229 intracellular organelle; GO:0043231 intracellular membrane-bounded organelle; GO:0043233 organelle lumen; GO:0070013 intracellular organelle lumen;
Gene.34_CL4.Contig1_All	Probable carboxylesterase 2 OS=Arabidopsis thaliana GN=CXE2 PE=2 SV=1	CXE2	1.51451	1.12386	1.27544	0.668501	0.695057	0.722636	chloroplast				GO:0008152 metabolic process; GO:0009056 catabolic process;		GO:0003824 catalytic activity; GO:0016787 hydrolase activity;	PF07859	alpha/beta hydrolase fold	V	KOG1515	Arylacetamide deacetylase
Gene.34116_CL3831.Contig2_All	Stem-specific protein TSJT1 OS=Nicotiana tabacum GN=TSJT1 PE=2 SV=1	TSJT1	0.604659	0.323599	0.470239	1.2077	1.14851	1.45094	cytoplasm							PF12481	Aluminium induced protein
Gene.34269_CL3854.Contig1_All	Solute carrier family 40 member 1 OS=Oryza sativa subsp. japonica GN=Os06g0560000 PE=2 SV=1	Os06g0560000	0.659387	0.828753	0.610419	1.33136	1.23208	1.34915	cytoplasm									DZ	KOG1426	FOG: RCC1 domain
Gene.34374_CL3871.Contig1_All	Glycine-rich cell wall structural protein 1.0 OS=Phaseolus vulgaris PE=2 SV=1	--	1.52801	1.55246	1.6581	0.762266	0.810342	0.725849	nucleus	K12741	HNRNPA1_3; heterogeneous nuclear ribonucleoprotein A1/A3	map03040 Spliceosome				PF00076	RNA recognition motif. (a.k.a. RRM, RBD, or RNP domain)	A	KOG0118	FOG: RRM domain
Gene.34589_CL3915.Contig2_All	uncharacterized protein LOC105171345 [Sesamum indicum]	--	0.664356	0.764074	0.393884	1.19482	1.18695	1.09024	chloroplast	K03787	surE; 5'-nucleotidase [EC:3.1.3.5]	map00230 Purine metabolism; map00240 Pyrimidine metabolism; map00760 Nicotinate and nicotinamide metabolism; map01100 Metabolic pathways; map01110 Biosynthesis of secondary metabolites
Gene.34701_CL3943.Contig1_All	GDSL esterase/lipase LTL1 OS=Arabidopsis thaliana GN=LTL1 PE=2 SV=1	LTL1	1.92249	1.71294	1.626	0.798749	0.78658	0.858492	extracellular				GO:0007275 multicellular organism development; GO:0032501 multicellular organismal process; GO:0032502 developmental process; GO:0042335 cuticle development; GO:0048856 anatomical structure development;
Gene.34702_CL3943.Contig2_All	GDSL esterase/lipase At5g33370 OS=Arabidopsis thaliana GN=At5g33370 PE=2 SV=1	At5g33370	1.56865	1.42187	1.2611	0.894321	0.93929	0.943317	chloroplast				GO:0007275 multicellular organism development; GO:0032501 multicellular organismal process; GO:0032502 developmental process; GO:0042335 cuticle development; GO:0048856 anatomical structure development;
Gene.34743_CL3950.Contig2_All	Ubiquinol oxidase 4, chloroplastic/chromoplastic OS=Arabidopsis thaliana GN=AOX4 PE=1 SV=2	AOX4	0.72889	0.469585	0.634163	1.25733	1.27243	1.1384	chloroplast	K17893	AOX1, AOX2; ubiquinol oxidase [EC:1.10.3.11]		GO:0006629 lipid metabolic process; GO:0006720 isoprenoid metabolic process; GO:0006721 terpenoid metabolic process; GO:0006996 organelle organization; GO:0008152 metabolic process; GO:0008299 isoprenoid biosynthetic process; GO:0008610 lipid biosynthetic process; GO:0009058 biosynthetic process; GO:0009657 plastid organization; GO:0009987 cellular process; GO:0016043 cellular component organizat…	GO:0005622 intracellular; GO:0005623 cell; GO:0009579 thylakoid;	GO:0003824 catalytic activity; GO:0009916 alternative oxidase activity; GO:0016491 oxidoreductase activity; GO:0016679 oxidoreductase activity, acting on diphenols and related substances as donors; GO:0016682 oxidoreductase activity, acting on diphenols and related substances as donors, oxygen as acceptor;
Gene.34770_CL3957.Contig2_All	Glutathione S-transferase U17 OS=Arabidopsis thaliana GN=GSTU17 PE=2 SV=1	GSTU17	0.555861	0.546193	0.649255	0.999643	1.11291	1.09579	cytoplasm	K00799	GST, gst; glutathione S-transferase [EC:2.5.1.18]	map00480 Glutathione metabolism; map01100 Metabolic pathways	GO:0006518 peptide metabolic process; GO:0006575 cellular modified amino acid metabolic process; GO:0006749 glutathione metabolic process; GO:0006790 sulfur compound metabolic process; GO:0006807 nitrogen compound metabolic process; GO:0006950 response to stress; GO:0006970 response to osmotic stress; GO:0007275 multicellular organism development; GO:0008152 metabolic process; GO:0009056 cataboli…	GO:0005622 intracellular; GO:0005623 cell; GO:0005737 cytoplasm; GO:0009507 chloroplast; GO:0009536 plastid; GO:0043226 organelle; GO:0043227 membrane-bounded organelle; GO:0043229 intracellular organelle; GO:0043231 intracellular membrane-bounded organelle;	GO:0003824 catalytic activity; GO:0004364 glutathione transferase activity; GO:0016740 transferase activity; GO:0016765 transferase activity, transferring alkyl or aryl (other than methyl) groups;	PF02798; PF13410	Glutathione S-transferase, N-terminal domain; Glutathione S-transferase, C-terminal domain	O	KOG0406	Glutathione S-transferase
Gene.34774_CL3957.Contig4_All	Glutathione S-transferase U17 OS=Arabidopsis thaliana GN=GSTU17 PE=2 SV=1	GSTU17	1.59653	1.69142	1.53695	0.628213	0.74288	0.718932	chloroplast	K00799	GST, gst; glutathione S-transferase [EC:2.5.1.18]	map00480 Glutathione metabolism; map01100 Metabolic pathways	GO:0006518 peptide metabolic process; GO:0006575 cellular modified amino acid metabolic process; GO:0006749 glutathione metabolic process; GO:0006790 sulfur compound metabolic process; GO:0006807 nitrogen compound metabolic process; GO:0006950 response to stress; GO:0006970 response to osmotic stress; GO:0007275 multicellular organism development; GO:0008152 metabolic process; GO:0009056 cataboli…	GO:0005622 intracellular; GO:0005623 cell; GO:0005737 cytoplasm; GO:0009507 chloroplast; GO:0009536 plastid; GO:0043226 organelle; GO:0043227 membrane-bounded organelle; GO:0043229 intracellular organelle; GO:0043231 intracellular membrane-bounded organelle;	GO:0003824 catalytic activity; GO:0004364 glutathione transferase activity; GO:0016740 transferase activity; GO:0016765 transferase activity, transferring alkyl or aryl (other than methyl) groups;	PF02798; PF13410	Glutathione S-transferase, N-terminal domain; Glutathione S-transferase, C-terminal domain	O	KOG0406	Glutathione S-transferase
Gene.34917_CL3984.Contig1_All	7-deoxyloganetin glucosyltransferase OS=Gardenia jasminoides GN=UGT85A24 PE=1 SV=1	UGT85A24	0.370656	0.308884	0.256233	1.08081	1.09071	1.13223	cytoplasm					GO:0005622 intracellular; GO:0005623 cell; GO:0043226 organelle; GO:0043227 membrane-bounded organelle; GO:0043229 intracellular organelle; GO:0043231 intracellular membrane-bounded organelle;	GO:0003824 catalytic activity; GO:0008194 UDP-glycosyltransferase activity; GO:0015020 glucuronosyltransferase activity; GO:0016740 transferase activity; GO:0016757 transferase activity, transferring glycosyl groups; GO:0016758 transferase activity, transferring hexosyl groups; GO:0035251 UDP-glucosyltransferase activity; GO:0046527 glucosyltransferase activity; GO:0050403 trans-zeatin O-beta-D-g…			CG	KOG1192	UDP-glucuronosyl and UDP-glucosyl transferase
Gene.34919_CL3984.Contig2_All	7-deoxyloganetin glucosyltransferase OS=Gardenia jasminoides GN=UGT85A24 PE=1 SV=1	UGT85A24	0.479303	0.566372	0.586116	1.10464	1.12756	1.61174	cytoplasm					GO:0005622 intracellular; GO:0005623 cell; GO:0043226 organelle; GO:0043227 membrane-bounded organelle; GO:0043229 intracellular organelle; GO:0043231 intracellular membrane-bounded organelle;	GO:0003824 catalytic activity; GO:0008194 UDP-glycosyltransferase activity; GO:0015020 glucuronosyltransferase activity; GO:0016740 transferase activity; GO:0016757 transferase activity, transferring glycosyl groups; GO:0016758 transferase activity, transferring hexosyl groups; GO:0035251 UDP-glucosyltransferase activity; GO:0046527 glucosyltransferase activity; GO:0050403 trans-zeatin O-beta-D-g…			CG	KOG1192	UDP-glucuronosyl and UDP-glucosyl transferase
Gene.34941_CL3990.Contig2_All	Heterogeneous nuclear ribonucleoprotein 1 OS=Arabidopsis thaliana GN=RNP1 PE=1 SV=1	RNP1	1.40015	1.32051	1.33186	0.861932	0.919405	0.857383	nucleus	K14411	MSI; RNA-binding protein Musashi	map03015 mRNA surveillance pathway	GO:0000003 reproduction; GO:0003006 developmental process involved in reproduction; GO:0006139 nucleobase-containing compound metabolic process; GO:0006378 mRNA polyadenylation; GO:0006379 mRNA cleavage; GO:0006396 RNA processing; GO:0006397 mRNA processing; GO:0006725 cellular aromatic compound metabolic process; GO:0006807 nitrogen compound metabolic process; GO:0007275 multicellular organism d…	GO:0005622 intracellular; GO:0005623 cell; GO:0005634 nucleus; GO:0005654 nucleoplasm; GO:0005737 cytoplasm; GO:0005829 cytosol; GO:0005849 mRNA cleavage factor complex; GO:0031974 membrane-enclosed lumen; GO:0031981 nuclear lumen; GO:0032991 protein-containing complex; GO:0043226 organelle; GO:0043227 membrane-bounded organelle; GO:0043229 intracellular organelle; GO:0043231 intracellular membra…	GO:0003676 nucleic acid binding; GO:0003723 RNA binding; GO:0003729 mRNA binding; GO:0003730 mRNA 3'-UTR binding; GO:0005488 binding; GO:0097159 organic cyclic compound binding; GO:1901363 heterocyclic compound binding;	PF00076	RNA recognition motif. (a.k.a. RRM, RBD, or RNP domain)	A	KOG4205	RNA-binding protein musashi/mRNA cleavage and polyadenylation factor I complex, subunit HRP1
Gene.34978_CL3992.Contig2_All	Protein argonaute 18 OS=Oryza sativa subsp. japonica GN=AGO18 PE=2 SV=1	AGO18	1.42638	1.44199	1.38833	0.842301	0.670416	0.871495	cytoplasm,nucleus									S	KOG2567	Uncharacterized conserved protein
Gene.35040_CL3998.Contig3_All	hypothetical protein AK812_SmicGene16059 [Symbiodinium microadriaticum]	--	0.592385	0.623848	0.334282	2.07911	1.91556	2.07042	nucleus
Gene.35179_CL4016.Contig1_All	Tropinone reductase homolog At5g06060 OS=Arabidopsis thaliana GN=At5g06060 PE=2 SV=1	At5g06060	0.648757	0.639538	0.617813	0.87745	0.950361	1.12124	cytoplasm	K08081	TR1; tropinone reductase I [EC:1.1.1.206]	map00960 Tropane, piperidine and pyridine alkaloid biosynthesis; map01100 Metabolic pathways; map01110 Biosynthesis of secondary metabolites		GO:0005622 intracellular; GO:0005623 cell; GO:0005737 cytoplasm; GO:0005829 cytosol;		PF13561	Enoyl-(Acyl carrier protein) reductase	Q	KOG0725	Reductases with broad range of substrate specificities
Gene.35208_CL4020.Contig4_All	Protein EARLY RESPONSIVE TO DEHYDRATION 15 OS=Arabidopsis thaliana GN=ERD15 PE=1 SV=1	ERD15	1.39397	1.35812	1.38441	0.822688	0.938798		chloroplast				GO:0001101 response to acid chemical; GO:0006950 response to stress; GO:0009314 response to radiation; GO:0009414 response to water deprivation; GO:0009415 response to water; GO:0009416 response to light stimulus; GO:0009605 response to external stimulus; GO:0009607 response to biotic stimulus; GO:0009617 response to bacterium; GO:0009628 response to abiotic stimulus; GO:0009642 response to light…	GO:0005622 intracellular; GO:0005623 cell; GO:0005737 cytoplasm;
Gene.35298_CL4041.Contig1_All	Proline--tRNA ligase, cytoplasmic OS=Arabidopsis thaliana GN=At3g62120 PE=1 SV=1	At3g62120	0.697585	0.707804	0.642798	1.19646	1.13926	1.10468	cytoplasm	K01881	PARS, proS; prolyl-tRNA synthetase [EC:6.1.1.15]	map00970 Aminoacyl-tRNA biosynthesis	GO:0006082 organic acid metabolic process; GO:0006139 nucleobase-containing compound metabolic process; GO:0006399 tRNA metabolic process; GO:0006412 translation; GO:0006418 tRNA aminoacylation for protein translation; GO:0006433 prolyl-tRNA aminoacylation; GO:0006518 peptide metabolic process; GO:0006520 cellular amino acid metabolic process; GO:0006725 cellular aromatic compound metabolic proce…	GO:0005622 intracellular; GO:0005623 cell; GO:0005737 cytoplasm; GO:0005829 cytosol; GO:0005911 cell-cell junction; GO:0009506 plasmodesma; GO:0016020 membrane; GO:0017101 aminoacyl-tRNA synthetase multienzyme complex; GO:0030054 cell junction; GO:0032991 protein-containing complex; GO:0055044 symplast;	GO:0003824 catalytic activity; GO:0004812 aminoacyl-tRNA ligase activity; GO:0004827 proline-tRNA ligase activity; GO:0016874 ligase activity; GO:0016875 ligase activity, forming carbon-oxygen bonds; GO:0140098 catalytic activity, acting on RNA; GO:0140101 catalytic activity, acting on a tRNA;	PF00587; PF03129; PF09180	tRNA synthetase class II core domain (G, H, P, S and T); Anticodon binding domain; Prolyl-tRNA synthetase, C-terminal	J	KOG4163	Prolyl-tRNA synthetase
Gene.35335_CL4053.Contig1_All	40S ribosomal protein S27-2 OS=Arabidopsis thaliana GN=RPS27B PE=2 SV=2	RPS27B	0.722753	0.723075	0.805975	1.05344	1.1625	1.17392	chloroplast	K02978	RP-S27e, RPS27; small subunit ribosomal protein S27e	map03010 Ribosome	GO:0000028 ribosomal small subunit assembly; GO:0006412 translation; GO:0006518 peptide metabolic process; GO:0006807 nitrogen compound metabolic process; GO:0006996 organelle organization; GO:0008152 metabolic process; GO:0009058 biosynthetic process; GO:0009059 macromolecule biosynthetic process; GO:0009987 cellular process; GO:0010467 gene expression; GO:0016043 cellular component organization…	GO:0005618 cell wall; GO:0005622 intracellular; GO:0005623 cell; GO:0005737 cytoplasm; GO:0005829 cytosol; GO:0005840 ribosome; GO:0005844 polysome; GO:0005886 plasma membrane; GO:0005911 cell-cell junction; GO:0009506 plasmodesma; GO:0015935 small ribosomal subunit; GO:0016020 membrane; GO:0022626 cytosolic ribosome; GO:0022627 cytosolic small ribosomal subunit; GO:0030054 cell junction; GO:0030…	GO:0003735 structural constituent of ribosome; GO:0005198 structural molecule activity;			J	KOG1779	40s ribosomal protein S27
Gene.35645_CL4121.Contig2_All	Hydroxyethylthiazole kinase OS=Zea mays GN=THIM PE=1 SV=1	THIM	1.65024	1.29296	1.60424	0.665177	0.64328	1.01389	cytoplasm	K00878	thiM; hydroxyethylthiazole kinase [EC:2.7.1.50]	map00730 Thiamine metabolism; map01100 Metabolic pathways	GO:0006139 nucleobase-containing compound metabolic process; GO:0006725 cellular aromatic compound metabolic process; GO:0006766 vitamin metabolic process; GO:0006767 water-soluble vitamin metabolic process; GO:0006772 thiamine metabolic process; GO:0006790 sulfur compound metabolic process; GO:0006793 phosphorus metabolic process; GO:0006796 phosphate-containing compound metabolic process; GO:00…		GO:0003824 catalytic activity; GO:0004417 hydroxyethylthiazole kinase activity; GO:0016301 kinase activity; GO:0016740 transferase activity; GO:0016772 transferase activity, transferring phosphorus-containing groups; GO:0016773 phosphotransferase activity, alcohol group as acceptor;	PF02110	Hydroxyethylthiazole kinase family
Gene.35653_CL4122.Contig3_All	Chlorophyll a-b binding protein 6, chloroplastic OS=Arabidopsis thaliana GN=LHCA1 PE=1 SV=1	LHCA1	1.87597	1.79439	2.03265	0.573652	0.556304	0.787784	chloroplast	K08907	LHCA1; light-harvesting complex I chlorophyll a/b binding protein 1	map00196 Photosynthesis - antenna proteins; map01100 Metabolic pathways	GO:0006091 generation of precursor metabolites and energy; GO:0006950 response to stress; GO:0008152 metabolic process; GO:0009266 response to temperature stimulus; GO:0009314 response to radiation; GO:0009409 response to cold; GO:0009416 response to light stimulus; GO:0009628 response to abiotic stimulus; GO:0009637 response to blue light; GO:0009639 response to red or far red light; GO:0009642 …	GO:0005622 intracellular; GO:0005623 cell; GO:0005737 cytoplasm; GO:0009507 chloroplast; GO:0009526 plastid envelope; GO:0009532 plastid stroma; GO:0009534 chloroplast thylakoid; GO:0009535 chloroplast thylakoid membrane; GO:0009536 plastid; GO:0009570 chloroplast stroma; GO:0009579 thylakoid; GO:0009941 chloroplast envelope; GO:0010287 plastoglobule; GO:0016020 membrane; GO:0031967 organelle env…	GO:0005488 binding; GO:0005515 protein binding; GO:0016168 chlorophyll binding; GO:0019904 protein domain specific binding; GO:0031409 pigment binding; GO:0043167 ion binding; GO:0043168 anion binding; GO:0046906 tetrapyrrole binding; GO:0048037 cofactor binding; GO:0097159 organic cyclic compound binding; GO:1901363 heterocyclic compound binding;
Gene.35823_CL4160.Contig3_All	Hydroxymethylglutaryl-CoA synthase OS=Arabidopsis thaliana GN=HMGS PE=1 SV=2	HMGS	0.540166	0.660355	0.482838	1.50704	1.44526	1.48165	cytoplasm	K01641	E2.3.3.10; hydroxymethylglutaryl-CoA synthase [EC:2.3.3.10]	map00072 Synthesis and degradation of ketone bodies; map00280 Valine, leucine and isoleucine degradation; map00650 Butanoate metabolism; map00900 Terpenoid backbone biosynthesis; map01100 Metabolic pathways; map01110 Biosynthesis of secondary metabolites	GO:0006084 acetyl-CoA metabolic process; GO:0006139 nucleobase-containing compound metabolic process; GO:0006163 purine nucleotide metabolic process; GO:0006629 lipid metabolic process; GO:0006637 acyl-CoA metabolic process; GO:0006644 phospholipid metabolic process; GO:0006720 isoprenoid metabolic process; GO:0006725 cellular aromatic compound metabolic process; GO:0006732 coenzyme metabolic pro…	GO:0005622 intracellular; GO:0005623 cell; GO:0005737 cytoplasm; GO:0005829 cytosol; GO:0005911 cell-cell junction; GO:0009506 plasmodesma; GO:0030054 cell junction; GO:0055044 symplast;	GO:0003824 catalytic activity; GO:0004421 hydroxymethylglutaryl-CoA synthase activity; GO:0016740 transferase activity; GO:0016746 transferase activity, transferring acyl groups; GO:0046912 transferase activity, transferring acyl groups, acyl groups converted into alkyl on transfer;	PF01154; PF08540	Hydroxymethylglutaryl-coenzyme A synthase N terminal; Hydroxymethylglutaryl-coenzyme A synthase C terminal	I	KOG1393	Hydroxymethylglutaryl-CoA synthase
Gene.35851_CL4165.Contig2_All	DEAD-box ATP-dependent RNA helicase 8 OS=Arabidopsis thaliana GN=RH8 PE=2 SV=1	RH8	1.41207	1.31617	1.30042	0.869903	0.894089	0.864665	peroxisome	K12614	DDX6, RCK, DHH1; ATP-dependent RNA helicase DDX6/DHH1 [EC:3.6.4.13]	map03018 RNA degradation	GO:0006139 nucleobase-containing compound metabolic process; GO:0006417 regulation of translation; GO:0006725 cellular aromatic compound metabolic process; GO:0006807 nitrogen compound metabolic process; GO:0006996 organelle organization; GO:0008152 metabolic process; GO:0009889 regulation of biosynthetic process; GO:0009987 cellular process; GO:0010468 regulation of gene expression; GO:0010501 R…	GO:0000932 P-body; GO:0005622 intracellular; GO:0005623 cell; GO:0005634 nucleus; GO:0005730 nucleolus; GO:0005737 cytoplasm; GO:0010494 cytoplasmic stress granule; GO:0031974 membrane-enclosed lumen; GO:0031981 nuclear lumen; GO:0032991 protein-containing complex; GO:0035770 ribonucleoprotein granule; GO:0036464 cytoplasmic ribonucleoprotein granule; GO:0043226 organelle; GO:0043227 membrane-bou…	GO:0003724 RNA helicase activity; GO:0003824 catalytic activity; GO:0004386 helicase activity; GO:0008186 RNA-dependent ATPase activity; GO:0016462 pyrophosphatase activity; GO:0016787 hydrolase activity; GO:0016817 hydrolase activity, acting on acid anhydrides; GO:0016818 hydrolase activity, acting on acid anhydrides, in phosphorus-containing anhydrides; GO:0016887 ATPase activity; GO:0017111 nu…	PF00270	DEAD/DEAH box helicase	A	KOG0326	ATP-dependent RNA helicase
Gene.35852_CL4165.Contig3_All	DEAD-box ATP-dependent RNA helicase 8 OS=Arabidopsis thaliana GN=RH8 PE=2 SV=1	RH8	1.31865	1.29861	1.44914	0.952558	0.853873	0.877067	peroxisome	K12614	DDX6, RCK, DHH1; ATP-dependent RNA helicase DDX6/DHH1 [EC:3.6.4.13]	map03018 RNA degradation	GO:0006139 nucleobase-containing compound metabolic process; GO:0006417 regulation of translation; GO:0006725 cellular aromatic compound metabolic process; GO:0006807 nitrogen compound metabolic process; GO:0006996 organelle organization; GO:0008152 metabolic process; GO:0009889 regulation of biosynthetic process; GO:0009987 cellular process; GO:0010468 regulation of gene expression; GO:0010501 R…	GO:0000932 P-body; GO:0005622 intracellular; GO:0005623 cell; GO:0005634 nucleus; GO:0005730 nucleolus; GO:0005737 cytoplasm; GO:0005829 cytosol; GO:0010494 cytoplasmic stress granule; GO:0031974 membrane-enclosed lumen; GO:0031981 nuclear lumen; GO:0032991 protein-containing complex; GO:0035770 ribonucleoprotein granule; GO:0036464 cytoplasmic ribonucleoprotein granule; GO:0043226 organelle; GO:…	GO:0003676 nucleic acid binding; GO:0003723 RNA binding; GO:0003724 RNA helicase activity; GO:0003729 mRNA binding; GO:0003824 catalytic activity; GO:0004386 helicase activity; GO:0005488 binding; GO:0008186 RNA-dependent ATPase activity; GO:0016462 pyrophosphatase activity; GO:0016787 hydrolase activity; GO:0016817 hydrolase activity, acting on acid anhydrides; GO:0016818 hydrolase activity, act…	PF00270	DEAD/DEAH box helicase	A	KOG0326	ATP-dependent RNA helicase
Gene.35965_CL4190.Contig3_All	Actin-depolymerizing factor 2 OS=Petunia hybrida GN=ADF2 PE=2 SV=1	ADF2	0.668514	0.664805	0.56378	1.24576	1.25903	1.20513	chloroplast	K05765	CFL; cofilin					PF00241	Cofilin/tropomyosin-type actin-binding protein	Z	KOG1735	Actin depolymerizing factor
Gene.36434_CL4307.Contig2_All	Tetraspanin-8 OS=Arabidopsis thaliana GN=TET8 PE=2 SV=1	TET8	1.47795	1.66029	1.54523	0.839784	0.950582	0.822483	plasma membrane
Gene.36610_CL4341.Contig2_All	Secretory carrier-associated membrane protein 3 OS=Arabidopsis thaliana GN=SCAMP3 PE=1 SV=1	SCAMP3	1.4874	1.358	1.48404	0.807349	0.635971	0.881796	plasma membrane	K19995	SCAMP; secretory carrier-associated membrane protein		GO:0006810 transport; GO:0006897 endocytosis; GO:0006898 receptor-mediated endocytosis; GO:0016192 vesicle-mediated transport; GO:0051179 localization; GO:0051234 establishment of localization; GO:0098657 import into cell;	GO:0005622 intracellular; GO:0005623 cell; GO:0005737 cytoplasm; GO:0005768 endosome; GO:0005769 early endosome; GO:0005794 Golgi apparatus; GO:0005802 trans-Golgi network; GO:0005886 plasma membrane; GO:0012505 endomembrane system; GO:0016020 membrane; GO:0031410 cytoplasmic vesicle; GO:0031982 vesicle; GO:0031984 organelle subcompartment; GO:0043226 organelle; GO:0043227 membrane-bounded organe…				U	KOG3088	Secretory carrier membrane protein
Gene.36793_CL4368.Contig1_All	Glutenin, low molecular weight subunit OS=Triticum aestivum PE=3 SV=1	--	1.4338	1.44007	1.47724	0.81002	0.741909	0.830132	nucleus							PF07223	Protein of unknown function (DUF1421)
Gene.36800_CL4370.Contig2_All	Probable beta-D-xylosidase 6 OS=Arabidopsis thaliana GN=BXL6 PE=2 SV=1	BXL6	1.40814	1.34327	1.33526	0.749866	0.716483	0.869203	chloroplast					GO:0005622 intracellular; GO:0005623 cell; GO:0005737 cytoplasm; GO:0005773 vacuole; GO:0005774 vacuolar membrane; GO:0016020 membrane; GO:0031090 organelle membrane; GO:0043226 organelle; GO:0043227 membrane-bounded organelle; GO:0043229 intracellular organelle; GO:0043231 intracellular membrane-bounded organelle; GO:0098588 bounding membrane of organelle; GO:0098805 whole membrane;	GO:0003824 catalytic activity; GO:0004553 hydrolase activity, hydrolyzing O-glycosyl compounds; GO:0009044 xylan 1,4-beta-xylosidase activity; GO:0016787 hydrolase activity; GO:0016798 hydrolase activity, acting on glycosyl bonds; GO:0097599 xylanase activity;	PF00933; PF01915	Glycosyl hydrolase family 3 N terminal domain; Glycosyl hydrolase family 3 C-terminal domain
Gene.36985_CL4405.Contig1_All	4-hydroxy-tetrahydrodipicolinate reductase 2, chloroplastic OS=Arabidopsis thaliana GN=DAPB2 PE=2 SV=1	DAPB2	0.651246	0.619976	0.694459	1.27151	1.03028	1.09148	cytoplasm	K00215	dapB; 4-hydroxy-tetrahydrodipicolinate reductase [EC:1.17.1.8]	map00261 Monobactam biosynthesis; map00300 Lysine biosynthesis; map01100 Metabolic pathways; map01110 Biosynthesis of secondary metabolites; map01230 Biosynthesis of amino acids	GO:0006082 organic acid metabolic process; GO:0006520 cellular amino acid metabolic process; GO:0006807 nitrogen compound metabolic process; GO:0008152 metabolic process; GO:0008652 cellular amino acid biosynthetic process; GO:0009058 biosynthetic process; GO:0009987 cellular process; GO:0016053 organic acid biosynthetic process; GO:0019752 carboxylic acid metabolic process; GO:0019877 diaminopim…	GO:0005622 intracellular; GO:0005623 cell; GO:0005737 cytoplasm; GO:0009507 chloroplast; GO:0009532 plastid stroma; GO:0009536 plastid; GO:0009570 chloroplast stroma; GO:0043226 organelle; GO:0043227 membrane-bounded organelle; GO:0043229 intracellular organelle; GO:0043231 intracellular membrane-bounded organelle;	GO:0003824 catalytic activity; GO:0008839 4-hydroxy-tetrahydrodipicolinate reductase; GO:0016491 oxidoreductase activity; GO:0016627 oxidoreductase activity, acting on the CH-CH group of donors; GO:0016628 oxidoreductase activity, acting on the CH-CH group of donors, NAD or NADP as acceptor;	PF01113; PF05173	Dihydrodipicolinate reductase, N-terminus; Dihydrodipicolinate reductase, C-terminus
Gene.36997_CL4406.Contig3_All	Alpha-amylase 3, chloroplastic OS=Arabidopsis thaliana GN=AMY3 PE=1 SV=1	AMY3	0.311201	0.362399	0.287777	1.71602	1.52153	1.56855	chloroplast	K01176	AMY, amyA, malS; alpha-amylase [EC:3.2.1.1]	map00500 Starch and sucrose metabolism; map01100 Metabolic pathways	GO:0000272 polysaccharide catabolic process; GO:0005975 carbohydrate metabolic process; GO:0005976 polysaccharide metabolic process; GO:0005982 starch metabolic process; GO:0005983 starch catabolic process; GO:0005984 disaccharide metabolic process; GO:0005985 sucrose metabolic process; GO:0005987 sucrose catabolic process; GO:0006073 cellular glucan metabolic process; GO:0008152 metabolic proces…	GO:0005622 intracellular; GO:0005623 cell; GO:0005737 cytoplasm; GO:0009507 chloroplast; GO:0009532 plastid stroma; GO:0009536 plastid; GO:0009570 chloroplast stroma; GO:0043226 organelle; GO:0043227 membrane-bounded organelle; GO:0043229 intracellular organelle; GO:0043231 intracellular membrane-bounded organelle;	GO:0003824 catalytic activity; GO:0004553 hydrolase activity, hydrolyzing O-glycosyl compounds; GO:0004556 alpha-amylase activity; GO:0016160 amylase activity; GO:0016787 hydrolase activity; GO:0016798 hydrolase activity, acting on glycosyl bonds;	PF00128; PF07821	Alpha amylase, catalytic domain; Alpha-amylase C-terminal beta-sheet domain	G	KOG0471	Alpha-amylase
Gene.37316_CL4468.Contig3_All	Ribulose bisphosphate carboxylase small chain 1B, chloroplastic OS=Arabidopsis thaliana GN=RBCS-1B PE=1 SV=1	RBCS-1B	0.721373	0.661106	0.654912	0.992142	1.10724	1.1211	chloroplast	K01602	rbcS; ribulose-bisphosphate carboxylase small chain [EC:4.1.1.39]	map00630 Glyoxylate and dicarboxylate metabolism; map00710 Carbon fixation in photosynthetic organisms; map01100 Metabolic pathways; map01110 Biosynthesis of secondary metabolites; map01200 Carbon metabolism	GO:0006950 response to stress; GO:0008152 metabolic process; GO:0009266 response to temperature stimulus; GO:0009314 response to radiation; GO:0009409 response to cold; GO:0009416 response to light stimulus; GO:0009628 response to abiotic stimulus; GO:0009637 response to blue light; GO:0009639 response to red or far red light; GO:0009987 cellular process; GO:0010114 response to red light; GO:0010…	GO:0005576 extracellular region; GO:0005622 intracellular; GO:0005623 cell; GO:0005737 cytoplasm; GO:0005829 cytosol; GO:0005840 ribosome; GO:0009507 chloroplast; GO:0009526 plastid envelope; GO:0009532 plastid stroma; GO:0009534 chloroplast thylakoid; GO:0009535 chloroplast thylakoid membrane; GO:0009536 plastid; GO:0009570 chloroplast stroma; GO:0009579 thylakoid; GO:0009941 chloroplast envelop…	GO:0005488 binding; GO:0005507 copper ion binding; GO:0043167 ion binding; GO:0043169 cation binding; GO:0046872 metal ion binding; GO:0046914 transition metal ion binding;	PF00101	Ribulose bisphosphate carboxylase, small chain
Gene.37325_CL4471.Contig4_All	Methionine S-methyltransferase OS=Arabidopsis thaliana GN=MMT1 PE=1 SV=1	MMT1	0.672938	0.684601	0.883571	1.09005	1.15525	1.13149	nucleus	K08247	E2.1.1.12; methionine S-methyltransferase [EC:2.1.1.12]	map00450 Selenocompound metabolism; map01100 Metabolic pathways	GO:0001887 selenium compound metabolic process; GO:0006732 coenzyme metabolic process; GO:0006790 sulfur compound metabolic process; GO:0008152 metabolic process; GO:0009987 cellular process; GO:0017144 drug metabolic process; GO:0032259 methylation; GO:0044237 cellular metabolic process; GO:0046500 S-adenosylmethionine metabolic process; GO:0051186 cofactor metabolic process; GO:0071704 organic …	GO:0005622 intracellular; GO:0005623 cell; GO:0005737 cytoplasm; GO:0005829 cytosol;	GO:0003824 catalytic activity; GO:0008168 methyltransferase activity; GO:0008757 S-adenosylmethionine-dependent methyltransferase activity; GO:0016740 transferase activity; GO:0016741 transferase activity, transferring one-carbon groups;	PF05175; PF00155	Methyltransferase small domain; Aminotransferase class I and II
Gene.37478_CL4505.Contig2_All	PREDICTED: uncharacterized protein LOC100245921 [Vitis vinifera]	--	0.686618	0.709115	0.840798	1.21673	1.16359	1.11097	chloroplast	K19476	IST1; vacuolar protein sorting-associated protein IST1	map04144 Endocytosis						Z	KOG2027	Spindle pole body protein
Gene.37609_CL4529.Contig2_All	Xanthine dehydrogenase 1 OS=Arabidopsis thaliana GN=XDH1 PE=1 SV=1	XDH1	0.593628	0.705077	0.556591	1.19874	0.869646	0.964188	nucleus	K00106	XDH; xanthine dehydrogenase/oxidase [EC:1.17.1.4 1.17.3.2]	map00230 Purine metabolism; map00232 Caffeine metabolism; map01100 Metabolic pathways; map01110 Biosynthesis of secondary metabolites; map04146 Peroxisome	GO:0000302 response to reactive oxygen species; GO:0001101 response to acid chemical; GO:0006139 nucleobase-containing compound metabolic process; GO:0006144 purine nucleobase metabolic process; GO:0006145 purine nucleobase catabolic process; GO:0006725 cellular aromatic compound metabolic process; GO:0006801 superoxide metabolic process; GO:0006807 nitrogen compound metabolic process; GO:0006950…	GO:0005622 intracellular; GO:0005623 cell; GO:0005737 cytoplasm; GO:0005829 cytosol;	GO:0000166 nucleotide binding; GO:0003824 catalytic activity; GO:0004854 xanthine dehydrogenase activity; GO:0005488 binding; GO:0016491 oxidoreductase activity; GO:0016725 oxidoreductase activity, acting on CH or CH2 groups; GO:0016726 oxidoreductase activity, acting on CH or CH2 groups, NAD or NADP as acceptor; GO:0016903 oxidoreductase activity, acting on the aldehyde or oxo group of donors; G…	PF00111; PF01799; PF03450; PF01315	2Fe-2S iron-sulfur cluster binding domain; [2Fe-2S] binding domain; CO dehydrogenase flavoprotein C-terminal domain; Aldehyde oxidase and xanthine dehydrogenase, a/b hammerhead domain	F	KOG0430	Xanthine dehydrogenase
Gene.37712_CL4550.Contig6_All	Nuclear pore complex protein NUP133 OS=Arabidopsis thaliana GN=NUP133 PE=1 SV=1	NUP133	0.67891	0.94831	0.790894	1.54499	1.39978	1.5116	nucleus	K14300	NUP133; nuclear pore complex protein Nup133	map03013 RNA transport	GO:0000972 transcription-dependent tethering of RNA polymerase II gene DNA at nuclear periphery; GO:0006325 chromatin organization; GO:0006355 regulation of transcription, DNA-templated; GO:0006403 RNA localization; GO:0006405 RNA export from nucleus; GO:0006606 protein import into nucleus; GO:0006810 transport; GO:0006886 intracellular protein transport; GO:0006913 nucleocytoplasmic transport; G…	GO:0005622 intracellular; GO:0005623 cell; GO:0005634 nucleus; GO:0005635 nuclear envelope; GO:0005643 nuclear pore; GO:0005737 cytoplasm; GO:0009507 chloroplast; GO:0009536 plastid; GO:0012505 endomembrane system; GO:0031080 nuclear pore outer ring; GO:0031967 organelle envelope; GO:0031975 envelope; GO:0032991 protein-containing complex; GO:0043226 organelle; GO:0043227 membrane-bounded organel…	GO:0005198 structural molecule activity; GO:0017056 structural constituent of nuclear pore;	PF08801	Nup133 N terminal like
Gene.37875_CL4583.Contig1_All	29 kDa ribonucleoprotein A, chloroplastic OS=Nicotiana sylvestris PE=2 SV=1	--	1.0977	1.1899	1.0484	0.7217	0.718221	0.766532	chloroplast	K11294	NCL, NSR1; nucleolin		GO:0001101 response to acid chemical; GO:0002376 immune system process; GO:0006950 response to stress; GO:0006952 defense response; GO:0006955 immune response; GO:0009266 response to temperature stimulus; GO:0009409 response to cold; GO:0009628 response to abiotic stimulus; GO:0009631 cold acclimation; GO:0009719 response to endogenous stimulus; GO:0009725 response to hormone; GO:0009737 response…	GO:0005622 intracellular; GO:0005623 cell; GO:0005737 cytoplasm; GO:0009507 chloroplast; GO:0009526 plastid envelope; GO:0009532 plastid stroma; GO:0009534 chloroplast thylakoid; GO:0009535 chloroplast thylakoid membrane; GO:0009536 plastid; GO:0009570 chloroplast stroma; GO:0009579 thylakoid; GO:0009941 chloroplast envelope; GO:0010319 stromule; GO:0016020 membrane; GO:0031967 organelle envelope…	GO:0003676 nucleic acid binding; GO:0003723 RNA binding; GO:0003727 single-stranded RNA binding; GO:0003729 mRNA binding; GO:0005488 binding; GO:0008187 poly-pyrimidine tract binding; GO:0008266 poly(U) RNA binding; GO:0097159 organic cyclic compound binding; GO:1901363 heterocyclic compound binding;	PF00076	RNA recognition motif. (a.k.a. RRM, RBD, or RNP domain)	A	KOG0118	FOG: RRM domain
Gene.37953_CL4601.Contig1_All	Probable ADP-ribosylation factor GTPase-activating protein AGD8 OS=Arabidopsis thaliana GN=AGD8 PE=1 SV=1	AGD8	1.69812	1.49823	1.33867	0.68988	0.731806	0.685763	nucleus	K12493	ARFGAP2_3; ADP-ribosylation factor GTPase-activating protein 2/3	map04144 Endocytosis	GO:0000003 reproduction; GO:0001101 response to acid chemical; GO:0003006 developmental process involved in reproduction; GO:0007275 multicellular organism development; GO:0009555 pollen development; GO:0009719 response to endogenous stimulus; GO:0009725 response to hormone; GO:0009737 response to abscisic acid; GO:0009790 embryo development; GO:0009791 post-embryonic development; GO:0009793 embr…	GO:0005622 intracellular; GO:0005623 cell; GO:0005737 cytoplasm; GO:0005829 cytosol;		PF01412	Putative GTPase activating protein for Arf	T	KOG0706	Predicted GTPase-activating protein
Gene.38130_CL4638.Contig2_All	unnamed protein product [Coffea canephora]	--	0.385642	0.375226	0.457586	1.72084	1.68031	1.80354	chloroplast
Gene.38250_CL4659.Contig3_All	Proton pump-interactor 1 OS=Arabidopsis thaliana GN=PPI1 PE=1 SV=2	PPI1	0.538806	0.89098	0.532173	1.36635	1.337	1.34027	cytoplasm				GO:0010155 regulation of proton transport; GO:0032879 regulation of localization; GO:0034762 regulation of transmembrane transport; GO:0034765 regulation of ion transmembrane transport; GO:0043269 regulation of ion transport; GO:0050789 regulation of biological process; GO:0051049 regulation of transport; GO:0065007 biological regulation; GO:1904062 regulation of cation transmembrane transport;	GO:0005622 intracellular; GO:0005623 cell; GO:0005737 cytoplasm; GO:0005783 endoplasmic reticulum; GO:0005789 endoplasmic reticulum membrane; GO:0005886 plasma membrane; GO:0005911 cell-cell junction; GO:0009506 plasmodesma; GO:0012505 endomembrane system; GO:0016020 membrane; GO:0030054 cell junction; GO:0031984 organelle subcompartment; GO:0042175 nuclear outer membrane-endoplasmic reticulum me…	GO:0003676 nucleic acid binding; GO:0003723 RNA binding; GO:0003729 mRNA binding; GO:0005488 binding; GO:0097159 organic cyclic compound binding; GO:1901363 heterocyclic compound binding;
Gene.38283_CL4669.Contig2_All	ATP-dependent Clp protease proteolytic subunit 5, chloroplastic OS=Arabidopsis thaliana GN=CLPP5 PE=1 SV=1	CLPP5	0.786438	0.850903	0.589183	1.1896	1.16456	1.29989	chloroplast	K01358	clpP, CLPP; ATP-dependent Clp protease, protease subunit [EC:3.4.21.92]			GO:0005622 intracellular; GO:0005623 cell; GO:0005737 cytoplasm; GO:0009368 endopeptidase Clp complex; GO:0009507 chloroplast; GO:0009526 plastid envelope; GO:0009532 plastid stroma; GO:0009534 chloroplast thylakoid; GO:0009536 plastid; GO:0009570 chloroplast stroma; GO:0009579 thylakoid; GO:0009840 chloroplastic endopeptidase Clp complex; GO:0009941 chloroplast envelope; GO:0031967 organelle env…		PF00574	Clp protease	O	KOG0840	ATP-dependent Clp protease, proteolytic subunit
Gene.38293_CL4674.Contig1_All	Universal stress protein PHOS34 OS=Arabidopsis thaliana GN=PHOS34 PE=1 SV=1	PHOS34	0.570882	0.573731	0.652943	1.18026	1.17449	1.2039	nucleus					GO:0005623 cell; GO:0005886 plasma membrane; GO:0016020 membrane; GO:0071944 cell periphery;	GO:0000166 nucleotide binding; GO:0005488 binding; GO:0008144 drug binding; GO:0016208 AMP binding; GO:0017076 purine nucleotide binding; GO:0030554 adenyl nucleotide binding; GO:0032553 ribonucleotide binding; GO:0032555 purine ribonucleotide binding; GO:0032559 adenyl ribonucleotide binding; GO:0036094 small molecule binding; GO:0043167 ion binding; GO:0043168 anion binding; GO:0043169 cation b…	PF00582	Universal stress protein family
Gene.38510_CL4726.Contig1_All	Tobamovirus multiplication protein 2A OS=Arabidopsis thaliana GN=TOM2A PE=1 SV=1	TOM2A	1.29272	1.21413	1.34485	0.692003	0.82175	0.76724	extracellular
Gene.38559_CL4741.Contig3_All	PREDICTED: uncharacterized protein LOC107819129 [Nicotiana tabacum]	--	1.16277	1.05893	1.17418	0.916647	0.657009	0.537464	chloroplast
Gene.38659_CL4762.Contig1_All	Alcohol dehydrogenase 3 OS=Solanum tuberosum GN=ADH3 PE=2 SV=1	ADH3	0.946043	0.600727	0.803751	1.6193	1.22346	1.10137	cytoplasm	K18857	ADH1; alcohol dehydrogenase class-P [EC:1.1.1.1]	map00010 Glycolysis / Gluconeogenesis; map00071 Fatty acid degradation; map00350 Tyrosine metabolism; map00592 alpha-Linolenic acid metabolism; map01100 Metabolic pathways; map01110 Biosynthesis of secondary metabolites				PF08240	Alcohol dehydrogenase GroES-like domain	Q	KOG0022	Alcohol dehydrogenase, class III
Gene.38666_CL4762.Contig5_All	Alcohol dehydrogenase OS=Malus domestica GN=ADH PE=2 SV=1	ADH	0.822807	1.03731	0.984479	1.44856	1.72266	1.36289	chloroplast	K18857	ADH1; alcohol dehydrogenase class-P [EC:1.1.1.1]	map00010 Glycolysis / Gluconeogenesis; map00071 Fatty acid degradation; map00350 Tyrosine metabolism; map00592 alpha-Linolenic acid metabolism; map01100 Metabolic pathways; map01110 Biosynthesis of secondary metabolites				PF08240	Alcohol dehydrogenase GroES-like domain	Q	KOG0022	Alcohol dehydrogenase, class III
Gene.3882_CL243.Contig1_All	Glyceraldehyde-3-phosphate dehydrogenase B, chloroplastic OS=Pisum sativum GN=GAPB PE=2 SV=2	GAPB	0.532	0.264409	0.540705	1.04465	1.35987	1.23695	cytoplasm	K05298	GAPA; glyceraldehyde-3-phosphate dehydrogenase (NADP+) (phosphorylating) [EC:1.2.1.13]	map00710 Carbon fixation in photosynthetic organisms; map01100 Metabolic pathways; map01200 Carbon metabolism				PF02800	Glyceraldehyde 3-phosphate dehydrogenase, C-terminal domain	G	KOG0657	Glyceraldehyde 3-phosphate dehydrogenase
Gene.38854_CL4802.Contig3_All	ATP-dependent Clp protease proteolytic subunit-related protein 3, chloroplastic OS=Arabidopsis thaliana GN=CLPR3 PE=1 SV=1	CLPR3	1.53179	1.5108	1.15274	0.849262	0.930743	0.941262	chloroplast	K01358	clpP, CLPP; ATP-dependent Clp protease, protease subunit [EC:3.4.21.92]		GO:0006139 nucleobase-containing compound metabolic process; GO:0006364 rRNA processing; GO:0006396 RNA processing; GO:0006725 cellular aromatic compound metabolic process; GO:0006807 nitrogen compound metabolic process; GO:0006996 organelle organization; GO:0008152 metabolic process; GO:0009657 plastid organization; GO:0009658 chloroplast organization; GO:0009987 cellular process; GO:0010467 gen…	GO:0005622 intracellular; GO:0005623 cell; GO:0005737 cytoplasm; GO:0009368 endopeptidase Clp complex; GO:0009507 chloroplast; GO:0009526 plastid envelope; GO:0009532 plastid stroma; GO:0009534 chloroplast thylakoid; GO:0009536 plastid; GO:0009570 chloroplast stroma; GO:0009579 thylakoid; GO:0009840 chloroplastic endopeptidase Clp complex; GO:0009941 chloroplast envelope; GO:0031967 organelle env…	GO:0003676 nucleic acid binding; GO:0003723 RNA binding; GO:0005488 binding; GO:0097159 organic cyclic compound binding; GO:1901363 heterocyclic compound binding;	PF00574	Clp protease	O	KOG0840	ATP-dependent Clp protease, proteolytic subunit
Gene.38950_CL4821.Contig1_All	Protein disulfide isomerase-like 1-3 OS=Arabidopsis thaliana GN=PDIL1-3 PE=2 SV=1	PDIL1-3	0.710195	0.653544	0.64767	1.36037	1.30901	1.40822	cytoplasm	K09580	PDIA1, P4HB; protein disulfide-isomerase A1 [EC:5.3.4.1]	map04141 Protein processing in endoplasmic reticulum	GO:0006457 protein folding; GO:0006950 response to stress; GO:0006979 response to oxidative stress; GO:0009987 cellular process; GO:0033554 cellular response to stress; GO:0034976 response to endoplasmic reticulum stress; GO:0050896 response to stimulus; GO:0051716 cellular response to stimulus;	GO:0005622 intracellular; GO:0005623 cell; GO:0005737 cytoplasm; GO:0005739 mitochondrion; GO:0005773 vacuole; GO:0005774 vacuolar membrane; GO:0005783 endoplasmic reticulum; GO:0009507 chloroplast; GO:0009536 plastid; GO:0012505 endomembrane system; GO:0016020 membrane; GO:0031090 organelle membrane; GO:0043226 organelle; GO:0043227 membrane-bounded organelle; GO:0043229 intracellular organelle;…	GO:0003756 protein disulfide isomerase activity; GO:0003824 catalytic activity; GO:0016853 isomerase activity; GO:0016860 intramolecular oxidoreductase activity; GO:0016864 intramolecular oxidoreductase activity, transposing S-S bonds; GO:0140096 catalytic activity, acting on a protein;	PF00085; PF13848	Thioredoxin; Thioredoxin-like domain	O	KOG0190	Protein disulfide isomerase (prolyl 4-hydroxylase beta subunit)
Gene.39033_CL4843.Contig1_All	Basic form of pathogenesis-related protein 1 OS=Nicotiana tabacum PE=3 SV=1	--	0.356045	0.429493	0.314649	2.30483	2.36321	0.885233	extracellular	K13449	PR1; pathogenesis-related protein 1	map04016 MAPK signaling pathway - plant; map04075 Plant hormone signal transduction; map04626 Plant-pathogen interaction				PF00188	Cysteine-rich secretory protein family	S	KOG3017	Defense-related protein containing SCP domain
Gene.39144_CL4869.Contig2_All	Eukaryotic translation initiation factor 6-2 OS=Arabidopsis thaliana GN=EIF6-2 PE=2 SV=1	EIF6-2	0.548645	0.820075	0.768717	1.03754	1.09261	1.35047	nucleus	K03264	EIF6; translation initiation factor 6	map03008 Ribosome biogenesis in eukaryotes						J	KOG3185	Translation initiation factor 6 (eIF-6)
Gene.39231_CL4885.Contig4_All	Thaumatin-like protein OS=Actinidia deliciosa GN=tlp PE=1 SV=2	tlp	1.22338	1.31508	1.17778	0.798809	0.728694	0.807252	chloroplast							PF00314	Thaumatin family
Gene.39268_CL4899.Contig4_All	Aquaporin PIP1-3 OS=Arabidopsis thaliana GN=PIP1-3 PE=1 SV=1	PIP1-3	1.52343	1.54021	1.45268	0.751427	0.707574	0.852698	plasma membrane	K09872	PIP; aquaporin PIP		GO:0001101 response to acid chemical; GO:0006810 transport; GO:0006811 ion transport; GO:0006833 water transport; GO:0006950 response to stress; GO:0009414 response to water deprivation; GO:0009415 response to water; GO:0009628 response to abiotic stimulus; GO:0010035 response to inorganic substance; GO:0034220 ion transmembrane transport; GO:0042044 fluid transport; GO:0042221 response to chemic…	GO:0005622 intracellular; GO:0005623 cell; GO:0005737 cytoplasm; GO:0005739 mitochondrion; GO:0005773 vacuole; GO:0005886 plasma membrane; GO:0005887 integral component of plasma membrane; GO:0005911 cell-cell junction; GO:0009506 plasmodesma; GO:0009507 chloroplast; GO:0009526 plastid envelope; GO:0009536 plastid; GO:0009941 chloroplast envelope; GO:0016020 membrane; GO:0016021 integral componen…	GO:0005215 transporter activity; GO:0005372 water transmembrane transporter activity; GO:0015250 water channel activity; GO:0015267 channel activity; GO:0015318 inorganic molecular entity transmembrane transporter activity; GO:0022803 passive transmembrane transporter activity; GO:0022857 transmembrane transporter activity;			G	KOG0223	Aquaporin (major intrinsic protein family)
Gene.39270_CL4899.Contig6_All	Aquaporin PIP1-3 OS=Arabidopsis thaliana GN=PIP1-3 PE=1 SV=1	PIP1-3	1.5993	1.50011	1.42906	0.666112	0.705317	0.827185	plasma membrane	K09872	PIP; aquaporin PIP		GO:0001101 response to acid chemical; GO:0006810 transport; GO:0006811 ion transport; GO:0006833 water transport; GO:0006950 response to stress; GO:0009414 response to water deprivation; GO:0009415 response to water; GO:0009628 response to abiotic stimulus; GO:0010035 response to inorganic substance; GO:0034220 ion transmembrane transport; GO:0042044 fluid transport; GO:0042221 response to chemic…	GO:0005622 intracellular; GO:0005623 cell; GO:0005737 cytoplasm; GO:0005739 mitochondrion; GO:0005773 vacuole; GO:0005886 plasma membrane; GO:0005887 integral component of plasma membrane; GO:0005911 cell-cell junction; GO:0009506 plasmodesma; GO:0009507 chloroplast; GO:0009526 plastid envelope; GO:0009536 plastid; GO:0009941 chloroplast envelope; GO:0016020 membrane; GO:0016021 integral componen…	GO:0005215 transporter activity; GO:0005372 water transmembrane transporter activity; GO:0015250 water channel activity; GO:0015267 channel activity; GO:0015318 inorganic molecular entity transmembrane transporter activity; GO:0022803 passive transmembrane transporter activity; GO:0022857 transmembrane transporter activity;			G	KOG0223	Aquaporin (major intrinsic protein family)
Gene.39462_CL4954.Contig4_All	Probable methyltransferase At1g27930 OS=Arabidopsis thaliana GN=At1g27930 PE=1 SV=1	At1g27930	1.53539	1.52541	1.42807	1.01961	0.887524	0.827094	cytoplasm	K17098	ANNAT; annexin D		GO:0000003 reproduction; GO:0000902 cell morphogenesis; GO:0000904 cell morphogenesis involved in differentiation; GO:0001101 response to acid chemical; GO:0003006 developmental process involved in reproduction; GO:0006950 response to stress; GO:0006970 response to osmotic stress; GO:0007275 multicellular organism development; GO:0009266 response to temperature stimulus; GO:0009314 response to ra…		GO:0003779 actin binding; GO:0005488 binding; GO:0005509 calcium ion binding; GO:0005515 protein binding; GO:0005543 phospholipid binding; GO:0008092 cytoskeletal protein binding; GO:0008289 lipid binding; GO:0043167 ion binding; GO:0043168 anion binding; GO:0043169 cation binding; GO:0044877 protein-containing complex binding; GO:0046872 metal ion binding; GO:0051015 actin filament binding;			U	KOG0819	Annexin
Gene.39552_CL4975.Contig2_All	Protein FLC EXPRESSOR OS=Arabidopsis thaliana GN=FLX PE=1 SV=1	FLX	1.45678	1.38257	1.54487	0.889835	0.782222	0.730358	mitochondria
Gene.39608_CL4989.Contig3_All	3-oxoacyl-[acyl-carrier-protein] reductase, chloroplastic OS=Cuphea lanceolata GN=CLKR27 PE=2 SV=1	CLKR27	1.31186	1.16172	1.31611	0.654059	0.633633	0.641191	cytoplasm				GO:0006082 organic acid metabolic process; GO:0006629 lipid metabolic process; GO:0006631 fatty acid metabolic process; GO:0006633 fatty acid biosynthetic process; GO:0008152 metabolic process; GO:0008610 lipid biosynthetic process; GO:0009058 biosynthetic process; GO:0009987 cellular process; GO:0016053 organic acid biosynthetic process; GO:0019752 carboxylic acid metabolic process; GO:0030497 f…		GO:0000166 nucleotide binding; GO:0003824 catalytic activity; GO:0004312 fatty acid synthase activity; GO:0004316 3-oxoacyl-[acyl-carrier-protein] reductase (NADPH) activity; GO:0005488 binding; GO:0016491 oxidoreductase activity; GO:0016614 oxidoreductase activity, acting on CH-OH group of donors; GO:0016616 oxidoreductase activity, acting on the CH-OH group of donors, NAD or NADP as acceptor; G…	PF00106	short chain dehydrogenase	Q	KOG0725	Reductases with broad range of substrate specificities
Gene.70852_Unigene9821_All	Sodium/proton antiporter 1 OS=Arabidopsis thaliana GN=NHD1 PE=2 SV=1	NHD1	1.23671	1.17486	1.36492	0.60386	0.627583		plasma membrane				GO:0006810 transport; GO:0006811 ion transport; GO:0006812 cation transport; GO:0006814 sodium ion transport; GO:0006820 anion transport; GO:0006848 pyruvate transport; GO:0006950 response to stress; GO:0006970 response to osmotic stress; GO:0009628 response to abiotic stimulus; GO:0009651 response to salt stress; GO:0015672 monovalent inorganic cation transport; GO:0015711 organic anion transpor…	GO:0005622 intracellular; GO:0005623 cell; GO:0005737 cytoplasm; GO:0009507 chloroplast; GO:0009526 plastid envelope; GO:0009536 plastid; GO:0009941 chloroplast envelope; GO:0031967 organelle envelope; GO:0031975 envelope; GO:0043226 organelle; GO:0043227 membrane-bounded organelle; GO:0043229 intracellular organelle; GO:0043231 intracellular membrane-bounded organelle;	GO:0005215 transporter activity; GO:0005342 organic acid transmembrane transporter activity; GO:0008028 monocarboxylic acid transmembrane transporter activity; GO:0008509 anion transmembrane transporter activity; GO:0008514 organic anion transmembrane transporter activity; GO:0015075 ion transmembrane transporter activity; GO:0015291 secondary active transmembrane transporter activity; GO:0015297…
Gene.39760_CL5025.Contig1_All	Probable O-methyltransferase 3 OS=Humulus lupulus GN=OMT3 PE=2 SV=1	OMT3	1.40339	1.52268	1.54609	0.536302	0.497136	0.494408	cytoplasm	K16040	ROMT; trans-resveratrol di-O-methyltransferase [EC:2.1.1.240]	map00945 Stilbenoid, diarylheptanoid and gingerol biosynthesis	GO:0006725 cellular aromatic compound metabolic process; GO:0008152 metabolic process; GO:0009058 biosynthetic process; GO:0009987 cellular process; GO:0019438 aromatic compound biosynthetic process; GO:0032259 methylation; GO:0044237 cellular metabolic process; GO:0044249 cellular biosynthetic process;		GO:0003824 catalytic activity; GO:0008168 methyltransferase activity; GO:0008171 O-methyltransferase activity; GO:0008757 S-adenosylmethionine-dependent methyltransferase activity; GO:0016740 transferase activity; GO:0016741 transferase activity, transferring one-carbon groups;	PF08100; PF00891	Dimerisation domain; O-methyltransferase	J	KOG3178	Hydroxyindole-O-methyltransferase and related SAM-dependent methyltransferases
Gene.39923_CL5062.Contig3_All	Aspartyl protease family protein At5g10770 OS=Arabidopsis thaliana GN=At5g10770 PE=2 SV=1	At5g10770	1.15993	1.09912	1.01275	0.676201	0.615179	0.616224	extracellular				GO:0002376 immune system process; GO:0006508 proteolysis; GO:0006807 nitrogen compound metabolic process; GO:0006950 response to stress; GO:0006952 defense response; GO:0006955 immune response; GO:0008152 metabolic process; GO:0009056 catabolic process; GO:0009057 macromolecule catabolic process; GO:0009605 response to external stimulus; GO:0009607 response to biotic stimulus; GO:0009627 systemic…	GO:0005576 extracellular region; GO:0048046 apoplast;	GO:0003824 catalytic activity; GO:0004175 endopeptidase activity; GO:0004190 aspartic-type endopeptidase activity; GO:0008233 peptidase activity; GO:0016787 hydrolase activity; GO:0070001 aspartic-type peptidase activity; GO:0070011 peptidase activity, acting on L-amino acid peptides; GO:0140096 catalytic activity, acting on a protein;			O	KOG1339	Aspartyl protease
Gene.39965_CL5074.Contig1_All	Remorin OS=Solanum tuberosum PE=1 SV=1	--	1.35482	1.37423	1.43695	0.762282	0.777939	0.776949	nucleus				GO:0007154 cell communication; GO:0007267 cell-cell signaling; GO:0009987 cellular process; GO:0023052 signaling;	GO:0005623 cell; GO:0005886 plasma membrane; GO:0016020 membrane; GO:0071944 cell periphery;	GO:0005488 binding; GO:0030246 carbohydrate binding; GO:0031406 carboxylic acid binding; GO:0033293 monocarboxylic acid binding; GO:0036094 small molecule binding; GO:0043167 ion binding; GO:0043168 anion binding; GO:0043177 organic acid binding; GO:0048029 monosaccharide binding; GO:0048032 galacturonate binding;
Gene.40026_CL5088.Contig1_All	Probable aquaporin PIP1-4 OS=Arabidopsis thaliana GN=PIP1.4 PE=1 SV=1	PIP1.4	1.65522	1.77993	1.56777	0.800545	0.678154	0.777182	plasma membrane	K09872	PIP; aquaporin PIP							G	KOG0223	Aquaporin (major intrinsic protein family)
Gene.40129_CL5107.Contig2_All	Lipid phosphate phosphatase gamma OS=Arabidopsis thaliana GN=LPPG PE=1 SV=1	LPPG	1.34007	1.17477	1.37184	0.652681	0.770922	0.873616	chloroplast	K07252	DOLPP1; dolichyldiphosphatase [EC:3.6.1.43]	map00510 N-Glycan biosynthesis	GO:0000003 reproduction; GO:0003006 developmental process involved in reproduction; GO:0006464 cellular protein modification process; GO:0006486 protein glycosylation; GO:0006487 protein N-linked glycosylation; GO:0006629 lipid metabolic process; GO:0006638 neutral lipid metabolic process; GO:0006639 acylglycerol metabolic process; GO:0006651 diacylglycerol biosynthetic process; GO:0006793 phosph…	GO:0005622 intracellular; GO:0005623 cell; GO:0005737 cytoplasm; GO:0005783 endoplasmic reticulum; GO:0005789 endoplasmic reticulum membrane; GO:0009507 chloroplast; GO:0009536 plastid; GO:0012505 endomembrane system; GO:0016020 membrane; GO:0016021 integral component of membrane; GO:0030176 integral component of endoplasmic reticulum membrane; GO:0031224 intrinsic component of membrane; GO:00312…	GO:0003824 catalytic activity; GO:0008195 phosphatidate phosphatase activity; GO:0016462 pyrophosphatase activity; GO:0016787 hydrolase activity; GO:0016788 hydrolase activity, acting on ester bonds; GO:0016791 phosphatase activity; GO:0016817 hydrolase activity, acting on acid anhydrides; GO:0016818 hydrolase activity, acting on acid anhydrides, in phosphorus-containing anhydrides; GO:0042578 ph…			I	KOG3146	Dolichyl pyrophosphate phosphatase and related acid phosphatases
Gene.40497_CL5173.Contig2_All	Phosphoprotein ECPP44 OS=Daucus carota GN=ECPP44 PE=1 SV=1	ECPP44	0.246088	0.231907	0.25513	1.44334	1.77037	1.68403	nucleus				GO:0001101 response to acid chemical; GO:0006950 response to stress; GO:0009266 response to temperature stimulus; GO:0009409 response to cold; GO:0009414 response to water deprivation; GO:0009415 response to water; GO:0009628 response to abiotic stimulus; GO:0009631 cold acclimation; GO:0009719 response to endogenous stimulus; GO:0009725 response to hormone; GO:0009737 response to abscisic acid; …	GO:0005622 intracellular; GO:0005623 cell; GO:0005634 nucleus; GO:0005737 cytoplasm; GO:0005829 cytosol; GO:0005911 cell-cell junction; GO:0009506 plasmodesma; GO:0016020 membrane; GO:0019898 extrinsic component of membrane; GO:0030054 cell junction; GO:0043226 organelle; GO:0043227 membrane-bounded organelle; GO:0043229 intracellular organelle; GO:0043231 intracellular membrane-bounded organelle…	GO:0001786 phosphatidylserine binding; GO:0003779 actin binding; GO:0005488 binding; GO:0005507 copper ion binding; GO:0005515 protein binding; GO:0005543 phospholipid binding; GO:0008092 cytoskeletal protein binding; GO:0008289 lipid binding; GO:0016151 nickel cation binding; GO:0031210 phosphatidylcholine binding; GO:0043167 ion binding; GO:0043168 anion binding; GO:0043169 cation binding; GO:0…
Gene.40605_CL5199.Contig3_All	SH3 domain-containing protein 2 OS=Arabidopsis thaliana GN=SH3P2 PE=1 SV=1	SH3P2	0.48816		0.679844	1.15882	1.32936	1.48378	nucleus				GO:0000278 mitotic cell cycle; GO:0000280 nuclear division; GO:0000281 mitotic cytokinesis; GO:0000910 cytokinesis; GO:0000911 cytokinesis by cell plate formation; GO:0000919 cell plate assembly; GO:0006810 transport; GO:0006897 endocytosis; GO:0006898 receptor-mediated endocytosis; GO:0006996 organelle organization; GO:0007049 cell cycle; GO:0009832 plant-type cell wall biogenesis; GO:0009920 ce…	GO:0005622 intracellular; GO:0005623 cell; GO:0005634 nucleus; GO:0005737 cytoplasm; GO:0005768 endosome; GO:0005829 cytosol; GO:0005886 plasma membrane; GO:0009504 cell plate; GO:0012505 endomembrane system; GO:0016020 membrane; GO:0031410 cytoplasmic vesicle; GO:0031982 vesicle; GO:0043226 organelle; GO:0043227 membrane-bounded organelle; GO:0043229 intracellular organelle; GO:0043231 intracell…
Gene.40625_CL5204.Contig4_All	Uncharacterized protein At4g15545 OS=Arabidopsis thaliana GN=At4g15545 PE=1 SV=1	At4g15545	1.35212	1.28249	1.29766	0.810925	0.813327	0.819671	nucleus				GO:0006810 transport; GO:0051179 localization; GO:0051234 establishment of localization; GO:0055085 transmembrane transport;	GO:0005623 cell; GO:0005886 plasma membrane; GO:0016020 membrane; GO:0071944 cell periphery;	GO:0005215 transporter activity; GO:0022857 transmembrane transporter activity;
Gene.86999_Unigene29272_All	Histone H3.3 OS=Arabidopsis thaliana GN=HTR4 PE=1 SV=2	HTR4	1.82143	1.45628	1.49438	0.915854	0.864768	0.815599	mitochondria	K11253	H3; histone H3					PF00125	Core histone H2A/H2B/H3/H4	B	KOG1745	Histones H3 and H4
Gene.40759_CL5231.Contig3_All	Probable 3-hydroxyisobutyrate dehydrogenase-like 1, mitochondrial OS=Arabidopsis thaliana GN=At4g29120 PE=1 SV=1	At4g29120	0.663821	0.697641	0.720932	1.26072	1.32436	1.51366	cytoplasm							PF03446; PF07005; PF01116	NAD binding domain of 6-phosphogluconate dehydrogenase; Protein of unknown function, DUF1537; Fructose-bisphosphate aldolase class-II	G	KOG4153	Fructose 1,6-bisphosphate aldolase
Gene.40935_CL5270.Contig2_All	Zinc finger CCCH domain-containing protein 40 OS=Oryza sativa subsp. japonica GN=Os06g0170500 PE=2 SV=1	Os06g0170500	1.02153	0.881324	0.996566	1.3242	1.47142	1.55791	nucleus	K12872	RBM22, SLT11; pre-mRNA-splicing factor RBM22/SLT11	map03040 Spliceosome	GO:0000375 RNA splicing, via transesterification reactions; GO:0000377 RNA splicing, via transesterification reactions with bulged adenosine as nucleophile; GO:0000387 spliceosomal snRNP assembly; GO:0000398 mRNA splicing, via spliceosome; GO:0006139 nucleobase-containing compound metabolic process; GO:0006396 RNA processing; GO:0006397 mRNA processing; GO:0006725 cellular aromatic compound metab…	GO:0000974 Prp19 complex; GO:0005622 intracellular; GO:0005623 cell; GO:0005634 nucleus; GO:0005681 spliceosomal complex; GO:0005684 U2-type spliceosomal complex; GO:0032991 protein-containing complex; GO:0043226 organelle; GO:0043227 membrane-bounded organelle; GO:0043229 intracellular organelle; GO:0043231 intracellular membrane-bounded organelle; GO:0071006 U2-type catalytic step 1 spliceosome…	GO:0003676 nucleic acid binding; GO:0003723 RNA binding; GO:0005488 binding; GO:0017069 snRNA binding; GO:0017070 U6 snRNA binding; GO:0036002 pre-mRNA binding; GO:0097159 organic cyclic compound binding; GO:1901363 heterocyclic compound binding;	PF00076	RNA recognition motif. (a.k.a. RRM, RBD, or RNP domain)	A	KOG0153	Predicted RNA-binding protein (RRM superfamily)
Gene.41040_CL5298.Contig2_All	Ran-binding protein 1 homolog b OS=Arabidopsis thaliana GN=RANBP1B PE=1 SV=2	RANBP1B	0.454996	0.516236	0.806122	1.23666	1.24283	1.3003	mitochondria	K15306	RANBP1; Ran-binding protein 1		GO:0000082 G1/S transition of mitotic cell cycle; GO:0000226 microtubule cytoskeleton organization; GO:0000278 mitotic cell cycle; GO:0006403 RNA localization; GO:0006405 RNA export from nucleus; GO:0006508 proteolysis; GO:0006511 ubiquitin-dependent protein catabolic process; GO:0006606 protein import into nucleus; GO:0006807 nitrogen compound metabolic process; GO:0006810 transport; GO:0006886 …	GO:0005622 intracellular; GO:0005623 cell; GO:0005634 nucleus; GO:0005737 cytoplasm; GO:0043226 organelle; GO:0043227 membrane-bounded organelle; GO:0043229 intracellular organelle; GO:0043231 intracellular membrane-bounded organelle;	GO:0005488 binding; GO:0005515 protein binding; GO:0008536 Ran GTPase binding; GO:0017016 Ras GTPase binding; GO:0019899 enzyme binding; GO:0031267 small GTPase binding; GO:0051020 GTPase binding;			U	KOG0864	Ran-binding protein RANBP1 and related RanBD domain proteins
Gene.41076_CL5310.Contig1_All	Probable aldehyde dehydrogenase OS=Linum usitatissimum GN=FIS1 PE=2 SV=1	FIS1	0.576498	0.8091	0.661708	1.16111	1.08969	0.940004	mitochondria	K00294	E1.2.1.88; 1-pyrroline-5-carboxylate dehydrogenase [EC:1.2.1.88]	map00250 Alanine, aspartate and glutamate metabolism; map00330 Arginine and proline metabolism; map01100 Metabolic pathways	GO:0006082 organic acid metabolic process; GO:0006520 cellular amino acid metabolic process; GO:0006536 glutamate metabolic process; GO:0006560 proline metabolic process; GO:0006562 proline catabolic process; GO:0006807 nitrogen compound metabolic process; GO:0006950 response to stress; GO:0006970 response to osmotic stress; GO:0008152 metabolic process; GO:0009056 catabolic process; GO:0009063 c…	GO:0005622 intracellular; GO:0005623 cell; GO:0005737 cytoplasm; GO:0005739 mitochondrion; GO:0009507 chloroplast; GO:0009536 plastid; GO:0043226 organelle; GO:0043227 membrane-bounded organelle; GO:0043229 intracellular organelle; GO:0043231 intracellular membrane-bounded organelle;	GO:0003824 catalytic activity; GO:0003842 1-pyrroline-5-carboxylate dehydrogenase activity; GO:0005488 binding; GO:0008270 zinc ion binding; GO:0016491 oxidoreductase activity; GO:0016645 oxidoreductase activity, acting on the CH-NH group of donors; GO:0016646 oxidoreductase activity, acting on the CH-NH group of donors, NAD or NADP as acceptor; GO:0043167 ion binding; GO:0043169 cation binding; …			C	KOG2451	Aldehyde dehydrogenase
Gene.41144_CL5331.Contig3_All	PREDICTED: uncharacterized protein LOC107803284 [Nicotiana tabacum]	--	1.42548	1.59481	1.2551	0.840832	0.97933	0.797487	chloroplast
Gene.41193_CL5344.Contig1_All	Pheophorbide a oxygenase, chloroplastic OS=Arabidopsis thaliana GN=PAO PE=1 SV=1	PAO	0.704382	0.684188	0.674369	1.09513	1.19605	1.19204	chloroplast	K13071	PAO, ACD1; pheophorbide a oxygenase [EC:1.14.15.17]	map00860 Porphyrin and chlorophyll metabolism; map01110 Biosynthesis of secondary metabolites	GO:0000003 reproduction; GO:0002376 immune system process; GO:0003006 developmental process involved in reproduction; GO:0006725 cellular aromatic compound metabolic process; GO:0006778 porphyrin-containing compound metabolic process; GO:0006787 porphyrin-containing compound catabolic process; GO:0006807 nitrogen compound metabolic process; GO:0006950 response to stress; GO:0006952 defense respon…	GO:0005622 intracellular; GO:0005623 cell; GO:0005737 cytoplasm; GO:0009507 chloroplast; GO:0009526 plastid envelope; GO:0009528 plastid inner membrane; GO:0009534 chloroplast thylakoid; GO:0009536 plastid; GO:0009579 thylakoid; GO:0009706 chloroplast inner membrane; GO:0009941 chloroplast envelope; GO:0016020 membrane; GO:0019866 organelle inner membrane; GO:0031090 organelle membrane; GO:003196…	GO:0003824 catalytic activity; GO:0005488 binding; GO:0016491 oxidoreductase activity; GO:0016730 oxidoreductase activity, acting on iron-sulfur proteins as donors; GO:0032441 pheophorbide a oxygenase activity; GO:0048037 cofactor binding; GO:0051536 iron-sulfur cluster binding; GO:0051540 metal cluster binding;	PF00355	Rieske [2Fe-2S] domain
Gene.78221_Unigene16709_All	Probable mannitol dehydrogenase OS=Mesembryanthemum crystallinum GN=ELI3 PE=2 SV=1	ELI3	0.102946	0.268761	0.225891	1.49144	2.13853	2.12233	cytoskeleton	K23232	10HGO; 8-hydroxygeraniol dehydrogenase [EC:1.1.1.324]	map00902 Monoterpenoid biosynthesis; map01100 Metabolic pathways; map01110 Biosynthesis of secondary metabolites				PF08240	Alcohol dehydrogenase GroES-like domain	Q	KOG0023	Alcohol dehydrogenase, class V
Gene.41371_CL5383.Contig3_All	Probable esterase D14L OS=Oryza sativa subsp. japonica GN=D14L PE=1 SV=1	D14L	1.54578	1.45302	2.23821	0.617613	0.888285	0.90908	chloroplast				GO:0007275 multicellular organism development; GO:0009314 response to radiation; GO:0009416 response to light stimulus; GO:0009628 response to abiotic stimulus; GO:0009639 response to red or far red light; GO:0009640 photomorphogenesis; GO:0009704 de-etiolation; GO:0009791 post-embryonic development; GO:0032501 multicellular organismal process; GO:0032502 developmental process; GO:0036377 arbuscu…	GO:0005622 intracellular; GO:0005623 cell; GO:0005634 nucleus; GO:0005737 cytoplasm; GO:0043226 organelle; GO:0043227 membrane-bounded organelle; GO:0043229 intracellular organelle; GO:0043231 intracellular membrane-bounded organelle;		PF12697	Alpha/beta hydrolase family
Gene.41563_CL5432.Contig2_All	Succinate dehydrogenase [ubiquinone] flavoprotein subunit, mitochondrial OS=Oryza sativa subsp. japonica GN=SDH1 PE=1 SV=1	SDH1	0.686683	0.777201	0.815982	1.18081	1.16329	1.15086	mitochondria	K00234	SDHA, SDH1; succinate dehydrogenase (ubiquinone) flavoprotein subunit [EC:1.3.5.1]	map00020 Citrate cycle (TCA cycle); map00190 Oxidative phosphorylation; map01100 Metabolic pathways; map01110 Biosynthesis of secondary metabolites; map01200 Carbon metabolism	GO:0006082 organic acid metabolic process; GO:0006091 generation of precursor metabolites and energy; GO:0006099 tricarboxylic acid cycle; GO:0006101 citrate metabolic process; GO:0006119 oxidative phosphorylation; GO:0006121 mitochondrial electron transport, succinate to ubiquinone; GO:0006139 nucleobase-containing compound metabolic process; GO:0006163 purine nucleotide metabolic process; GO:00…	GO:0005618 cell wall; GO:0005622 intracellular; GO:0005623 cell; GO:0005737 cytoplasm; GO:0005739 mitochondrion; GO:0005740 mitochondrial envelope; GO:0005743 mitochondrial inner membrane; GO:0005746 mitochondrial respirasome; GO:0005749 mitochondrial respiratory chain complex II, succinate dehydrogenase complex (ubiquinone); GO:0016020 membrane; GO:0019866 organelle inner membrane; GO:0030312 ex…	GO:0000104 succinate dehydrogenase activity; GO:0000166 nucleotide binding; GO:0003824 catalytic activity; GO:0005488 binding; GO:0005524 ATP binding; GO:0008144 drug binding; GO:0009055 electron transfer activity; GO:0016491 oxidoreductase activity; GO:0016627 oxidoreductase activity, acting on the CH-CH group of donors; GO:0017076 purine nucleotide binding; GO:0030554 adenyl nucleotide binding;…	PF02910	Fumarate reductase flavoprotein C-term	C	KOG2403	Succinate dehydrogenase, flavoprotein subunit
Gene.41627_CL5446.Contig3_All	Auxin-repressed 12.5 kDa protein OS=Fragaria ananassa PE=2 SV=1	--	1.48962	1.49479	1.60321	0.799413	0.745482	0.722449	nucleus				GO:0009743 response to carbohydrate; GO:0009744 response to sucrose; GO:0009746 response to hexose; GO:0009749 response to glucose; GO:0009750 response to fructose; GO:0010033 response to organic substance; GO:0034284 response to monosaccharide; GO:0034285 response to disaccharide; GO:0042221 response to chemical; GO:0050896 response to stimulus; GO:1901700 response to oxygen-containing compound;
Gene.41746_CL5481.Contig3_All	Protein TIC110, chloroplastic OS=Pisum sativum GN=TIC110 PE=1 SV=1	TIC110	0.707515	0.726778	0.853269	1.18099	1.12866	1.26093	chloroplast				GO:0006605 protein targeting; GO:0006810 transport; GO:0006886 intracellular protein transport; GO:0006996 organelle organization; GO:0008104 protein localization; GO:0009657 plastid organization; GO:0009658 chloroplast organization; GO:0009987 cellular process; GO:0015031 protein transport; GO:0015833 peptide transport; GO:0016043 cellular component organization; GO:0017038 protein import; GO:00…	GO:0005622 intracellular; GO:0005623 cell; GO:0005737 cytoplasm; GO:0009507 chloroplast; GO:0009526 plastid envelope; GO:0009528 plastid inner membrane; GO:0009536 plastid; GO:0009706 chloroplast inner membrane; GO:0009941 chloroplast envelope; GO:0016020 membrane; GO:0019866 organelle inner membrane; GO:0031090 organelle membrane; GO:0031897 Tic complex; GO:0031967 organelle envelope; GO:0031969…
Gene.41766_CL5488.Contig1_All	Nuclear pore complex protein NUP35 OS=Arabidopsis thaliana GN=NUP35 PE=1 SV=1	NUP35	1.5797	1.4708	1.38023	0.922036	0.775842	0.924593	chloroplast	K14313	NUP35, NUP53; nuclear pore complex protein Nup53	map03013 RNA transport	GO:0006355 regulation of transcription, DNA-templated; GO:0006606 protein import into nucleus; GO:0006607 NLS-bearing protein import into nucleus; GO:0006810 transport; GO:0006886 intracellular protein transport; GO:0006913 nucleocytoplasmic transport; GO:0006996 organelle organization; GO:0006997 nucleus organization; GO:0006999 nuclear pore organization; GO:0008104 protein localization; GO:0009…	GO:0005622 intracellular; GO:0005623 cell; GO:0005634 nucleus; GO:0005635 nuclear envelope; GO:0005643 nuclear pore; GO:0012505 endomembrane system; GO:0031967 organelle envelope; GO:0031975 envelope; GO:0032991 protein-containing complex; GO:0043226 organelle; GO:0043227 membrane-bounded organelle; GO:0043229 intracellular organelle; GO:0043231 intracellular membrane-bounded organelle; GO:004461…	GO:0003676 nucleic acid binding; GO:0003677 DNA binding; GO:0003697 single-stranded DNA binding; GO:0005488 binding; GO:0005543 phospholipid binding; GO:0008289 lipid binding; GO:0043167 ion binding; GO:0043168 anion binding; GO:0097159 organic cyclic compound binding; GO:1901363 heterocyclic compound binding;	PF05172	Nup53/35/40-type RNA recognition motif	D	KOG4285	Mitotic phosphoprotein
Gene.41951_CL5540.Contig3_All	Patellin-1 OS=Arabidopsis thaliana GN=PATL1 PE=1 SV=2	PATL1	0.519655	0.671474	0.678195	1.25317	1.18596	1.1808	cytoplasm									S	KOG1181	FOG: Low-complexity
Gene.42227_CL5609.Contig2_All	Dicarboxylate transporter 1, chloroplastic OS=Arabidopsis thaliana GN=DIT1 PE=1 SV=1	DIT1	0.61533	0.622322	0.766977	1.05611	1.0454	1.27742	chloroplast				GO:0006082 organic acid metabolic process; GO:0006520 cellular amino acid metabolic process; GO:0006536 glutamate metabolic process; GO:0006541 glutamine metabolic process; GO:0006807 nitrogen compound metabolic process; GO:0006810 transport; GO:0006811 ion transport; GO:0006820 anion transport; GO:0006835 dicarboxylic acid transport; GO:0008152 metabolic process; GO:0009064 glutamine family amin…	GO:0005622 intracellular; GO:0005623 cell; GO:0005737 cytoplasm; GO:0005739 mitochondrion; GO:0009507 chloroplast; GO:0009526 plastid envelope; GO:0009534 chloroplast thylakoid; GO:0009536 plastid; GO:0009579 thylakoid; GO:0009941 chloroplast envelope; GO:0016020 membrane; GO:0031967 organelle envelope; GO:0031975 envelope; GO:0031976 plastid thylakoid; GO:0031984 organelle subcompartment; GO:004…	GO:0005215 transporter activity; GO:0005310 dicarboxylic acid transmembrane transporter activity; GO:0005342 organic acid transmembrane transporter activity; GO:0008509 anion transmembrane transporter activity; GO:0008514 organic anion transmembrane transporter activity; GO:0015075 ion transmembrane transporter activity; GO:0015131 oxaloacetate transmembrane transporter activity; GO:0015139 alpha…
Gene.42243_CL5612.Contig3_All	Aminomethyltransferase, mitochondrial OS=Solanum tuberosum GN=GDCST PE=2 SV=1	GDCST	0.627704	0.698313	0.595129	1.13945	1.11779	1.11537	mitochondria	K00605	gcvT, AMT; aminomethyltransferase [EC:2.1.2.10]	map00260 Glycine, serine and threonine metabolism; map00630 Glyoxylate and dicarboxylate metabolism; map00670 One carbon pool by folate; map01100 Metabolic pathways; map01110 Biosynthesis of secondary metabolites; map01200 Carbon metabolism	GO:0010035 response to inorganic substance; GO:0010038 response to metal ion; GO:0042221 response to chemical; GO:0046686 response to cadmium ion; GO:0050896 response to stimulus;	GO:0005576 extracellular region; GO:0005622 intracellular; GO:0005623 cell; GO:0005737 cytoplasm; GO:0005739 mitochondrion; GO:0005829 cytosol; GO:0005840 ribosome; GO:0009507 chloroplast; GO:0009526 plastid envelope; GO:0009532 plastid stroma; GO:0009534 chloroplast thylakoid; GO:0009536 plastid; GO:0009570 chloroplast stroma; GO:0009579 thylakoid; GO:0009941 chloroplast envelope; GO:0016020 mem…		PF01571; PF08669	Aminomethyltransferase folate-binding domain; Glycine cleavage T-protein C-terminal barrel domain	E	KOG2770	Aminomethyl transferase
Gene.42414_CL5646.Contig2_All	WEB family protein At3g02930, chloroplastic OS=Arabidopsis thaliana GN=At3g02930 PE=3 SV=1	At3g02930	0.743353	0.824787	0.691583	1.19554	1.08903	1.1355	plasma membrane
Gene.42424_CL5650.Contig3_All	Phospho-2-dehydro-3-deoxyheptonate aldolase 2, chloroplastic OS=Solanum tuberosum GN=SHKB PE=2 SV=1	SHKB	1.67019	2.03595	0.952624	0.489752	0.4227	0.428776	chloroplast	K01626	E2.5.1.54, aroF, aroG, aroH; 3-deoxy-7-phosphoheptulonate synthase [EC:2.5.1.54]	map00400 Phenylalanine, tyrosine and tryptophan biosynthesis; map01100 Metabolic pathways; map01110 Biosynthesis of secondary metabolites; map01230 Biosynthesis of amino acids	GO:0006082 organic acid metabolic process; GO:0006520 cellular amino acid metabolic process; GO:0006725 cellular aromatic compound metabolic process; GO:0006807 nitrogen compound metabolic process; GO:0006950 response to stress; GO:0008152 metabolic process; GO:0008652 cellular amino acid biosynthetic process; GO:0009058 biosynthetic process; GO:0009072 aromatic amino acid family metabolic proces…	GO:0005622 intracellular; GO:0005623 cell; GO:0005737 cytoplasm; GO:0005739 mitochondrion; GO:0009507 chloroplast; GO:0009536 plastid; GO:0043226 organelle; GO:0043227 membrane-bounded organelle; GO:0043229 intracellular organelle; GO:0043231 intracellular membrane-bounded organelle;	GO:0003824 catalytic activity; GO:0003849 3-deoxy-7-phosphoheptulonate synthase activity; GO:0016740 transferase activity; GO:0016765 transferase activity, transferring alkyl or aryl (other than methyl) groups;	PF01474	Class-II DAHP synthetase family
Gene.42630_CL5693.Contig2_All	Ras-related protein RABF2a OS=Arabidopsis thaliana GN=RABF2A PE=1 SV=1	RABF2A	1.04681	1.468	1.30072	0.616783	0.672561	0.929857	chloroplast	K07889	RAB5C; Ras-related protein Rab-5C	map04144 Endocytosis; map04145 Phagosome	GO:0006810 transport; GO:0006886 intracellular protein transport; GO:0006996 organelle organization; GO:0007033 vacuole organization; GO:0007034 vacuolar transport; GO:0008104 protein localization; GO:0009987 cellular process; GO:0015031 protein transport; GO:0015833 peptide transport; GO:0016043 cellular component organization; GO:0016192 vesicle-mediated transport; GO:0033036 macromolecule loca…	GO:0005622 intracellular; GO:0005623 cell; GO:0005737 cytoplasm; GO:0005768 endosome; GO:0005769 early endosome; GO:0005783 endoplasmic reticulum; GO:0005886 plasma membrane; GO:0012505 endomembrane system; GO:0016020 membrane; GO:0030139 endocytic vesicle; GO:0031410 cytoplasmic vesicle; GO:0031982 vesicle; GO:0043226 organelle; GO:0043227 membrane-bounded organelle; GO:0043229 intracellular org…	GO:0000166 nucleotide binding; GO:0001882 nucleoside binding; GO:0001883 purine nucleoside binding; GO:0005488 binding; GO:0005525 GTP binding; GO:0017076 purine nucleotide binding; GO:0019001 guanyl nucleotide binding; GO:0032549 ribonucleoside binding; GO:0032550 purine ribonucleoside binding; GO:0032553 ribonucleotide binding; GO:0032555 purine ribonucleotide binding; GO:0032561 guanyl ribonuc…	PF00071	Ras family	U	KOG0092	GTPase Rab5/YPT51 and related small G protein superfamily GTPases
Gene.42767_CL5717.Contig3_All	Nucleobase-ascorbate transporter 6 OS=Arabidopsis thaliana GN=NAT6 PE=2 SV=2	NAT6	1.19903	1.74112		0.899967	0.78349	0.649886	plasma membrane	K23717	SLC23A2, SVCT2; solute carrier family 23 (nucleobase transporter), member 2			GO:0005618 cell wall; GO:0005622 intracellular; GO:0005623 cell; GO:0005737 cytoplasm; GO:0005773 vacuole; GO:0005783 endoplasmic reticulum; GO:0005911 cell-cell junction; GO:0009506 plasmodesma; GO:0012505 endomembrane system; GO:0030054 cell junction; GO:0030312 external encapsulating structure; GO:0043226 organelle; GO:0043227 membrane-bounded organelle; GO:0043229 intracellular organelle; GO:…				F	KOG1292	Xanthine/uracil transporters
Gene.42838_CL5735.Contig4_All	Trifunctional UDP-glucose 4,6-dehydratase/UDP-4-keto-6-deoxy-D-glucose 3,5-epimerase/UDP-4-keto-L-rhamnose-reductase RHM1 OS=Arabidopsis thaliana GN=RHM1 PE=1 SV=1	RHM1	0.695933	0.781877	0.77324	1.1979	1.22703	1.23397	chloroplast	K12450	RHM; UDP-glucose 4,6-dehydratase [EC:4.2.1.76]	map00520 Amino sugar and nucleotide sugar metabolism; map01100 Metabolic pathways	GO:0006139 nucleobase-containing compound metabolic process; GO:0006725 cellular aromatic compound metabolic process; GO:0006793 phosphorus metabolic process; GO:0006807 nitrogen compound metabolic process; GO:0006810 transport; GO:0008152 metabolic process; GO:0009058 biosynthetic process; GO:0009225 nucleotide-sugar metabolic process; GO:0009226 nucleotide-sugar biosynthetic process; GO:0009812…	GO:0005622 intracellular; GO:0005623 cell; GO:0005737 cytoplasm; GO:0005829 cytosol; GO:0005911 cell-cell junction; GO:0009506 plasmodesma; GO:0030054 cell junction; GO:0055044 symplast;	GO:0003824 catalytic activity; GO:0010280 UDP-L-rhamnose synthase activity; GO:0016829 lyase activity; GO:0016835 carbon-oxygen lyase activity; GO:0016836 hydro-lyase activity; GO:0050377 UDP-glucose 4,6-dehydratase activity;	PF04321	RmlD substrate binding domain	G	KOG0747	Putative NAD+-dependent epimerases
Gene.42870_CL5744.Contig2_All	Mitochondrial outer membrane protein porin of 36 kDa OS=Solanum tuberosum PE=1 SV=2	--	1.34203	1.40614	1.42767	0.878601	0.850684	0.885148	chloroplast	K15040	VDAC2; voltage-dependent anion channel protein 2		GO:0006810 transport; GO:0006811 ion transport; GO:0006820 anion transport; GO:0015698 inorganic anion transport; GO:0034220 ion transmembrane transport; GO:0051179 localization; GO:0051234 establishment of localization; GO:0055085 transmembrane transport; GO:0098656 anion transmembrane transport;	GO:0005622 intracellular; GO:0005623 cell; GO:0005737 cytoplasm; GO:0005739 mitochondrion; GO:0005740 mitochondrial envelope; GO:0005741 mitochondrial outer membrane; GO:0009526 plastid envelope; GO:0009527 plastid outer membrane; GO:0009536 plastid; GO:0016020 membrane; GO:0016021 integral component of membrane; GO:0019867 outer membrane; GO:0031090 organelle membrane; GO:0031224 intrinsic compo…	GO:0005215 transporter activity; GO:0005216 ion channel activity; GO:0005244 voltage-gated ion channel activity; GO:0005253 anion channel activity; GO:0008308 voltage-gated anion channel activity; GO:0008509 anion transmembrane transporter activity; GO:0015075 ion transmembrane transporter activity; GO:0015103 inorganic anion transmembrane transporter activity; GO:0015267 channel activity; GO:001…			P	KOG3126	Porin/voltage-dependent anion-selective channel protein
Gene.42927_CL5762.Contig2_All	Basic transcription factor 3 OS=Arabidopsis thaliana GN=BTF3 PE=1 SV=1	BTF3	1.27042	1.54345	1.14223	0.803544	0.833655	0.919021	cytoplasm	K01527	EGD1, BTF3; nascent polypeptide-associated complex subunit beta							K	KOG2240	RNA polymerase II general transcription factor BTF3 and related proteins
Gene.4294_CL266.Contig1_All	(+)-neomenthol dehydrogenase OS=Arabidopsis thaliana GN=SDR1 PE=1 SV=1	SDR1	0.460258		0.456864	1.31187	1.28123	1.48381	chloroplast	K15095	E1.1.1.208; (+)-neomenthol dehydrogenase [EC:1.1.1.208]	map00902 Monoterpenoid biosynthesis; map01110 Biosynthesis of secondary metabolites				PF00106	short chain dehydrogenase	Q	KOG1208	Dehydrogenases with different specificities (related to short-chain alcohol dehydrogenases)
Gene.43157_CL5809.Contig2_All	Root phototropism protein 2 OS=Arabidopsis thaliana GN=RPT2 PE=1 SV=2	RPT2	1.86932	2.30897	2.13213	0.386748	0.270792	0.652306	chloroplast				GO:0009314 response to radiation; GO:0009416 response to light stimulus; GO:0009605 response to external stimulus; GO:0009606 tropism; GO:0009628 response to abiotic stimulus; GO:0009637 response to blue light; GO:0009638 phototropism; GO:0050896 response to stimulus;	GO:0005622 intracellular; GO:0005623 cell; GO:0005634 nucleus; GO:0005737 cytoplasm; GO:0043226 organelle; GO:0043227 membrane-bounded organelle; GO:0043229 intracellular organelle; GO:0043231 intracellular membrane-bounded organelle;
Gene.43191_CL5819.Contig3_All	Protease Do-like 8, chloroplastic OS=Arabidopsis thaliana GN=DEGP8 PE=1 SV=1	DEGP8	1.0676	1.01707	1.11348	0.756329	0.677296	0.673842	cytoplasm				GO:0006091 generation of precursor metabolites and energy; GO:0006508 proteolysis; GO:0006807 nitrogen compound metabolic process; GO:0008152 metabolic process; GO:0009765 photosynthesis, light harvesting; GO:0009987 cellular process; GO:0010206 photosystem II repair; GO:0015979 photosynthesis; GO:0019538 protein metabolic process; GO:0019684 photosynthesis, light reaction; GO:0030091 protein rep…	GO:0005622 intracellular; GO:0005623 cell; GO:0005737 cytoplasm; GO:0009507 chloroplast; GO:0009534 chloroplast thylakoid; GO:0009536 plastid; GO:0009543 chloroplast thylakoid lumen; GO:0009579 thylakoid; GO:0031976 plastid thylakoid; GO:0031977 thylakoid lumen; GO:0031978 plastid thylakoid lumen; GO:0031984 organelle subcompartment; GO:0043226 organelle; GO:0043227 membrane-bounded organelle; GO…	GO:0003824 catalytic activity; GO:0008233 peptidase activity; GO:0016787 hydrolase activity; GO:0140096 catalytic activity, acting on a protein;	PF13365; PF13180	Trypsin-like peptidase domain; PDZ domain	O	KOG1320	Serine protease
Gene.43382_CL5866.Contig2_All	Vesicle transport v-SNARE 11 OS=Arabidopsis thaliana GN=VTI11 PE=1 SV=2	VTI11	1.33195	1.2745	1.53362	0.737761	0.861701	0.748722	Golgi apparatus	K08493	VTI1; vesicle transport through interaction with t-SNAREs 1	map04130 SNARE interactions in vesicular transport	GO:0006605 protein targeting; GO:0006623 protein targeting to vacuole; GO:0006810 transport; GO:0006886 intracellular protein transport; GO:0006888 endoplasmic reticulum to Golgi vesicle-mediated transport; GO:0006891 intra-Golgi vesicle-mediated transport; GO:0006892 post-Golgi vesicle-mediated transport; GO:0006896 Golgi to vacuole transport; GO:0006906 vesicle fusion; GO:0006996 organelle orga…	GO:0000325 plant-type vacuole; GO:0005622 intracellular; GO:0005623 cell; GO:0005737 cytoplasm; GO:0005768 endosome; GO:0005770 late endosome; GO:0005773 vacuole; GO:0005774 vacuolar membrane; GO:0005783 endoplasmic reticulum; GO:0005789 endoplasmic reticulum membrane; GO:0005794 Golgi apparatus; GO:0005798 Golgi-associated vesicle; GO:0005802 trans-Golgi network; GO:0010008 endosome membrane; GO…	GO:0000149 SNARE binding; GO:0005484 SNAP receptor activity; GO:0005488 binding; GO:0005515 protein binding;	PF12352	Snare region anchored in the vesicle membrane C-terminus	U	KOG1666	V-SNARE
Gene.43433_CL5879.Contig2_All	hypothetical protein CFOL_v3_15195 [Cephalotus follicularis]	--	0.368209	0.465864	0.275408	1.2511	1.31914	1.22032	plasma membrane
Gene.43475_CL5893.Contig2_All	14 kDa zinc-binding protein (Fragment) OS=Brassica juncea PE=2 SV=1	--	1.4227	1.29222	1.41982	0.739635	0.687805	1.00603	cytoplasm							PF01230	HIT domain	T	KOG3275	Zinc-binding protein of the histidine triad (HIT) family
Gene.43592_CL5930.Contig2_All	COMPASS-like H3K4 histone methylase component WDR5B OS=Arabidopsis thaliana GN=WDR5B PE=1 SV=1	WDR5B	0.63026		0.605828	1.30536	1.03652	1.0889	nucleus	K22382	WDR26; WD repeat-containing protein 26		GO:0001101 response to acid chemical; GO:0006950 response to stress; GO:0006970 response to osmotic stress; GO:0009314 response to radiation; GO:0009416 response to light stimulus; GO:0009628 response to abiotic stimulus; GO:0009719 response to endogenous stimulus; GO:0009723 response to ethylene; GO:0009725 response to hormone; GO:0009733 response to auxin; GO:0009737 response to abscisic acid; …	GO:0005622 intracellular; GO:0005623 cell; GO:0005737 cytoplasm;				S	KOG0293	WD40 repeat-containing protein
Gene.43601_CL5931.Contig4_All	MLP-like protein 328 OS=Arabidopsis thaliana GN=MLP328 PE=2 SV=1	MLP328	1.21171	1.49582	1.42381	0.953302	0.822307	0.883258	cytoplasm							PF00407	Pathogenesis-related protein Bet v I family
Gene.43600_CL5931.Contig3_All	MLP-like protein 328 OS=Arabidopsis thaliana GN=MLP328 PE=2 SV=1	MLP328	1.31259	1.41487	1.41204	0.881046	0.911714	0.895773	cytoplasm							PF00407	Pathogenesis-related protein Bet v I family
Gene.43665_CL5950.Contig1_All	Superoxide dismutase [Cu-Zn] 2 OS=Olea europaea GN=OLE5 PE=1 SV=2	OLE5	1.19999	1.37725	1.1241	0.803829	0.680239	0.721451	cytoplasm	K04565	SOD1; superoxide dismutase, Cu-Zn family [EC:1.15.1.1]	map04146 Peroxisome	GO:0000302 response to reactive oxygen species; GO:0000303 response to superoxide; GO:0000305 response to oxygen radical; GO:0006801 superoxide metabolic process; GO:0006950 response to stress; GO:0006979 response to oxidative stress; GO:0008152 metabolic process; GO:0009636 response to toxic substance; GO:0009987 cellular process; GO:0010035 response to inorganic substance; GO:0019430 removal of…	GO:0005576 extracellular region; GO:0005615 extracellular space; GO:0005622 intracellular; GO:0005623 cell; GO:0005737 cytoplasm;	GO:0003824 catalytic activity; GO:0004784 superoxide dismutase activity; GO:0005488 binding; GO:0005507 copper ion binding; GO:0008270 zinc ion binding; GO:0016209 antioxidant activity; GO:0016491 oxidoreductase activity; GO:0016721 oxidoreductase activity, acting on superoxide radicals as acceptor; GO:0043167 ion binding; GO:0043169 cation binding; GO:0046872 metal ion binding; GO:0046914 transi…	PF00080	Copper/zinc superoxide dismutase (SODC)	P	KOG0441	Cu2+/Zn2+ superoxide dismutase SOD1
Gene.43857_CL5977.Contig2_All	Endochitinase EP3 OS=Arabidopsis thaliana GN=EP3 PE=1 SV=1	EP3	0.646949	0.448474	0.832515	1.70586	1.79239	2.0002	extracellular	K01183	E3.2.1.14; chitinase [EC:3.2.1.14]	map00520 Amino sugar and nucleotide sugar metabolism; map01100 Metabolic pathways				PF00187; PF00182	Chitin recognition protein; Chitinase class I	L	KOG4742	Predicted chitinase
Gene.43860_CL5978.Contig2_All	Calcium-binding allergen Ole e 8 OS=Olea europaea PE=1 SV=1	--	1.34068	1.21763	1.2545	0.766563	0.726685	0.679	nucleus	K13448	CML; calcium-binding protein CML	map04626 Plant-pathogen interaction		GO:0005622 intracellular; GO:0005623 cell; GO:0005737 cytoplasm; GO:0005773 vacuole; GO:0005886 plasma membrane; GO:0016020 membrane; GO:0043226 organelle; GO:0043227 membrane-bounded organelle; GO:0043229 intracellular organelle; GO:0043231 intracellular membrane-bounded organelle; GO:0071944 cell periphery;	GO:0005488 binding; GO:0005509 calcium ion binding; GO:0043167 ion binding; GO:0043169 cation binding; GO:0046872 metal ion binding;	PF13499	EF-hand domain pair	T	KOG0027	Calmodulin and related proteins (EF-Hand superfamily)
Gene.43881_CL5984.Contig1_All	Probable alpha,alpha-trehalose-phosphate synthase [UDP-forming] 7 OS=Arabidopsis thaliana GN=TPS7 PE=1 SV=1	TPS7	0.629359	0.593677	0.697432	1.13337	1.12727	1.16823	chloroplast	K16055	TPS; trehalose 6-phosphate synthase/phosphatase [EC:2.4.1.15 3.1.3.12]	map00500 Starch and sucrose metabolism; map01100 Metabolic pathways	GO:0005975 carbohydrate metabolic process; GO:0005984 disaccharide metabolic process; GO:0005991 trehalose metabolic process; GO:0005992 trehalose biosynthetic process; GO:0006793 phosphorus metabolic process; GO:0006796 phosphate-containing compound metabolic process; GO:0006950 response to stress; GO:0008152 metabolic process; GO:0009058 biosynthetic process; GO:0009311 oligosaccharide metaboli…	GO:0005622 intracellular; GO:0005623 cell; GO:0005737 cytoplasm; GO:0005829 cytosol;	GO:0003824 catalytic activity; GO:0016787 hydrolase activity; GO:0016788 hydrolase activity, acting on ester bonds; GO:0016791 phosphatase activity; GO:0042578 phosphoric ester hydrolase activity;			G	KOG1050	Trehalose-6-phosphate synthase component TPS1 and related subunits
Gene.44154_CL6052.Contig2_All	Cell division control protein 2 homolog A OS=Antirrhinum majus GN=CDC2A PE=2 SV=2	CDC2A	1.26578	1.1487	1.33571	0.867339	0.78911	0.791228	cytoplasm	K02206	CDK2; cyclin-dependent kinase 2 [EC:2.7.11.22]		GO:0000226 microtubule cytoskeleton organization; GO:0000278 mitotic cell cycle; GO:0006139 nucleobase-containing compound metabolic process; GO:0006259 DNA metabolic process; GO:0006281 DNA repair; GO:0006325 chromatin organization; GO:0006464 cellular protein modification process; GO:0006468 protein phosphorylation; GO:0006725 cellular aromatic compound metabolic process; GO:0006793 phosphorus …	GO:0005622 intracellular; GO:0005623 cell; GO:0005634 nucleus; GO:0005737 cytoplasm; GO:0005819 spindle; GO:0005856 cytoskeleton; GO:0015630 microtubule cytoskeleton; GO:0043226 organelle; GO:0043227 membrane-bounded organelle; GO:0043228 non-membrane-bounded organelle; GO:0043229 intracellular organelle; GO:0043231 intracellular membrane-bounded organelle; GO:0043232 intracellular non-membrane-b…	GO:0003824 catalytic activity; GO:0004672 protein kinase activity; GO:0004674 protein serine/threonine kinase activity; GO:0004693 cyclin-dependent protein serine/threonine kinase activity; GO:0016301 kinase activity; GO:0016740 transferase activity; GO:0016772 transferase activity, transferring phosphorus-containing groups; GO:0016773 phosphotransferase activity, alcohol group as acceptor; GO:00…	PF00069	Protein kinase domain	L	KOG0594	Protein kinase PCTAIRE and related kinases
Gene.44179_CL6059.Contig2_All	UDP-glucose 6-dehydrogenase 2 OS=Arabidopsis thaliana GN=UGD2 PE=1 SV=1	UGD2	0.74865	0.701125	0.577737	1.44978	1.1367	1.19588	extracellular	K00012	UGDH, ugd; UDPglucose 6-dehydrogenase [EC:1.1.1.22]	map00040 Pentose and glucuronate interconversions; map00053 Ascorbate and aldarate metabolism; map00520 Amino sugar and nucleotide sugar metabolism; map01100 Metabolic pathways	GO:0005975 carbohydrate metabolic process; GO:0005976 polysaccharide metabolic process; GO:0006022 aminoglycan metabolic process; GO:0006023 aminoglycan biosynthetic process; GO:0006024 glycosaminoglycan biosynthetic process; GO:0006065 UDP-glucuronate biosynthetic process; GO:0006082 organic acid metabolic process; GO:0006139 nucleobase-containing compound metabolic process; GO:0006725 cellular …	GO:0005576 extracellular region; GO:0005622 intracellular; GO:0005623 cell; GO:0005634 nucleus; GO:0005737 cytoplasm; GO:0005829 cytosol; GO:0043226 organelle; GO:0043227 membrane-bounded organelle; GO:0043229 intracellular organelle; GO:0043231 intracellular membrane-bounded organelle; GO:0048046 apoplast;	GO:0003824 catalytic activity; GO:0003979 UDP-glucose 6-dehydrogenase activity; GO:0016491 oxidoreductase activity; GO:0016614 oxidoreductase activity, acting on CH-OH group of donors; GO:0016616 oxidoreductase activity, acting on the CH-OH group of donors, NAD or NADP as acceptor;	PF03721; PF00984; PF03720	UDP-glucose/GDP-mannose dehydrogenase family, NAD binding domain; UDP-glucose/GDP-mannose dehydrogenase family, central domain; UDP-glucose/GDP-mannose dehydrogenase family, UDP binding domain	GT	KOG2666	UDP-glucose/GDP-mannose dehydrogenase
Gene.44303_CL6095.Contig1_All	Protein SGT1 homolog OS=Oryza sativa subsp. japonica GN=SGT1 PE=1 SV=1	SGT1	1.28359	1.2614	1.26177	0.851181	0.861546	0.803188	chloroplast	K12795	SUGT1, SGT1; suppressor of G2 allele of SKP1	map04626 Plant-pathogen interaction	GO:0006950 response to stress; GO:0006952 defense response; GO:0009605 response to external stimulus; GO:0009607 response to biotic stimulus; GO:0009617 response to bacterium; GO:0009620 response to fungus; GO:0042742 defense response to bacterium; GO:0043207 response to external biotic stimulus; GO:0050832 defense response to fungus; GO:0050896 response to stimulus; GO:0051704 multi-organism pro…	GO:0005622 intracellular; GO:0005623 cell; GO:0005634 nucleus; GO:0005737 cytoplasm; GO:0043226 organelle; GO:0043227 membrane-bounded organelle; GO:0043229 intracellular organelle; GO:0043231 intracellular membrane-bounded organelle;		PF04969; PF05002	CS domain; SGS domain	T	KOG1309	Suppressor of G2 allele of skp1
Gene.44319_CL6099.Contig3_All	Peroxisomal nicotinamide adenine dinucleotide carrier OS=Arabidopsis thaliana GN=PXN PE=1 SV=1	PXN	0.917189	1.02673	0.959063	0.560792	0.555027	0.473948	mitochondria	K13354	SLC25A17, PMP34; solute carrier family 25 (peroxisomal adenine nucleotide transporter), member 17	map04146 Peroxisome						C	KOG0769	Predicted mitochondrial carrier protein
Gene.44521_CL6164.Contig1_All	NAD(P)H-quinone oxidoreductase subunit O, chloroplastic OS=Arabidopsis thaliana GN=ndhO PE=2 SV=1	ndhO	1.26896	1.17869	1.36635	0.839468	0.811508	0.786445	chloroplast				GO:0009987 cellular process; GO:0010257 NADH dehydrogenase complex assembly; GO:0010258 NADH dehydrogenase complex (plastoquinone) assembly; GO:0016043 cellular component organization; GO:0022607 cellular component assembly; GO:0034622 cellular protein-containing complex assembly; GO:0043933 protein-containing complex subunit organization; GO:0044085 cellular component biogenesis; GO:0065003 prot…	GO:0005622 intracellular; GO:0005623 cell; GO:0005737 cytoplasm; GO:0009507 chloroplast; GO:0009534 chloroplast thylakoid; GO:0009535 chloroplast thylakoid membrane; GO:0009536 plastid; GO:0009579 thylakoid; GO:0010598 NAD(P)H dehydrogenase complex (plastoquinone); GO:0016020 membrane; GO:0031976 plastid thylakoid; GO:0031984 organelle subcompartment; GO:0032991 protein-containing complex; GO:003…
Gene.44591_CL6178.Contig2_All	Expansin-A1 OS=Arabidopsis thaliana GN=EXPA1 PE=2 SV=1	EXPA1	1.33479	1.38662	1.25888	0.665745	0.919922	0.786773	mitochondria	K20628	exlX; expansin		GO:0006949 syncytium formation; GO:0009653 anatomical structure morphogenesis; GO:0009987 cellular process; GO:0032502 developmental process; GO:0048646 anatomical structure formation involved in morphogenesis; GO:0048856 anatomical structure development;	GO:0005618 cell wall; GO:0005623 cell; GO:0016020 membrane; GO:0030312 external encapsulating structure; GO:0071944 cell periphery;		PF03330; PF01357	Rare lipoprotein A (RlpA)-like double-psi beta-barrel; Pollen allergen
Gene.44606_CL6183.Contig1_All	Calreticulin OS=Ricinus communis PE=2 SV=1	--		0.463703	0.446679	1.43989	1.44642	1.17483	chloroplast	K08057	CALR; calreticulin	map04141 Protein processing in endoplasmic reticulum; map04145 Phagosome	GO:0006950 response to stress; GO:0006970 response to osmotic stress; GO:0006979 response to oxidative stress; GO:0009628 response to abiotic stimulus; GO:0009651 response to salt stress; GO:0010035 response to inorganic substance; GO:0010038 response to metal ion; GO:0042221 response to chemical; GO:0046686 response to cadmium ion; GO:0050896 response to stimulus;	GO:0005576 extracellular region; GO:0005622 intracellular; GO:0005623 cell; GO:0005737 cytoplasm; GO:0005739 mitochondrion; GO:0005773 vacuole; GO:0005774 vacuolar membrane; GO:0005783 endoplasmic reticulum; GO:0005788 endoplasmic reticulum lumen; GO:0005911 cell-cell junction; GO:0009506 plasmodesma; GO:0009507 chloroplast; GO:0009536 plastid; GO:0012505 endomembrane system; GO:0016020 membrane;…				O	KOG0674	Calreticulin
Gene.68549_Unigene8220_All	Nuclear speckle RNA-binding protein A OS=Arabidopsis thaliana GN=NSRA PE=2 SV=1	NSRA	1.18679	1.44422	1.75688	0.613318	0.725799	0.589241	nucleus
Gene.44662_CL6198.Contig3_All	Trafficking protein particle complex II-specific subunit 120 homolog OS=Arabidopsis thaliana GN=TRS120 PE=1 SV=1	TRS120	0.68952	0.816456	0.799549	1.25518	1.26092	1.24527	chloroplast	K20306	TRAPPC9, TRS120; trafficking protein particle complex subunit 9		GO:0000278 mitotic cell cycle; GO:0000281 mitotic cytokinesis; GO:0000910 cytokinesis; GO:0000911 cytokinesis by cell plate formation; GO:0000919 cell plate assembly; GO:0007049 cell cycle; GO:0009987 cellular process; GO:0016043 cellular component organization; GO:0022402 cell cycle process; GO:0022607 cellular component assembly; GO:0032506 cytokinetic process; GO:0044085 cellular component bio…	GO:0005622 intracellular; GO:0005623 cell; GO:0005737 cytoplasm; GO:0005768 endosome; GO:0005769 early endosome; GO:0005794 Golgi apparatus; GO:0005802 trans-Golgi network; GO:0012505 endomembrane system; GO:0031410 cytoplasmic vesicle; GO:0031982 vesicle; GO:0031984 organelle subcompartment; GO:0043226 organelle; GO:0043227 membrane-bounded organelle; GO:0043229 intracellular organelle; GO:00432…				U	KOG1953	Targeting complex (TRAPP) subunit
Gene.44822_CL6241.Contig4_All	bifunctional epoxide hydrolase 2-like [Momordica charantia]	--	1.12446	1.13218	1.24633	0.785271	0.689118	0.736844	chloroplast				GO:0001676 long-chain fatty acid metabolic process; GO:0002532 production of molecular mediator involved in inflammatory response; GO:0002538 arachidonic acid metabolite production involved in inflammatory response; GO:0002539 prostaglandin production involved in inflammatory response; GO:0003008 system process; GO:0003013 circulatory system process; GO:0006082 organic acid metabolic process; GO:…	GO:0005622 intracellular; GO:0005623 cell; GO:0005737 cytoplasm; GO:0005777 peroxisome; GO:0005829 cytosol; GO:0042579 microbody; GO:0043226 organelle; GO:0043227 membrane-bounded organelle; GO:0043229 intracellular organelle; GO:0043231 intracellular membrane-bounded organelle;	GO:0000287 magnesium ion binding; GO:0003824 catalytic activity; GO:0004301 epoxide hydrolase activity; GO:0005488 binding; GO:0016787 hydrolase activity; GO:0016788 hydrolase activity, acting on ester bonds; GO:0016791 phosphatase activity; GO:0016801 hydrolase activity, acting on ether bonds; GO:0016803 ether hydrolase activity; GO:0042577 lipid phosphatase activity; GO:0042578 phosphoric ester…	PF00561	alpha/beta hydrolase fold	I	KOG4178	Soluble epoxide hydrolase
Gene.44923_CL6271.Contig2_All	Serine/threonine-protein kinase-like protein CCR4 OS=Arabidopsis thaliana GN=CCR4 PE=1 SV=1	CCR4	0.865735	0.76281	0.835608	1.33403	1.30599	1.37613	plasma membrane				GO:0006464 cellular protein modification process; GO:0006468 protein phosphorylation; GO:0006793 phosphorus metabolic process; GO:0006796 phosphate-containing compound metabolic process; GO:0006807 nitrogen compound metabolic process; GO:0007154 cell communication; GO:0007165 signal transduction; GO:0007166 cell surface receptor signaling pathway; GO:0007167 enzyme linked receptor protein signali…	GO:0005623 cell; GO:0005886 plasma membrane; GO:0016020 membrane; GO:0071944 cell periphery;	GO:0003824 catalytic activity; GO:0004672 protein kinase activity; GO:0004674 protein serine/threonine kinase activity; GO:0004675 transmembrane receptor protein serine/threonine kinase activity; GO:0004888 transmembrane signaling receptor activity; GO:0005488 binding; GO:0005515 protein binding; GO:0016301 kinase activity; GO:0016740 transferase activity; GO:0016772 transferase activity, transfe…	PF00069	Protein kinase domain
Gene.44960_CL6283.Contig1_All	Probable protein phosphatase 2C 11 OS=Arabidopsis thaliana GN=At1g43900 PE=2 SV=1	At1g43900	1.64832	1.32923	1.58428	0.877068	0.825795	0.797113	cytoplasm	K17506	PPM1L, PP2CE; protein phosphatase 1L [EC:3.1.3.16]							T	KOG0698	Serine/threonine protein phosphatase
Gene.78503_Unigene16897_All	Thylakoid lumenal 17.9 kDa protein, chloroplastic OS=Arabidopsis thaliana GN=At4g24930 PE=1 SV=1	At4g24930	0.992929	1.04512	1.15594	0.691164	0.759342	0.545123	chloroplast					GO:0005622 intracellular; GO:0005623 cell; GO:0005737 cytoplasm; GO:0009507 chloroplast; GO:0009536 plastid; GO:0009579 thylakoid; GO:0031977 thylakoid lumen; GO:0043226 organelle; GO:0043227 membrane-bounded organelle; GO:0043229 intracellular organelle; GO:0043231 intracellular membrane-bounded organelle;
Gene.45248_CL6344.Contig2_All	PREDICTED: uncharacterized protein LOC105971293 [Erythranthe guttata]	--	0.724522	0.494738	0.752475	1.00628	1.15019	0.99625	cytoplasm
Gene.45272_CL6353.Contig1_All	Leucine-rich repeat extensin-like protein 3 OS=Arabidopsis thaliana GN=LRX3 PE=1 SV=1	LRX3	1.43226	1.18622	1.40563	0.775866	0.922052	0.685728	nucleus							PF00564	PB1 domain
Gene.45309_CL6363.Contig2_All	Glycine-rich RNA-binding protein GRP1A OS=Sinapis alba PE=2 SV=1	--	1.25898	1.30173	2.22004	0.790648	0.882278	0.737865	chloroplast	K13195	CIRBP; cold-inducible RNA-binding protein					PF00076	RNA recognition motif. (a.k.a. RRM, RBD, or RNP domain)	A	KOG0118	FOG: RRM domain
Gene.45398_CL6380.Contig3_All	NADP-dependent glyceraldehyde-3-phosphate dehydrogenase OS=Nicotiana plumbaginifolia GN=GAPN PE=2 SV=1	GAPN	0.812966	0.757994	0.727983	1.16987	1.17357	1.14508	chloroplast	K00131	gapN; glyceraldehyde-3-phosphate dehydrogenase (NADP+) [EC:1.2.1.9]	map00010 Glycolysis / Gluconeogenesis; map00030 Pentose phosphate pathway; map01100 Metabolic pathways; map01200 Carbon metabolism		GO:0005622 intracellular; GO:0005623 cell; GO:0005737 cytoplasm;				C	KOG2450	Aldehyde dehydrogenase
Gene.45486_CL6403.Contig1_All	Calnexin homolog OS=Glycine max PE=2 SV=1	--	0.362554	0.588161	0.501238	1.44184	1.4316	1.50882	plasma membrane	K08054	CANX; calnexin	map04141 Protein processing in endoplasmic reticulum; map04145 Phagosome		GO:0005618 cell wall; GO:0005622 intracellular; GO:0005623 cell; GO:0005737 cytoplasm; GO:0005739 mitochondrion; GO:0005773 vacuole; GO:0005774 vacuolar membrane; GO:0005783 endoplasmic reticulum; GO:0005886 plasma membrane; GO:0005911 cell-cell junction; GO:0009505 plant-type cell wall; GO:0009506 plasmodesma; GO:0009507 chloroplast; GO:0009536 plastid; GO:0012505 endomembrane system; GO:0016020…				O	KOG0675	Calnexin
Gene.45487_CL6403.Contig2_All	Calnexin homolog OS=Glycine max PE=2 SV=1	--	0.436204	0.621191	0.394793	1.46384	1.49714	1.47121	plasma membrane	K08054	CANX; calnexin	map04141 Protein processing in endoplasmic reticulum; map04145 Phagosome		GO:0005618 cell wall; GO:0005622 intracellular; GO:0005623 cell; GO:0005737 cytoplasm; GO:0005739 mitochondrion; GO:0005773 vacuole; GO:0005774 vacuolar membrane; GO:0005783 endoplasmic reticulum; GO:0005886 plasma membrane; GO:0005911 cell-cell junction; GO:0009505 plant-type cell wall; GO:0009506 plasmodesma; GO:0009507 chloroplast; GO:0009536 plastid; GO:0012505 endomembrane system; GO:0016020…				O	KOG0675	Calnexin
Gene.45629_CL6445.Contig2_All	NDR1/HIN1-like protein 1 OS=Arabidopsis thaliana GN=NHL1 PE=2 SV=1	NHL1	1.26275	1.3635	1.74102	0.723221	0.853562	0.719773	cytoplasm							PF03168	Late embryogenesis abundant protein
Gene.45685_CL6462.Contig1_All	Sterol 14-demethylase OS=Arabidopsis thaliana GN=CYP51G1 PE=1 SV=1	CYP51G1	1.20362	0.991906	0.854374	0.658786	0.675424	0.502728	chloroplast	K05917	CYP51; sterol 14alpha-demethylase [EC:1.14.14.154 1.14.15.36]	map00100 Steroid biosynthesis; map01100 Metabolic pathways; map01110 Biosynthesis of secondary metabolites	GO:0006629 lipid metabolic process; GO:0006694 steroid biosynthetic process; GO:0008152 metabolic process; GO:0008202 steroid metabolic process; GO:0008610 lipid biosynthetic process; GO:0009058 biosynthetic process; GO:0016125 sterol metabolic process; GO:0016126 sterol biosynthetic process; GO:0044238 primary metabolic process; GO:0055114 oxidation-reduction process; GO:0070988 demethylation; G…	GO:0005622 intracellular; GO:0005623 cell; GO:0005737 cytoplasm; GO:0005783 endoplasmic reticulum; GO:0005794 Golgi apparatus; GO:0005886 plasma membrane; GO:0012505 endomembrane system; GO:0016020 membrane; GO:0043226 organelle; GO:0043227 membrane-bounded organelle; GO:0043229 intracellular organelle; GO:0043231 intracellular membrane-bounded organelle; GO:0071944 cell periphery;	GO:0003824 catalytic activity; GO:0004497 monooxygenase activity; GO:0008398 sterol 14-demethylase activity; GO:0016491 oxidoreductase activity; GO:0016705 oxidoreductase activity, acting on paired donors, with incorporation or reduction of molecular oxygen; GO:0016709 oxidoreductase activity, acting on paired donors, with incorporation or reduction of molecular oxygen, NAD(P)H as one donor, and …	PF00067	Cytochrome P450	Q	KOG0684	Cytochrome P450
Gene.45764_CL6479.Contig3_All	Ferredoxin-3, chloroplastic OS=Zea mays GN=FDX3 PE=1 SV=1	FDX3	0.557381	0.694757	0.804441	1.327	1.33327	1.23252	chloroplast	K02639	petF; ferredoxin	map00195 Photosynthesis		GO:0005622 intracellular; GO:0005623 cell; GO:0005737 cytoplasm; GO:0009507 chloroplast; GO:0009536 plastid; GO:0043226 organelle; GO:0043227 membrane-bounded organelle; GO:0043229 intracellular organelle; GO:0043231 intracellular membrane-bounded organelle;		PF00111	2Fe-2S iron-sulfur cluster binding domain
Gene.45775_CL6482.Contig1_All	PREDICTED: uncharacterized protein LOC100852955 isoform X1 [Vitis vinifera]	--	0.486586	0.90834	0.486819	1.59031	1.6408	1.0178	nucleus							PF00855	PWWP domain
Gene.45860_CL6497.Contig1_All	PREDICTED: uncharacterized protein LOC101310860 [Fragaria vesca subsp. vesca]	--	1.75654	1.38833	0.97156	0.605975	0.59577	0.756451	cytoplasm					GO:0005622 intracellular; GO:0005623 cell; GO:0005737 cytoplasm;
Gene.4601_CL289.Contig2_All	UDP-glucose:glycoprotein glucosyltransferase OS=Arabidopsis thaliana GN=UGGT PE=1 SV=1	UGGT	0.7314	0.668077	0.566423	1.06325	1.12532	1.11705	plasma membrane	K11718	HUGT; UDP-glucose:glycoprotein glucosyltransferase [EC:2.4.1.-]	map04141 Protein processing in endoplasmic reticulum	GO:0001101 response to acid chemical; GO:0002218 activation of innate immune response; GO:0002253 activation of immune response; GO:0002376 immune system process; GO:0002682 regulation of immune system process; GO:0002684 positive regulation of immune system process; GO:0006011 UDP-glucose metabolic process; GO:0006139 nucleobase-containing compound metabolic process; GO:0006457 protein folding; …	GO:0005622 intracellular; GO:0005623 cell; GO:0005737 cytoplasm; GO:0005783 endoplasmic reticulum; GO:0012505 endomembrane system; GO:0043226 organelle; GO:0043227 membrane-bounded organelle; GO:0043229 intracellular organelle; GO:0043231 intracellular membrane-bounded organelle;	GO:0003824 catalytic activity; GO:0003980 UDP-glucose:glycoprotein glucosyltransferase activity; GO:0005488 binding; GO:0005515 protein binding; GO:0008194 UDP-glycosyltransferase activity; GO:0016740 transferase activity; GO:0016757 transferase activity, transferring glycosyl groups; GO:0016758 transferase activity, transferring hexosyl groups; GO:0035251 UDP-glucosyltransferase activity; GO:004…	PF06427	UDP-glucose:Glycoprotein Glucosyltransferase	G	KOG1879	UDP-glucose:glycoprotein glucosyltransferase
Gene.46099_CL6563.Contig1_All	Beta-fructofuranosidase, soluble isoenzyme I OS=Daucus carota GN=INV*DC4 PE=1 SV=2	INV*DC4	1.33709	1.66084	1.36173	0.955256	0.966892	0.87567	cytoskeleton	K01193	INV, sacA; beta-fructofuranosidase [EC:3.2.1.26]	map00052 Galactose metabolism; map00500 Starch and sucrose metabolism; map01100 Metabolic pathways				PF00251; PF08244	Glycosyl hydrolases family 32 N-terminal domain; Glycosyl hydrolases family 32 C terminal	G	KOG0228	Beta-fructofuranosidase (invertase)
Gene.46108_CL6565.Contig2_All	KH domain-containing protein At4g18375 OS=Arabidopsis thaliana GN=At4g18375 PE=2 SV=1	At4g18375	0.820421	0.685672	0.680506	1.42963	1.39031	1.18167	nucleus	K21444	PCBP3_4; poly(rC)-binding protein 3/4					PF00013	KH domain	A	KOG2190	PolyC-binding proteins alphaCP-1 and related KH domain proteins
Gene.83561_Unigene21216_All	Probable histone H2A variant 1 OS=Oryza sativa subsp. japonica GN=Os03g0162200 PE=2 SV=1	Os03g0162200	1.7164	1.75453	1.43069	0.765114	0.661087	0.802179	cytoplasm	K11251	H2A; histone H2A					PF00125	Core histone H2A/H2B/H3/H4	B	KOG1757	Histone 2A
Gene.46238_CL6595.Contig2_All	Proline-rich receptor-like protein kinase PERK8 OS=Arabidopsis thaliana GN=PERK8 PE=1 SV=1	PERK8	2.18395	2.19442	1.8074	0.471099	0.461547	0.300059	nucleus							PF00168	C2 domain
Gene.78915_Unigene17178_All	High-affinity nitrate transporter 3.1 OS=Arabidopsis thaliana GN=NRT3.1 PE=1 SV=1	NRT3.1	0.396875		0.582611	1.32456	1.22844	1.31914	nucleus				GO:0006810 transport; GO:0006811 ion transport; GO:0006820 anion transport; GO:0015698 inorganic anion transport; GO:0015706 nitrate transport; GO:0034220 ion transmembrane transport; GO:0051179 localization; GO:0051234 establishment of localization; GO:0055085 transmembrane transport; GO:0071705 nitrogen compound transport; GO:0098656 anion transmembrane transport;		GO:0005215 transporter activity; GO:0008509 anion transmembrane transporter activity; GO:0015075 ion transmembrane transporter activity; GO:0015103 inorganic anion transmembrane transporter activity; GO:0015112 nitrate transmembrane transporter activity; GO:0015318 inorganic molecular entity transmembrane transporter activity; GO:0022857 transmembrane transporter activity;
Gene.46874_CL6748.Contig5_All	Probable protein phosphatase 2C 60 OS=Arabidopsis thaliana GN=At4g31860 PE=2 SV=1	At4g31860	0.591343	0.78567	0.655614	1.17617	1.09443	1.01684	chloroplast	K17499	PPM1G, PP2CG; protein phosphatase 1G [EC:3.1.3.16]		GO:0001101 response to acid chemical; GO:0009719 response to endogenous stimulus; GO:0009725 response to hormone; GO:0009737 response to abscisic acid; GO:0010033 response to organic substance; GO:0033993 response to lipid; GO:0042221 response to chemical; GO:0050896 response to stimulus; GO:0097305 response to alcohol; GO:1901700 response to oxygen-containing compound;	GO:0005623 cell; GO:0005886 plasma membrane; GO:0016020 membrane; GO:0071944 cell periphery;				T	KOG0698	Serine/threonine protein phosphatase
Gene.46942_CL6769.Contig2_All	Uncharacterized protein At5g64816 OS=Arabidopsis thaliana GN=At5g64816 PE=2 SV=1	At5g64816	1.43812	1.3807	1.63998	0.798236	0.759716	0.788137	chloroplast
Gene.46949_CL6772.Contig1_All	Two-on-two hemoglobin-3 OS=Arabidopsis thaliana GN=GLB3 PE=1 SV=1	GLB3	1.2783	1.23008	1.17679	0.548716		0.732231	nucleus				GO:0001666 response to hypoxia; GO:0006810 transport; GO:0006950 response to stress; GO:0009628 response to abiotic stimulus; GO:0009719 response to endogenous stimulus; GO:0009725 response to hormone; GO:0009733 response to auxin; GO:0010033 response to organic substance; GO:0015669 gas transport; GO:0015671 oxygen transport; GO:0015893 drug transport; GO:0036293 response to decreased oxygen lev…		GO:0005344 oxygen carrier activity; GO:0140104 molecular carrier activity;	PF01152	Bacterial-like globin
Gene.4708_CL300.Contig1_All	Kirola OS=Actinidia deliciosa PE=1 SV=1	--	1.63624	1.63173	1.68393	0.77165	0.808647	0.927691	cytoplasm					GO:0005622 intracellular; GO:0005623 cell; GO:0005737 cytoplasm; GO:0009507 chloroplast; GO:0009536 plastid; GO:0043226 organelle; GO:0043227 membrane-bounded organelle; GO:0043229 intracellular organelle; GO:0043231 intracellular membrane-bounded organelle;		PF00407	Pathogenesis-related protein Bet v I family
Gene.47227_CL6830.Contig1_All	Pathogen-related protein OS=Hordeum vulgare PE=2 SV=2	--	0.467153	0.542003	0.466873	1.53973	1.10117	1.0623	nucleus
Gene.47352_CL6850.Contig1_All	Heat shock protein 90-5, chloroplastic OS=Arabidopsis thaliana GN=HSP90-5 PE=1 SV=1	HSP90-5	0.540538	0.805932	0.739064	1.24771	1.182	1.25099	chloroplast	K09487	HSP90B, TRA1; heat shock protein 90kDa beta	map04141 Protein processing in endoplasmic reticulum; map04626 Plant-pathogen interaction	GO:0001101 response to acid chemical; GO:0006605 protein targeting; GO:0006810 transport; GO:0006886 intracellular protein transport; GO:0006950 response to stress; GO:0006970 response to osmotic stress; GO:0007275 multicellular organism development; GO:0008104 protein localization; GO:0009266 response to temperature stimulus; GO:0009314 response to radiation; GO:0009408 response to heat; GO:0009…	GO:0005622 intracellular; GO:0005623 cell; GO:0005737 cytoplasm; GO:0005739 mitochondrion; GO:0005773 vacuole; GO:0005774 vacuolar membrane; GO:0005783 endoplasmic reticulum; GO:0005788 endoplasmic reticulum lumen; GO:0009507 chloroplast; GO:0009526 plastid envelope; GO:0009532 plastid stroma; GO:0009536 plastid; GO:0009570 chloroplast stroma; GO:0009941 chloroplast envelope; GO:0012505 endomembr…	GO:0000166 nucleotide binding; GO:0005488 binding; GO:0005515 protein binding; GO:0005524 ATP binding; GO:0008144 drug binding; GO:0017076 purine nucleotide binding; GO:0030554 adenyl nucleotide binding; GO:0032553 ribonucleotide binding; GO:0032555 purine ribonucleotide binding; GO:0032559 adenyl ribonucleotide binding; GO:0035639 purine ribonucleoside triphosphate binding; GO:0036094 small mole…	PF02518	Histidine kinase-, DNA gyrase B-, and HSP90-like ATPase	O	KOG0019	Molecular chaperone (HSP90 family)
Gene.47399_CL6863.Contig2_All	Nicotinamidase 2 OS=Arabidopsis thaliana GN=NIC2 PE=1 SV=1	NIC2	0.77992	0.666168	0.696753	1.31695	1.22159	1.1226	nucleus	K17604	ZSWIM3; zinc finger SWIM domain-containing protein 3		GO:0006139 nucleobase-containing compound metabolic process; GO:0006725 cellular aromatic compound metabolic process; GO:0006732 coenzyme metabolic process; GO:0006733 oxidoreduction coenzyme metabolic process; GO:0006753 nucleoside phosphate metabolic process; GO:0006793 phosphorus metabolic process; GO:0006796 phosphate-containing compound metabolic process; GO:0006807 nitrogen compound metabol…		GO:0003824 catalytic activity; GO:0008936 nicotinamidase activity; GO:0016787 hydrolase activity; GO:0016810 hydrolase activity, acting on carbon-nitrogen (but not peptide) bonds; GO:0016811 hydrolase activity, acting on carbon-nitrogen (but not peptide) bonds, in linear amides;
Gene.47411_CL6867.Contig2_All	Late embryogenesis abundant protein Dc3 OS=Daucus carota PE=2 SV=1	--	0.492114	0.64149	0.53511	1.05954	1.21552	0.969676	chloroplast
Gene.47421_CL6871.Contig1_All	Cell division cycle protein 48 homolog OS=Glycine max GN=CDC48 PE=2 SV=1	CDC48	0.723026	0.791634	0.763568	1.26059	1.25499	1.24505	chloroplast	K13525	VCP, CDC48; transitional endoplasmic reticulum ATPase	map04141 Protein processing in endoplasmic reticulum	GO:0009893 positive regulation of metabolic process; GO:0009894 regulation of catabolic process; GO:0009896 positive regulation of catabolic process; GO:0010035 response to inorganic substance; GO:0010038 response to metal ion; GO:0010604 positive regulation of macromolecule metabolic process; GO:0019222 regulation of metabolic process; GO:0042176 regulation of protein catabolic process; GO:00422…	GO:0005622 intracellular; GO:0005623 cell; GO:0005634 nucleus; GO:0005654 nucleoplasm; GO:0005730 nucleolus; GO:0005737 cytoplasm; GO:0005794 Golgi apparatus; GO:0005829 cytosol; GO:0005886 plasma membrane; GO:0012505 endomembrane system; GO:0016020 membrane; GO:0031974 membrane-enclosed lumen; GO:0031981 nuclear lumen; GO:0043226 organelle; GO:0043227 membrane-bounded organelle; GO:0043228 non-m…		PF02359; PF02933; PF00004	Cell division protein 48 (CDC48), N-terminal domain; Cell division protein 48 (CDC48), domain 2; ATPase family associated with various cellular activities (AAA)	O	KOG0730	AAA+-type ATPase
Gene.47501_CL6891.Contig2_All	Probable calcium-binding protein CML13 OS=Arabidopsis thaliana GN=CML13 PE=2 SV=1	CML13	1.55025	1.65825	1.47515	0.703773	0.812631	0.766081	cytoplasm,nucleus	K13448	CML; calcium-binding protein CML	map04626 Plant-pathogen interaction	GO:0006950 response to stress; GO:0009266 response to temperature stimulus; GO:0009409 response to cold; GO:0009628 response to abiotic stimulus; GO:0050896 response to stimulus;	GO:0005622 intracellular; GO:0005623 cell; GO:0005634 nucleus; GO:0005737 cytoplasm; GO:0005829 cytosol; GO:0005886 plasma membrane; GO:0016020 membrane; GO:0043226 organelle; GO:0043227 membrane-bounded organelle; GO:0043229 intracellular organelle; GO:0043231 intracellular membrane-bounded organelle; GO:0071944 cell periphery;		PF13405; PF13499	EF-hand domain; EF-hand domain pair	T	KOG0027	Calmodulin and related proteins (EF-Hand superfamily)
Gene.47918_CL6905.Contig1_All	PREDICTED: uncharacterized protein LOC108210832 isoform X3 [Daucus carota subsp. sativus]	--	1.3429	1.19926	1.23382	0.881155	0.763083	0.825415	mitochondria
Gene.47948_CL6912.Contig1_All	Syntaxin-22 OS=Arabidopsis thaliana GN=SYP22 PE=1 SV=1	SYP22	1.43209	1.48	1.47544	0.907665	0.89929	0.876138	cytoplasm				GO:0006810 transport; GO:0006906 vesicle fusion; GO:0006996 organelle organization; GO:0009605 response to external stimulus; GO:0009606 tropism; GO:0009628 response to abiotic stimulus; GO:0009629 response to gravity; GO:0009630 gravitropism; GO:0009657 plastid organization; GO:0009660 amyloplast organization; GO:0009959 negative gravitropism; GO:0009987 cellular process; GO:0010118 stomatal mov…	GO:0000325 plant-type vacuole; GO:0005622 intracellular; GO:0005623 cell; GO:0005737 cytoplasm; GO:0005773 vacuole; GO:0005774 vacuolar membrane; GO:0009705 plant-type vacuole membrane; GO:0016020 membrane; GO:0016021 integral component of membrane; GO:0031090 organelle membrane; GO:0031201 SNARE complex; GO:0031224 intrinsic component of membrane; GO:0032991 protein-containing complex; GO:004322…	GO:0000149 SNARE binding; GO:0005488 binding; GO:0005515 protein binding;			HMU	KOG0811	SNARE protein PEP12/VAM3/Syntaxin 7/Syntaxin 17
Gene.47991_CL6927.Contig4_All	DNA oxidative demethylase ALKBH2 OS=Arabidopsis thaliana GN=ALKBH2 PE=2 SV=2	ALKBH2	1.40995	1.38552	1.4623	0.832657	0.851011	0.844578	nucleus
Gene.48124_CL6963.Contig3_All	Probable serine/threonine-protein kinase At1g54610 OS=Arabidopsis thaliana GN=At1g54610 PE=1 SV=1	At1g54610	1.15097	1.21948	1.57872	0.851837	0.685492	1.00567	cytoplasm	K08856	STK16; serine/threonine kinase 16 [EC:2.7.11.1]		GO:0006464 cellular protein modification process; GO:0006468 protein phosphorylation; GO:0006793 phosphorus metabolic process; GO:0006796 phosphate-containing compound metabolic process; GO:0006807 nitrogen compound metabolic process; GO:0008152 metabolic process; GO:0009719 response to endogenous stimulus; GO:0009987 cellular process; GO:0010033 response to organic substance; GO:0016310 phosphor…	GO:0005622 intracellular; GO:0005623 cell; GO:0005737 cytoplasm; GO:0005829 cytosol;	GO:0003824 catalytic activity; GO:0004672 protein kinase activity; GO:0004674 protein serine/threonine kinase activity; GO:0016301 kinase activity; GO:0016740 transferase activity; GO:0016772 transferase activity, transferring phosphorus-containing groups; GO:0016773 phosphotransferase activity, alcohol group as acceptor; GO:0140096 catalytic activity, acting on a protein;	PF00069	Protein kinase domain	T	KOG2345	Serine/threonine protein kinase/TGF-beta stimulated factor
Gene.48164_CL6975.Contig1_All	Probable plastid-lipid-associated protein 11 OS=Arabidopsis thaliana GN=PAP11 PE=2 SV=1	PAP11	1.03265	0.913862	1.11347	0.658715	0.67225	0.671239	chloroplast
Gene.83472_Unigene21155_All	40S ribosomal protein S24-1 OS=Arabidopsis thaliana GN=RPS24A PE=2 SV=1	RPS24A	0.741181		0.572017	1.22457	1.20028	1.19949	nucleus	K02974	RP-S24e, RPS24; small subunit ribosomal protein S24e	map03010 Ribosome						J	KOG3424	40S ribosomal protein S24
Gene.48428_CL7056.Contig3_All	Methionine--tRNA ligase, cytoplasmic OS=Arabidopsis thaliana GN=At4g13780 PE=2 SV=1	At4g13780	0.863907	0.766236	0.662637	1.35937	1.28061	1.27382	chloroplast	K15437	AIMP1, ARC1; aminoacyl tRNA synthase complex-interacting multifunctional protein 1					PF01588	Putative tRNA binding domain	J	KOG2241	tRNA-binding protein
Gene.48459_CL7061.Contig2_All	ATP-dependent zinc metalloprotease FTSH 2, chloroplastic OS=Oryza sativa subsp. japonica GN=FTSH2 PE=3 SV=1	FTSH2	1.18662	1.12957	1.25834	0.782958	0.778836	0.753531	chloroplast	K03798	ftsH, hflB; cell division protease FtsH [EC:3.4.24.-]		GO:0006091 generation of precursor metabolites and energy; GO:0006508 proteolysis; GO:0006807 nitrogen compound metabolic process; GO:0006996 organelle organization; GO:0008152 metabolic process; GO:0009056 catabolic process; GO:0009057 macromolecule catabolic process; GO:0009314 response to radiation; GO:0009416 response to light stimulus; GO:0009628 response to abiotic stimulus; GO:0009642 resp…	GO:0005622 intracellular; GO:0005623 cell; GO:0005737 cytoplasm; GO:0009507 chloroplast; GO:0009526 plastid envelope; GO:0009534 chloroplast thylakoid; GO:0009535 chloroplast thylakoid membrane; GO:0009536 plastid; GO:0009579 thylakoid; GO:0009941 chloroplast envelope; GO:0016020 membrane; GO:0031967 organelle envelope; GO:0031975 envelope; GO:0031976 plastid thylakoid; GO:0031977 thylakoid lumen…	GO:0003824 catalytic activity; GO:0004176 ATP-dependent peptidase activity; GO:0008233 peptidase activity; GO:0008237 metallopeptidase activity; GO:0016462 pyrophosphatase activity; GO:0016787 hydrolase activity; GO:0016817 hydrolase activity, acting on acid anhydrides; GO:0016818 hydrolase activity, acting on acid anhydrides, in phosphorus-containing anhydrides; GO:0016887 ATPase activity; GO:00…	PF00004; PF01434	ATPase family associated with various cellular activities (AAA); Peptidase family M41	O	KOG0731	AAA+-type ATPase containing the peptidase M41 domain
Gene.48464_CL7063.Contig2_All	Aldose 1-/Glucose-6-phosphate 1-epimerase [Macleaya cordata]	--	0.443541	0.637804	0.354286	1.38782	1.27644	1.14816	cytoplasm	K01785	galM, GALM; aldose 1-epimerase [EC:5.1.3.3]	map00010 Glycolysis / Gluconeogenesis; map00052 Galactose metabolism; map01100 Metabolic pathways; map01110 Biosynthesis of secondary metabolites	GO:0005975 carbohydrate metabolic process; GO:0005996 monosaccharide metabolic process; GO:0006006 glucose metabolic process; GO:0006012 galactose metabolic process; GO:0008152 metabolic process; GO:0009056 catabolic process; GO:0016052 carbohydrate catabolic process; GO:0019318 hexose metabolic process; GO:0019320 hexose catabolic process; GO:0019388 galactose catabolic process; GO:0033499 galac…		GO:0003824 catalytic activity; GO:0004034 aldose 1-epimerase activity; GO:0016853 isomerase activity; GO:0016854 racemase and epimerase activity; GO:0016857 racemase and epimerase activity, acting on carbohydrates and derivatives;			G	KOG1604	Predicted mutarotase
Gene.48519_CL7073.Contig1_All	Small nuclear ribonucleoprotein SmD3b OS=Arabidopsis thaliana GN=SMD3B PE=2 SV=1	SMD3B	1.50639	1.41	1.45055	0.780593	0.82325	0.67206	mitochondria
Gene.48617_CL7095.Contig1_All	Tetrapyrrole-binding protein, chloroplastic OS=Arabidopsis thaliana GN=GUN4 PE=1 SV=1	GUN4	1.32924	1.33892	1.5774	0.796406	0.907491	0.943722	nucleus				GO:0006725 cellular aromatic compound metabolic process; GO:0006778 porphyrin-containing compound metabolic process; GO:0006779 porphyrin-containing compound biosynthetic process; GO:0006807 nitrogen compound metabolic process; GO:0007154 cell communication; GO:0007165 signal transduction; GO:0008152 metabolic process; GO:0009058 biosynthetic process; GO:0009987 cellular process; GO:0010019 chlor…	GO:0005622 intracellular; GO:0005623 cell; GO:0005737 cytoplasm; GO:0009507 chloroplast; GO:0009536 plastid; GO:0043226 organelle; GO:0043227 membrane-bounded organelle; GO:0043229 intracellular organelle; GO:0043231 intracellular membrane-bounded organelle;	GO:0005488 binding; GO:0005515 protein binding; GO:0019899 enzyme binding; GO:0046906 tetrapyrrole binding; GO:0097159 organic cyclic compound binding; GO:1901363 heterocyclic compound binding;	PF05419	GUN4-like
Gene.48649_CL7101.Contig1_All	Aquaporin PIP2-1 OS=Zea mays GN=PIP2-1 PE=1 SV=2	PIP2-1	1.44667	1.5562	1.66143	0.644809	0.770555	0.73561	plasma membrane	K09872	PIP; aquaporin PIP							G	KOG0223	Aquaporin (major intrinsic protein family)
Gene.48685_CL7110.Contig4_All	Probable glycerol-3-phosphate acyltransferase 8 OS=Arabidopsis thaliana GN=GPAT8 PE=2 SV=1	GPAT8	2.03595	2.79781	2.05979	0.511643	0.330604	0.300034	plasma membrane	K13508	GPAT; glycerol-3-phosphate acyltransferase [EC:2.3.1.15 2.3.1.198]	map00561 Glycerolipid metabolism; map00564 Glycerophospholipid metabolism; map01100 Metabolic pathways; map01110 Biosynthesis of secondary metabolites	GO:0006793 phosphorus metabolic process; GO:0006796 phosphate-containing compound metabolic process; GO:0008152 metabolic process; GO:0009058 biosynthetic process; GO:0009059 macromolecule biosynthetic process; GO:0009987 cellular process; GO:0010143 cutin biosynthetic process; GO:0016311 dephosphorylation; GO:0043170 macromolecule metabolic process; GO:0044237 cellular metabolic process; GO:0071…	GO:0005622 intracellular; GO:0005623 cell; GO:0005737 cytoplasm; GO:0005783 endoplasmic reticulum; GO:0012505 endomembrane system; GO:0016020 membrane; GO:0043226 organelle; GO:0043227 membrane-bounded organelle; GO:0043229 intracellular organelle; GO:0043231 intracellular membrane-bounded organelle;	GO:0003824 catalytic activity; GO:0008374 O-acyltransferase activity; GO:0016740 transferase activity; GO:0016746 transferase activity, transferring acyl groups; GO:0016747 transferase activity, transferring acyl groups other than amino-acyl groups; GO:0016787 hydrolase activity; GO:0016788 hydrolase activity, acting on ester bonds; GO:0016791 phosphatase activity; GO:0042578 phosphoric ester hyd…
Gene.48804_CL7147.Contig2_All	Eukaryotic translation initiation factor 4B1 OS=Arabidopsis thaliana GN=EIF4B1 PE=1 SV=1	EIF4B1	1.55402	1.56514	1.47714	0.820175	0.777077	0.683695	nucleus				GO:0006412 translation; GO:0006413 translational initiation; GO:0006518 peptide metabolic process; GO:0006807 nitrogen compound metabolic process; GO:0008152 metabolic process; GO:0009058 biosynthetic process; GO:0009059 macromolecule biosynthetic process; GO:0009987 cellular process; GO:0010467 gene expression; GO:0019538 protein metabolic process; GO:0034641 cellular nitrogen compound metabolic…	GO:0005618 cell wall; GO:0005623 cell; GO:0005911 cell-cell junction; GO:0009505 plant-type cell wall; GO:0009506 plasmodesma; GO:0030054 cell junction; GO:0030312 external encapsulating structure; GO:0055044 symplast; GO:0071944 cell periphery;	GO:0003676 nucleic acid binding; GO:0003723 RNA binding; GO:0003729 mRNA binding; GO:0003743 translation initiation factor activity; GO:0005488 binding; GO:0005515 protein binding; GO:0008135 translation factor activity, RNA binding; GO:0042802 identical protein binding; GO:0042803 protein homodimerization activity; GO:0046983 protein dimerization activity; GO:0097159 organic cyclic compound bind…
Gene.48824_CL7155.Contig3_All	PREDICTED: signal recognition particle subunit SRP72 [Solanum lycopersicum]	--	0.602001	0.49851	0.322795	1.69012	1.08205	1.48263	nucleus	K03108	SRP72; signal recognition particle subunit SRP72	map03060 Protein export	GO:0006605 protein targeting; GO:0006612 protein targeting to membrane; GO:0006613 cotranslational protein targeting to membrane; GO:0006614 SRP-dependent cotranslational protein targeting to membrane; GO:0006616 SRP-dependent cotranslational protein targeting to membrane, translocation; GO:0006810 transport; GO:0006886 intracellular protein transport; GO:0008104 protein localization; GO:0015031 …	GO:0005622 intracellular; GO:0005623 cell; GO:0005737 cytoplasm; GO:0005783 endoplasmic reticulum; GO:0005786 signal recognition particle, endoplasmic reticulum targeting; GO:0005829 cytosol; GO:0012505 endomembrane system; GO:0032991 protein-containing complex; GO:0043226 organelle; GO:0043227 membrane-bounded organelle; GO:0043229 intracellular organelle; GO:0043231 intracellular membrane-bound…	GO:0003676 nucleic acid binding; GO:0003723 RNA binding; GO:0005047 signal recognition particle binding; GO:0005488 binding; GO:0005515 protein binding; GO:0008312 7S RNA binding; GO:0019904 protein domain specific binding; GO:0030911 TPR domain binding; GO:0043021 ribonucleoprotein complex binding; GO:0044877 protein-containing complex binding; GO:0097159 organic cyclic compound binding; GO:1901…	PF08492	SRP72 RNA-binding domain	U	KOG2376	Signal recognition particle, subunit Srp72
Gene.48883_CL7175.Contig2_All	Heat shock 70 kDa protein 17 OS=Arabidopsis thaliana GN=HSP70-17 PE=2 SV=1	HSP70-17	0.899874	1.02956	0.647533	1.30667	1.48405	1.39324	endoplasmic reticulum	K09486	HYOU1; hypoxia up-regulated 1	map04141 Protein processing in endoplasmic reticulum		GO:0005622 intracellular; GO:0005623 cell; GO:0005737 cytoplasm; GO:0005773 vacuole; GO:0005774 vacuolar membrane; GO:0005783 endoplasmic reticulum; GO:0005794 Golgi apparatus; GO:0009507 chloroplast; GO:0009536 plastid; GO:0012505 endomembrane system; GO:0016020 membrane; GO:0031090 organelle membrane; GO:0043226 organelle; GO:0043227 membrane-bounded organelle; GO:0043229 intracellular organell…				O	KOG0104	Molecular chaperones GRP170/SIL1, HSP70 superfamily
Gene.49048_CL7219.Contig2_All	Pathogenesis-related protein STH-21 OS=Solanum tuberosum GN=STH-21 PE=2 SV=1	STH-21	0.673523	0.573567	0.678836	1.43705	1.28233	1.09466	cytoplasm							PF00407	Pathogenesis-related protein Bet v I family
Gene.49110_CL7231.Contig2_All	Phosphatidylinositol/phosphatidylcholine transfer protein SFH12 OS=Arabidopsis thaliana GN=SFH12 PE=2 SV=1	SFH12	1.90333	1.34376	1.16328	0.55652	0.671404	0.675492	chloroplast							PF03765; PF00650	CRAL/TRIO, N-terminal domain; CRAL/TRIO domain	I	KOG1470	Phosphatidylinositol transfer protein PDR16 and related proteins
Gene.49113_CL7232.Contig1_All	ATP-citrate synthase alpha chain protein 3 OS=Oryza sativa subsp. japonica GN=ACLA-3 PE=2 SV=1	ACLA-3	0.700081	0.790088	0.755285	1.44546	1.28513	1.31699	cytoplasm	K01648	ACLY; ATP citrate (pro-S)-lyase [EC:2.3.3.8]	map00020 Citrate cycle (TCA cycle); map01100 Metabolic pathways; map01110 Biosynthesis of secondary metabolites	GO:0006082 organic acid metabolic process; GO:0006084 acetyl-CoA metabolic process; GO:0006085 acetyl-CoA biosynthetic process; GO:0006139 nucleobase-containing compound metabolic process; GO:0006163 purine nucleotide metabolic process; GO:0006164 purine nucleotide biosynthetic process; GO:0006629 lipid metabolic process; GO:0006631 fatty acid metabolic process; GO:0006633 fatty acid biosynthetic…	GO:0005622 intracellular; GO:0005623 cell; GO:0005737 cytoplasm; GO:0005829 cytosol; GO:0009346 citrate lyase complex; GO:0032991 protein-containing complex;	GO:0003824 catalytic activity; GO:0003878 ATP citrate synthase activity; GO:0016740 transferase activity; GO:0016746 transferase activity, transferring acyl groups; GO:0046912 transferase activity, transferring acyl groups, acyl groups converted into alkyl on transfer;			C	KOG1254	ATP-citrate lyase
Gene.49146_CL7247.Contig1_All	Zeta-carotene desaturase, chloroplastic/chromoplastic OS=Tagetes erecta PE=2 SV=1	--	1.44618	1.38725	1.37152	0.852132	0.782466	0.783731	chloroplast	K00514	ZDS, crtQ; zeta-carotene desaturase [EC:1.3.5.6]	map00906 Carotenoid biosynthesis; map01100 Metabolic pathways; map01110 Biosynthesis of secondary metabolites	GO:0006629 lipid metabolic process; GO:0006720 isoprenoid metabolic process; GO:0006721 terpenoid metabolic process; GO:0008152 metabolic process; GO:0008299 isoprenoid biosynthetic process; GO:0008610 lipid biosynthetic process; GO:0009058 biosynthetic process; GO:0009987 cellular process; GO:0016108 tetraterpenoid metabolic process; GO:0016109 tetraterpenoid biosynthetic process; GO:0016114 ter…	GO:0005622 intracellular; GO:0005623 cell; GO:0005737 cytoplasm; GO:0009507 chloroplast; GO:0009509 chromoplast; GO:0009526 plastid envelope; GO:0009536 plastid; GO:0009941 chloroplast envelope; GO:0031967 organelle envelope; GO:0031975 envelope; GO:0043226 organelle; GO:0043227 membrane-bounded organelle; GO:0043229 intracellular organelle; GO:0043231 intracellular membrane-bounded organelle;	GO:0003824 catalytic activity; GO:0016491 oxidoreductase activity; GO:0016627 oxidoreductase activity, acting on the CH-CH group of donors; GO:0016635 oxidoreductase activity, acting on the CH-CH group of donors, quinone or related compound as acceptor; GO:0052886 9,9'-dicis-carotene:quinone oxidoreductase activity;	PF01593	Flavin containing amine oxidoreductase	H	KOG0029	Amine oxidase
Gene.49149_CL7248.Contig1_All	Glutathione S-transferase U17 OS=Arabidopsis thaliana GN=GSTU17 PE=2 SV=1	GSTU17	1.33453	1.83953	1.22452	1.11251	0.822144	0.774047	chloroplast	K00799	GST, gst; glutathione S-transferase [EC:2.5.1.18]	map00480 Glutathione metabolism; map01100 Metabolic pathways	GO:0006518 peptide metabolic process; GO:0006575 cellular modified amino acid metabolic process; GO:0006749 glutathione metabolic process; GO:0006790 sulfur compound metabolic process; GO:0006807 nitrogen compound metabolic process; GO:0006950 response to stress; GO:0006970 response to osmotic stress; GO:0007275 multicellular organism development; GO:0008152 metabolic process; GO:0009056 cataboli…	GO:0005622 intracellular; GO:0005623 cell; GO:0005737 cytoplasm; GO:0009507 chloroplast; GO:0009536 plastid; GO:0043226 organelle; GO:0043227 membrane-bounded organelle; GO:0043229 intracellular organelle; GO:0043231 intracellular membrane-bounded organelle;	GO:0003824 catalytic activity; GO:0004364 glutathione transferase activity; GO:0016740 transferase activity; GO:0016765 transferase activity, transferring alkyl or aryl (other than methyl) groups;	PF02798; PF00043	Glutathione S-transferase, N-terminal domain; Glutathione S-transferase, C-terminal domain	O	KOG0406	Glutathione S-transferase
Gene.49200_CL7250.Contig2_All	Multiple organellar RNA editing factor 9, chloroplastic OS=Arabidopsis thaliana GN=MORF9 PE=1 SV=1	MORF9	0.816386	0.664712	0.631634	1.26703	1.5962	1.53925	chloroplast				GO:0006139 nucleobase-containing compound metabolic process; GO:0006725 cellular aromatic compound metabolic process; GO:0006807 nitrogen compound metabolic process; GO:0008152 metabolic process; GO:0009451 RNA modification; GO:0009987 cellular process; GO:0016070 RNA metabolic process; GO:0034641 cellular nitrogen compound metabolic process; GO:0043170 macromolecule metabolic process; GO:0043412…	GO:0005622 intracellular; GO:0005623 cell; GO:0005737 cytoplasm; GO:0009507 chloroplast; GO:0009526 plastid envelope; GO:0009532 plastid stroma; GO:0009536 plastid; GO:0009570 chloroplast stroma; GO:0009941 chloroplast envelope; GO:0031967 organelle envelope; GO:0031975 envelope; GO:0043226 organelle; GO:0043227 membrane-bounded organelle; GO:0043229 intracellular organelle; GO:0043231 intracellu…
Gene.49245_CL7259.Contig2_All	ABC transporter F family member 1 OS=Arabidopsis thaliana GN=ABCF1 PE=2 SV=1	ABCF1	0.406734	0.318649	0.342807	1.62626	1.61155	1.62709	cytoplasm	K06185	ABCF2; ATP-binding cassette, subfamily F, member 2			GO:0005623 cell; GO:0005886 plasma membrane; GO:0016020 membrane; GO:0071944 cell periphery;	GO:0005215 transporter activity;	PF00005; PF12848	ABC transporter; ABC transporter	S	KOG0927	Predicted transporter (ABC superfamily)
Gene.49264_CL7266.Contig1_All	11 kDa late embryogenesis abundant protein OS=Helianthus annuus PE=2 SV=1	--	0.667179	0.656743	0.615113	1.0388	0.995406	0.963557	nucleus				GO:0000003 reproduction; GO:0001101 response to acid chemical; GO:0003006 developmental process involved in reproduction; GO:0006950 response to stress; GO:0006970 response to osmotic stress; GO:0007275 multicellular organism development; GO:0009266 response to temperature stimulus; GO:0009409 response to cold; GO:0009414 response to water deprivation; GO:0009415 response to water; GO:0009628 res…	GO:0005622 intracellular; GO:0005623 cell; GO:0005737 cytoplasm; GO:0005829 cytosol;	GO:0005488 binding; GO:0005543 phospholipid binding; GO:0008289 lipid binding; GO:0030246 carbohydrate binding; GO:0031210 phosphatidylcholine binding; GO:0043167 ion binding; GO:0043168 anion binding; GO:0043169 cation binding; GO:0048030 disaccharide binding; GO:0050997 quaternary ammonium group binding; GO:0070405 ammonium ion binding; GO:0070492 oligosaccharide binding;
Gene.49556_CL7343.Contig2_All	Protein TPR2 OS=Oryza sativa subsp. japonica GN=TPR2 PE=1 SV=1	TPR2	0.549879	0.527721	0.712004	1.00649	1.38072	1.29215	chloroplast				GO:0000003 reproduction; GO:0001101 response to acid chemical; GO:0003002 regionalization; GO:0003006 developmental process involved in reproduction; GO:0006355 regulation of transcription, DNA-templated; GO:0007154 cell communication; GO:0007165 signal transduction; GO:0007275 multicellular organism development; GO:0007389 pattern specification process; GO:0009653 anatomical structure morphogene…	GO:0005622 intracellular; GO:0005623 cell; GO:0005634 nucleus; GO:0005737 cytoplasm; GO:0005829 cytosol; GO:0043226 organelle; GO:0043227 membrane-bounded organelle; GO:0043229 intracellular organelle; GO:0043231 intracellular membrane-bounded organelle;	GO:0005488 binding; GO:0005515 protein binding; GO:0042802 identical protein binding; GO:0042803 protein homodimerization activity; GO:0046983 protein dimerization activity;			S	KOG0266	WD40 repeat-containing protein
Gene.49665_CL7365.Contig2_All	Delta-1-pyrroline-5-carboxylate synthase OS=Actinidia deliciosa PE=2 SV=1	--	1.14089	1.23161	1.41428	0.93632	0.684614	0.746028	cytoplasm	K06981	ipk; isopentenyl phosphate kinase [EC:2.7.4.26]	map00900 Terpenoid backbone biosynthesis; map01100 Metabolic pathways; map01110 Biosynthesis of secondary metabolites	GO:0006629 lipid metabolic process; GO:0006720 isoprenoid metabolic process; GO:0006721 terpenoid metabolic process; GO:0008152 metabolic process; GO:0008299 isoprenoid biosynthetic process; GO:0008610 lipid biosynthetic process; GO:0009058 biosynthetic process; GO:0009987 cellular process; GO:0016114 terpenoid biosynthetic process; GO:0044237 cellular metabolic process; GO:0044238 primary metabo…	GO:0005622 intracellular; GO:0005623 cell; GO:0005737 cytoplasm; GO:0005829 cytosol;	GO:0003824 catalytic activity; GO:0016740 transferase activity; GO:0016772 transferase activity, transferring phosphorus-containing groups; GO:0016776 phosphotransferase activity, phosphate group as acceptor; GO:0102043 isopentenyl phosphate kinase activity;
Gene.49695_CL7368.Contig3_All	Glucan endo-1,3-beta-glucosidase OS=Triticum aestivum GN=GLC1 PE=2 SV=1	GLC1	0.948601	0.928067	0.635698	1.11789	1.39118	1.31848	chloroplast							PF00332; PF07983	Glycosyl hydrolases family 17; X8 domain
Gene.49824_CL7393.Contig1_All	DnaJ protein homolog OS=Cucumis sativus GN=DNAJ1 PE=2 SV=1	DNAJ1	0.951268	0.79096	0.699438	1.29547	1.3097	1.2968	nucleus	K09503	DNAJA2; DnaJ homolog subfamily A member 2	map04141 Protein processing in endoplasmic reticulum				PF00226; PF01556; PF00684	DnaJ domain; DnaJ C terminal domain; DnaJ central domain	O	KOG0712	Molecular chaperone (DnaJ superfamily)
Gene.66984_Unigene7124_All	1-aminocyclopropane-1-carboxylate oxidase OS=Actinidia deliciosa GN=ACO PE=2 SV=1	ACO	1.48176	1.46657	1.46236	0.652594	0.715146	0.739451	cytoplasm	K05933	E1.14.17.4; aminocyclopropanecarboxylate oxidase [EC:1.14.17.4]	map00270 Cysteine and methionine metabolism; map01100 Metabolic pathways; map01110 Biosynthesis of secondary metabolites	GO:0008152 metabolic process; GO:0009058 biosynthetic process; GO:0009692 ethylene metabolic process; GO:0009693 ethylene biosynthetic process; GO:0009987 cellular process; GO:0010817 regulation of hormone levels; GO:0042445 hormone metabolic process; GO:0042446 hormone biosynthetic process; GO:0043449 cellular alkene metabolic process; GO:0043450 alkene biosynthetic process; GO:0044237 cellular …			PF03171	2OG-Fe(II) oxygenase superfamily	Q	KOG0143	Iron/ascorbate family oxidoreductases
Gene.50045_CL7457.Contig1_All	Alpha-L-fucosidase 3 OS=Arabidopsis thaliana GN=FXG1 PE=2 SV=1	FXG1	1.5715	1.66374	1.39045	0.948838	1.03907	1.08034	endoplasmic reticulum
Gene.50049_CL7459.Contig1_All	H/ACA ribonucleoprotein complex subunit 1-like protein 2 OS=Arabidopsis thaliana GN=At5g18180 PE=2 SV=1	At5g18180	1.65241	1.22343	1.14589	0.72306	0.619135	0.803951	chloroplast	K11128	GAR1, NOLA1; H/ACA ribonucleoprotein complex subunit 1	map03008 Ribosome biogenesis in eukaryotes	GO:0000154 rRNA modification; GO:0000454 snoRNA guided rRNA pseudouridine synthesis; GO:0001522 pseudouridine synthesis; GO:0006139 nucleobase-containing compound metabolic process; GO:0006364 rRNA processing; GO:0006396 RNA processing; GO:0006725 cellular aromatic compound metabolic process; GO:0006807 nitrogen compound metabolic process; GO:0008152 metabolic process; GO:0009451 RNA modification…	GO:0005622 intracellular; GO:0005623 cell; GO:0005634 nucleus; GO:0005730 nucleolus; GO:0005732 small nucleolar ribonucleoprotein complex; GO:0005737 cytoplasm; GO:0009507 chloroplast; GO:0009534 chloroplast thylakoid; GO:0009535 chloroplast thylakoid membrane; GO:0009536 plastid; GO:0009579 thylakoid; GO:0016020 membrane; GO:0031429 box H/ACA snoRNP complex; GO:0031974 membrane-enclosed lumen; G…	GO:0003676 nucleic acid binding; GO:0003723 RNA binding; GO:0005488 binding; GO:0030515 snoRNA binding; GO:0034513 box H/ACA snoRNA binding; GO:0097159 organic cyclic compound binding; GO:1901363 heterocyclic compound binding;	PF04410	Gar1/Naf1 RNA binding region	J	KOG3262	H/ACA small nucleolar RNP component GAR1
Gene.50067_CL7461.Contig8_All	Inactive LRR receptor-like serine/threonine-protein kinase BIR2 OS=Arabidopsis thaliana GN=BIR2 PE=1 SV=1	BIR2	0.77255	0.970326	0.603477	1.17594	1.20125	1.35624	plasma membrane				GO:0002831 regulation of response to biotic stimulus; GO:0002832 negative regulation of response to biotic stimulus; GO:0031347 regulation of defense response; GO:0031348 negative regulation of defense response; GO:0032101 regulation of response to external stimulus; GO:0032102 negative regulation of response to external stimulus; GO:0043900 regulation of multi-organism process; GO:0043901 negati…	GO:0005622 intracellular; GO:0005623 cell; GO:0005634 nucleus; GO:0005737 cytoplasm; GO:0005886 plasma membrane; GO:0009507 chloroplast; GO:0009536 plastid; GO:0016020 membrane; GO:0043226 organelle; GO:0043227 membrane-bounded organelle; GO:0043229 intracellular organelle; GO:0043231 intracellular membrane-bounded organelle; GO:0071944 cell periphery;		PF07714	Protein tyrosine kinase
Gene.50084_CL7466.Contig2_All	Anthranilate phosphoribosyltransferase, chloroplastic OS=Arabidopsis thaliana GN=PAT1 PE=2 SV=1	PAT1	0.572695	0.840124	0.396745	1.33314	1.3517	0.927795	chloroplast	K00766	trpD; anthranilate phosphoribosyltransferase [EC:2.4.2.18]	map00400 Phenylalanine, tyrosine and tryptophan biosynthesis; map01100 Metabolic pathways; map01110 Biosynthesis of secondary metabolites; map01230 Biosynthesis of amino acids	GO:0000162 tryptophan biosynthetic process; GO:0006082 organic acid metabolic process; GO:0006520 cellular amino acid metabolic process; GO:0006568 tryptophan metabolic process; GO:0006576 cellular biogenic amine metabolic process; GO:0006586 indolalkylamine metabolic process; GO:0006725 cellular aromatic compound metabolic process; GO:0006807 nitrogen compound metabolic process; GO:0008152 metab…	GO:0005622 intracellular; GO:0005623 cell; GO:0005737 cytoplasm; GO:0009507 chloroplast; GO:0009526 plastid envelope; GO:0009532 plastid stroma; GO:0009536 plastid; GO:0009570 chloroplast stroma; GO:0009941 chloroplast envelope; GO:0031967 organelle envelope; GO:0031975 envelope; GO:0043226 organelle; GO:0043227 membrane-bounded organelle; GO:0043229 intracellular organelle; GO:0043231 intracellu…	GO:0003824 catalytic activity; GO:0004048 anthranilate phosphoribosyltransferase activity; GO:0016740 transferase activity; GO:0016757 transferase activity, transferring glycosyl groups; GO:0016763 transferase activity, transferring pentosyl groups;	PF02885	Glycosyl transferase family, helical bundle domain	E	KOG1438	Anthranilate phosphoribosyltransferase
Gene.50086_CL7467.Contig2_All	Photosynthetic NDH subunit of lumenal location 1, chloroplastic OS=Arabidopsis thaliana GN=PNSL1 PE=1 SV=2	PNSL1	1.27919	1.21046	1.3532	0.845932	0.800308	0.849496	chloroplast					GO:0005622 intracellular; GO:0005623 cell; GO:0005737 cytoplasm; GO:0009507 chloroplast; GO:0009534 chloroplast thylakoid; GO:0009535 chloroplast thylakoid membrane; GO:0009536 plastid; GO:0009579 thylakoid; GO:0016020 membrane; GO:0031976 plastid thylakoid; GO:0031984 organelle subcompartment; GO:0034357 photosynthetic membrane; GO:0042651 thylakoid membrane; GO:0043226 organelle; GO:0043227 mem…		PF01789	PsbP
Gene.50099_CL7472.Contig1_All	hypothetical protein CDL15_Pgr024511 [Punica granatum]	--	1.33068	1.13705	1.88962	0.832768	0.558991	0.379803	nucleus					GO:0005622 intracellular; GO:0005623 cell; GO:0005737 cytoplasm; GO:0005739 mitochondrion; GO:0005740 mitochondrial envelope; GO:0005743 mitochondrial inner membrane; GO:0016020 membrane; GO:0019866 organelle inner membrane; GO:0031090 organelle membrane; GO:0031966 mitochondrial membrane; GO:0031967 organelle envelope; GO:0031975 envelope; GO:0043226 organelle; GO:0043227 membrane-bounded organe…
Gene.50313_CL7523.Contig2_All	ATP synthase subunit delta', mitochondrial OS=Ipomoea batatas PE=1 SV=1	--	1.32249	1.35241	1.39116	0.648186	0.637895	0.915677	mitochondria	K02134	ATPeF1D, ATP5D, ATP16; F-type H+-transporting ATPase subunit delta	map00190 Oxidative phosphorylation; map01100 Metabolic pathways	GO:0006139 nucleobase-containing compound metabolic process; GO:0006163 purine nucleotide metabolic process; GO:0006164 purine nucleotide biosynthetic process; GO:0006725 cellular aromatic compound metabolic process; GO:0006753 nucleoside phosphate metabolic process; GO:0006754 ATP biosynthetic process; GO:0006793 phosphorus metabolic process; GO:0006796 phosphate-containing compound metabolic pr…	GO:0000275 mitochondrial proton-transporting ATP synthase complex, catalytic sector F(1); GO:0005622 intracellular; GO:0005623 cell; GO:0005737 cytoplasm; GO:0005739 mitochondrion; GO:0005740 mitochondrial envelope; GO:0005743 mitochondrial inner membrane; GO:0005753 mitochondrial proton-transporting ATP synthase complex; GO:0016020 membrane; GO:0016469 proton-transporting two-sector ATPase compl…	GO:0005488 binding; GO:0008270 zinc ion binding; GO:0043167 ion binding; GO:0043169 cation binding; GO:0046872 metal ion binding; GO:0046914 transition metal ion binding;	PF02823	ATP synthase, Delta/Epsilon chain, beta-sandwich domain	C	KOG1758	Mitochondrial F1F0-ATP synthase, subunit delta/ATP16
Gene.50353_CL7532.Contig2_All	Phosphoglucan, water dikinase, chloroplastic OS=Arabidopsis thaliana GN=GWD3 PE=1 SV=1	GWD3	0.690636	0.746831	0.602602	1.23269	1.24227	1.28371	chloroplast	K15535	PWD; phosphoglucan, water dikinase [EC:2.7.9.5]		GO:0000272 polysaccharide catabolic process; GO:0005975 carbohydrate metabolic process; GO:0005976 polysaccharide metabolic process; GO:0005982 starch metabolic process; GO:0005983 starch catabolic process; GO:0006073 cellular glucan metabolic process; GO:0006464 cellular protein modification process; GO:0006468 protein phosphorylation; GO:0006793 phosphorus metabolic process; GO:0006796 phosphat…	GO:0005622 intracellular; GO:0005623 cell; GO:0005737 cytoplasm; GO:0009507 chloroplast; GO:0009532 plastid stroma; GO:0009536 plastid; GO:0009570 chloroplast stroma; GO:0043226 organelle; GO:0043227 membrane-bounded organelle; GO:0043229 intracellular organelle; GO:0043231 intracellular membrane-bounded organelle;	GO:0003824 catalytic activity; GO:0016301 kinase activity; GO:0016740 transferase activity; GO:0016772 transferase activity, transferring phosphorus-containing groups; GO:0016781 phosphotransferase activity, paired acceptors; GO:0019200 carbohydrate kinase activity; GO:0051752 phosphoglucan, water dikinase activity;
Gene.66072_Unigene6488_All	Plasma membrane ATPase 3 OS=Nicotiana plumbaginifolia GN=PMA3 PE=1 SV=1	PMA3	1.3396	1.63636	1.21386	0.735566	0.638641	0.86645	plasma membrane	K01535	PMA1, PMA2; H+-transporting ATPase [EC:7.1.2.1]	map00190 Oxidative phosphorylation; map01100 Metabolic pathways		GO:0005623 cell; GO:0005886 plasma membrane; GO:0016020 membrane; GO:0071944 cell periphery;		PF00690; PF00702	Cation transporter/ATPase, N-terminus; haloacid dehalogenase-like hydrolase	P	KOG0205	Plasma membrane H+-transporting ATPase
Gene.50437_CL7555.Contig1_All	Chlorophyll(ide) b reductase NOL, chloroplastic OS=Oryza sativa subsp. japonica GN=NOL PE=1 SV=1	NOL	1.03648	1.42348	1.41792	0.473563	0.729735		chloroplast	K13606	NOL, NYC1; chlorophyll(ide) b reductase [EC:1.1.1.294]	map00860 Porphyrin and chlorophyll metabolism; map01100 Metabolic pathways; map01110 Biosynthesis of secondary metabolites	GO:0006725 cellular aromatic compound metabolic process; GO:0006778 porphyrin-containing compound metabolic process; GO:0006787 porphyrin-containing compound catabolic process; GO:0006807 nitrogen compound metabolic process; GO:0008152 metabolic process; GO:0009056 catabolic process; GO:0009057 macromolecule catabolic process; GO:0009987 cellular process; GO:0010304 PSII associated light-harvesti…	GO:0005622 intracellular; GO:0005623 cell; GO:0005737 cytoplasm; GO:0009507 chloroplast; GO:0009536 plastid; GO:0043226 organelle; GO:0043227 membrane-bounded organelle; GO:0043229 intracellular organelle; GO:0043231 intracellular membrane-bounded organelle;	GO:0003824 catalytic activity; GO:0016491 oxidoreductase activity; GO:0016614 oxidoreductase activity, acting on CH-OH group of donors; GO:0016616 oxidoreductase activity, acting on the CH-OH group of donors, NAD or NADP as acceptor; GO:0034256 chlorophyll(ide) b reductase activity;	PF00106	short chain dehydrogenase	Q	KOG0725	Reductases with broad range of substrate specificities
Gene.50446_CL7558.Contig2_All	DnaJ protein homolog OS=Cucumis sativus GN=DNAJ1 PE=2 SV=1	DNAJ1	1.02178	1.09765	1.14864	0.705248	0.700303	0.773084	cytoplasm	K09510	DNAJB4; DnaJ homolog subfamily B member 4		GO:0000226 microtubule cytoskeleton organization; GO:0001578 microtubule bundle formation; GO:0006996 organelle organization; GO:0007010 cytoskeleton organization; GO:0007017 microtubule-based process; GO:0009987 cellular process; GO:0016043 cellular component organization; GO:0022607 cellular component assembly; GO:0030030 cell projection organization; GO:0030031 cell projection assembly; GO:003…	GO:0005622 intracellular; GO:0005623 cell; GO:0005737 cytoplasm; GO:0005856 cytoskeleton; GO:0005929 cilium; GO:0005930 axoneme; GO:0031514 motile cilium; GO:0032838 plasma membrane bounded cell projection cytoplasm; GO:0036126 sperm flagellum; GO:0042995 cell projection; GO:0043226 organelle; GO:0043228 non-membrane-bounded organelle; GO:0043229 intracellular organelle; GO:0043232 intracellular …		PF00226; PF01556	DnaJ domain; DnaJ C terminal domain	O	KOG0714	Molecular chaperone (DnaJ superfamily)
Gene.50661_CL7604.Contig2_All	30S ribosomal protein 2, chloroplastic OS=Arabidopsis thaliana GN=PSRP2 PE=2 SV=1	PSRP2	1.3185	1.16517	1.29524	0.715441	0.717084	0.707329	chloroplast	K13126	PABPC; polyadenylate-binding protein	map03013 RNA transport; map03015 mRNA surveillance pathway; map03018 RNA degradation	GO:0001101 response to acid chemical; GO:0006950 response to stress; GO:0006970 response to osmotic stress; GO:0009266 response to temperature stimulus; GO:0009409 response to cold; GO:0009414 response to water deprivation; GO:0009415 response to water; GO:0009628 response to abiotic stimulus; GO:0009651 response to salt stress; GO:0010029 regulation of seed germination; GO:0010035 response to in…	GO:0005622 intracellular; GO:0005623 cell; GO:0005737 cytoplasm; GO:0009507 chloroplast; GO:0009526 plastid envelope; GO:0009532 plastid stroma; GO:0009534 chloroplast thylakoid; GO:0009535 chloroplast thylakoid membrane; GO:0009536 plastid; GO:0009570 chloroplast stroma; GO:0009579 thylakoid; GO:0009941 chloroplast envelope; GO:0016020 membrane; GO:0031967 organelle envelope; GO:0031975 envelope…	GO:0003676 nucleic acid binding; GO:0003677 DNA binding; GO:0003697 single-stranded DNA binding; GO:0003723 RNA binding; GO:0005488 binding; GO:0097159 organic cyclic compound binding; GO:1901363 heterocyclic compound binding;	PF00076	RNA recognition motif. (a.k.a. RRM, RBD, or RNP domain)	A	KOG0118	FOG: RRM domain
Gene.50854_CL7632.Contig2_All	60S ribosomal protein L30 OS=Lupinus luteus GN=RPL30 PE=3 SV=1	RPL30	0.613487	0.543117	0.684	1.18376	1.05539	1.14296	chloroplast	K02908	RP-L30e, RPL30; large subunit ribosomal protein L30e	map03010 Ribosome	GO:0002181 cytoplasmic translation; GO:0006412 translation; GO:0006518 peptide metabolic process; GO:0006807 nitrogen compound metabolic process; GO:0008152 metabolic process; GO:0009058 biosynthetic process; GO:0009059 macromolecule biosynthetic process; GO:0009605 response to external stimulus; GO:0009607 response to biotic stimulus; GO:0009620 response to fungus; GO:0009987 cellular process; G…	GO:0005622 intracellular; GO:0005623 cell; GO:0005737 cytoplasm; GO:0005829 cytosol; GO:0005840 ribosome; GO:0005844 polysome; GO:0005886 plasma membrane; GO:0005911 cell-cell junction; GO:0009506 plasmodesma; GO:0015934 large ribosomal subunit; GO:0016020 membrane; GO:0022625 cytosolic large ribosomal subunit; GO:0022626 cytosolic ribosome; GO:0030054 cell junction; GO:0032991 protein-containing…	GO:0003676 nucleic acid binding; GO:0003723 RNA binding; GO:0003729 mRNA binding; GO:0003735 structural constituent of ribosome; GO:0005198 structural molecule activity; GO:0005488 binding; GO:0097159 organic cyclic compound binding; GO:1901363 heterocyclic compound binding;	PF01248	Ribosomal protein L7Ae/L30e/S12e/Gadd45 family	J	KOG2988	60S ribosomal protein L30
Gene.50981_CL7670.Contig1_All	TOM1-like protein 9 OS=Arabidopsis thaliana GN=TOL9 PE=1 SV=1	TOL9	0.975096	1.65207	1.65647	0.737293	0.706418	0.636217	nucleus							PF00790; PF03127	VHS domain; GAT domain	U	KOG1087	Cytosolic sorting protein GGA2/TOM1
Gene.69108_Unigene8611_All	Cationic peroxidase 1 OS=Arachis hypogaea GN=PNC1 PE=1 SV=2	PNC1	1.34642	1.61131	1.14067	0.862965	0.744995	0.700724	chloroplast	K00430	E1.11.1.7; peroxidase [EC:1.11.1.7]	map00940 Phenylpropanoid biosynthesis; map01100 Metabolic pathways; map01110 Biosynthesis of secondary metabolites				PF00141	Peroxidase
Gene.51030_CL7678.Contig7_All	Heme-binding-like protein At3g10130, chloroplastic OS=Arabidopsis thaliana GN=At3g10130 PE=2 SV=1	At3g10130	1.43077	1.47206	1.09259	0.718724	0.880614	0.745695	chloroplast
Gene.51077_CL7686.Contig1_All	Chloroplastic group IIB intron splicing facilitator CRS2-B, chloroplastic OS=Arabidopsis thaliana GN=CRS2B PE=2 SV=1	CRS2B	1.25763	2.15858	2.29614		0.503832	0.376793	chloroplast	K01056	PTH1, pth, spoVC; peptidyl-tRNA hydrolase, PTH1 family [EC:3.1.1.29]				GO:0003824 catalytic activity; GO:0004045 aminoacyl-tRNA hydrolase activity; GO:0016787 hydrolase activity; GO:0016788 hydrolase activity, acting on ester bonds; GO:0052689 carboxylic ester hydrolase activity; GO:0140098 catalytic activity, acting on RNA; GO:0140101 catalytic activity, acting on a tRNA;	PF01195	Peptidyl-tRNA hydrolase	J	KOG2255	Peptidyl-tRNA hydrolase
Gene.51226_CL7700.Contig1_All	Tobamovirus multiplication protein 2A OS=Arabidopsis thaliana GN=TOM2A PE=1 SV=1	TOM2A	1.26408	1.2584	1.31932	0.898768	0.778767	0.788291	Golgi apparatus				GO:0016032 viral process; GO:0019058 viral life cycle; GO:0019079 viral genome replication; GO:0044403 symbiotic process; GO:0044419 interspecies interaction between organisms; GO:0046786 viral replication complex formation and maintenance; GO:0051704 multi-organism process;	GO:0000325 plant-type vacuole; GO:0005622 intracellular; GO:0005623 cell; GO:0005737 cytoplasm; GO:0005773 vacuole; GO:0005774 vacuolar membrane; GO:0005794 Golgi apparatus; GO:0005911 cell-cell junction; GO:0009506 plasmodesma; GO:0009705 plant-type vacuole membrane; GO:0012505 endomembrane system; GO:0016020 membrane; GO:0030054 cell junction; GO:0031090 organelle membrane; GO:0043226 organelle…	GO:0005488 binding; GO:0005515 protein binding; GO:0043621 protein self-association;
Gene.51234_CL7701.Contig2_All	Valine--tRNA ligase, mitochondrial 1 OS=Arabidopsis thaliana GN=TWN2 PE=1 SV=2	TWN2	0.713014	0.780167	0.811145	1.16405	1.15944	1.18588	cytoplasm	K01873	VARS, valS; valyl-tRNA synthetase [EC:6.1.1.9]	map00970 Aminoacyl-tRNA biosynthesis	GO:0000003 reproduction; GO:0003006 developmental process involved in reproduction; GO:0006082 organic acid metabolic process; GO:0006139 nucleobase-containing compound metabolic process; GO:0006399 tRNA metabolic process; GO:0006412 translation; GO:0006418 tRNA aminoacylation for protein translation; GO:0006438 valyl-tRNA aminoacylation; GO:0006518 peptide metabolic process; GO:0006520 cellular …	GO:0005622 intracellular; GO:0005623 cell; GO:0005737 cytoplasm; GO:0005739 mitochondrion; GO:0005829 cytosol; GO:0009507 chloroplast; GO:0009536 plastid; GO:0043226 organelle; GO:0043227 membrane-bounded organelle; GO:0043229 intracellular organelle; GO:0043231 intracellular membrane-bounded organelle;	GO:0003824 catalytic activity; GO:0004812 aminoacyl-tRNA ligase activity; GO:0004832 valine-tRNA ligase activity; GO:0016874 ligase activity; GO:0016875 ligase activity, forming carbon-oxygen bonds; GO:0140098 catalytic activity, acting on RNA; GO:0140101 catalytic activity, acting on a tRNA;	PF08264; PF10458	Anticodon-binding domain of tRNA; Valyl tRNA synthetase tRNA binding arm	J	KOG0432	Valyl-tRNA synthetase
Gene.68962_Unigene8511_All	L-idonate 5-dehydrogenase OS=Vitis vinifera GN=VIT_16s0100g00290 PE=1 SV=2	VIT_16s0100g00290	0.613463	0.663099	0.695619	1.39299	1.26471	1.22088	cytoplasm	K00008	SORD, gutB; L-iditol 2-dehydrogenase [EC:1.1.1.14]	map00040 Pentose and glucuronate interconversions; map00051 Fructose and mannose metabolism; map01100 Metabolic pathways				PF08240	Alcohol dehydrogenase GroES-like domain	Q	KOG0024	Sorbitol dehydrogenase
Gene.51366_CL7724.Contig2_All	Protein ECERIFERUM 26 OS=Arabidopsis thaliana GN=CER26 PE=2 SV=1	CER26	1.49009	1.91107	1.44223	0.440476	0.680403	0.602876	endoplasmic reticulum				GO:0000038 very long-chain fatty acid metabolic process; GO:0006082 organic acid metabolic process; GO:0006629 lipid metabolic process; GO:0006631 fatty acid metabolic process; GO:0006633 fatty acid biosynthetic process; GO:0007275 multicellular organism development; GO:0008152 metabolic process; GO:0008610 lipid biosynthetic process; GO:0009058 biosynthetic process; GO:0009555 pollen development…	GO:0005622 intracellular; GO:0005623 cell; GO:0005737 cytoplasm; GO:0005829 cytosol; GO:0009507 chloroplast; GO:0009534 chloroplast thylakoid; GO:0009535 chloroplast thylakoid membrane; GO:0009536 plastid; GO:0009579 thylakoid; GO:0016020 membrane; GO:0031976 plastid thylakoid; GO:0031984 organelle subcompartment; GO:0034357 photosynthetic membrane; GO:0042651 thylakoid membrane; GO:0043226 organ…
Gene.51371_CL7727.Contig1_All	Probable inactive nicotinamidase At3g16190 OS=Arabidopsis thaliana GN=At3g16190 PE=2 SV=1	At3g16190	1.59515	1.48345	1.52856	0.807614	0.797317	0.916673	cytoplasm				GO:0006139 nucleobase-containing compound metabolic process; GO:0006206 pyrimidine nucleobase metabolic process; GO:0006208 pyrimidine nucleobase catabolic process; GO:0006212 uracil catabolic process; GO:0006725 cellular aromatic compound metabolic process; GO:0006807 nitrogen compound metabolic process; GO:0008152 metabolic process; GO:0009056 catabolic process; GO:0009112 nucleobase metabolic …	GO:0005622 intracellular; GO:0005623 cell; GO:0005737 cytoplasm;
Gene.51441_CL7740.Contig1_All	Cysteine proteinase inhibitor OS=Vigna unguiculata PE=1 SV=1	--	1.31429	1.47819	1.61547	0.7812	0.742653	0.844222	chloroplast				GO:0001101 response to acid chemical; GO:0006950 response to stress; GO:0006970 response to osmotic stress; GO:0006972 hyperosmotic response; GO:0006979 response to oxidative stress; GO:0009266 response to temperature stimulus; GO:0009409 response to cold; GO:0009414 response to water deprivation; GO:0009415 response to water; GO:0009628 response to abiotic stimulus; GO:0009892 negative regulatio…		GO:0002020 protease binding; GO:0004857 enzyme inhibitor activity; GO:0004866 endopeptidase inhibitor activity; GO:0004869 cysteine-type endopeptidase inhibitor activity; GO:0005488 binding; GO:0005515 protein binding; GO:0019899 enzyme binding; GO:0030234 enzyme regulator activity; GO:0030414 peptidase inhibitor activity; GO:0061134 peptidase regulator activity; GO:0061135 endopeptidase regulato…
Gene.51511_CL7755.Contig1_All	Cold shock protein 2 OS=Arabidopsis thaliana GN=CSP2 PE=1 SV=1	CSP2	0.533135	0.522833	0.526993	1.23134	1.48223	1.27646	nucleus	K09250	CNBP; cellular nucleic acid-binding protein		GO:0000902 cell morphogenesis; GO:0001101 response to acid chemical; GO:0006139 nucleobase-containing compound metabolic process; GO:0006725 cellular aromatic compound metabolic process; GO:0006807 nitrogen compound metabolic process; GO:0006950 response to stress; GO:0006970 response to osmotic stress; GO:0006996 organelle organization; GO:0008152 metabolic process; GO:0009266 response to temper…	GO:0005622 intracellular; GO:0005623 cell; GO:0005634 nucleus; GO:0005737 cytoplasm; GO:0043226 organelle; GO:0043227 membrane-bounded organelle; GO:0043229 intracellular organelle; GO:0043231 intracellular membrane-bounded organelle;	GO:0003676 nucleic acid binding; GO:0003677 DNA binding; GO:0003690 double-stranded DNA binding; GO:0003697 single-stranded DNA binding; GO:0003723 RNA binding; GO:0003729 mRNA binding; GO:0005488 binding; GO:0097159 organic cyclic compound binding; GO:1901363 heterocyclic compound binding;	PF00313; PF00098	'Cold-shock' DNA-binding domain; Zinc knuckle	J	KOG3070	Predicted RNA-binding protein containing PIN domain and invovled in translation or RNA processing
Gene.65376_Unigene6003_All	Mitogen-activated protein kinase homolog NTF4 OS=Nicotiana tabacum GN=NTF4 PE=2 SV=1	NTF4	0.747171	0.775331	0.713401	1.05944	1.25077	1.07362	nucleus	K14512	MPK6; mitogen-activated protein kinase 6 [EC:2.7.11.24]	map04016 MAPK signaling pathway - plant; map04075 Plant hormone signal transduction; map04626 Plant-pathogen interaction	GO:0000003 reproduction; GO:0000165 MAPK cascade; GO:0000302 response to reactive oxygen species; GO:0001101 response to acid chemical; GO:0002218 activation of innate immune response; GO:0002252 immune effector process; GO:0002253 activation of immune response; GO:0002376 immune system process; GO:0002682 regulation of immune system process; GO:0002684 positive regulation of immune system proces…	GO:0005622 intracellular; GO:0005623 cell; GO:0005634 nucleus; GO:0005737 cytoplasm; GO:0005794 Golgi apparatus; GO:0005802 trans-Golgi network; GO:0005856 cytoskeleton; GO:0009524 phragmoplast; GO:0009574 preprophase band; GO:0012505 endomembrane system; GO:0015630 microtubule cytoskeleton; GO:0031984 organelle subcompartment; GO:0043226 organelle; GO:0043227 membrane-bounded organelle; GO:00432…	GO:0003824 catalytic activity; GO:0004672 protein kinase activity; GO:0004674 protein serine/threonine kinase activity; GO:0004707 MAP kinase activity; GO:0016301 kinase activity; GO:0016740 transferase activity; GO:0016772 transferase activity, transferring phosphorus-containing groups; GO:0016773 phosphotransferase activity, alcohol group as acceptor; GO:0140096 catalytic activity, acting on a …	PF00069	Protein kinase domain	T	KOG0660	Mitogen-activated protein kinase
Gene.5188_CL343.Contig4_All	Desiccation-related protein clone PCC6-19 OS=Craterostigma plantagineum PE=2 SV=1	--	0.358458	0.337866	0.350916	0.89097	1.03259	0.983455	nucleus
Gene.51882_CL7814.Contig2_All	Chlorophyll a-b binding protein P4, chloroplastic OS=Pisum sativum GN=lhcA-P4 PE=1 SV=1	lhcA-P4	1.61854	1.3559	1.68504	0.725923	0.649949	0.977208	chloroplast	K08910	LHCA4; light-harvesting complex I chlorophyll a/b binding protein 4	map00196 Photosynthesis - antenna proteins; map01100 Metabolic pathways	GO:0006091 generation of precursor metabolites and energy; GO:0006950 response to stress; GO:0008152 metabolic process; GO:0009266 response to temperature stimulus; GO:0009314 response to radiation; GO:0009409 response to cold; GO:0009416 response to light stimulus; GO:0009628 response to abiotic stimulus; GO:0009642 response to light intensity; GO:0009644 response to high light intensity; GO:000…	GO:0005622 intracellular; GO:0005623 cell; GO:0005737 cytoplasm; GO:0009507 chloroplast; GO:0009526 plastid envelope; GO:0009532 plastid stroma; GO:0009534 chloroplast thylakoid; GO:0009535 chloroplast thylakoid membrane; GO:0009536 plastid; GO:0009570 chloroplast stroma; GO:0009579 thylakoid; GO:0009941 chloroplast envelope; GO:0010287 plastoglobule; GO:0016020 membrane; GO:0031967 organelle env…	GO:0005488 binding; GO:0005515 protein binding; GO:0016168 chlorophyll binding; GO:0019904 protein domain specific binding; GO:0031409 pigment binding; GO:0043167 ion binding; GO:0043168 anion binding; GO:0046906 tetrapyrrole binding; GO:0048037 cofactor binding; GO:0097159 organic cyclic compound binding; GO:1901363 heterocyclic compound binding;
Gene.52037_CL7839.Contig2_All	Annexin D4 OS=Arabidopsis thaliana GN=ANN4 PE=2 SV=1	ANN4	1.44718	1.5119	1.51187	1.01555	0.977912	0.972351	cytoplasm	K17098	ANNAT; annexin D		GO:0001101 response to acid chemical; GO:0006950 response to stress; GO:0006970 response to osmotic stress; GO:0009266 response to temperature stimulus; GO:0009408 response to heat; GO:0009409 response to cold; GO:0009414 response to water deprivation; GO:0009415 response to water; GO:0009628 response to abiotic stimulus; GO:0009651 response to salt stress; GO:0009719 response to endogenous stimu…	GO:0005911 cell-cell junction; GO:0009506 plasmodesma; GO:0030054 cell junction; GO:0055044 symplast;	GO:0003676 nucleic acid binding; GO:0003723 RNA binding; GO:0003729 mRNA binding; GO:0005488 binding; GO:0097159 organic cyclic compound binding; GO:1901363 heterocyclic compound binding;			U	KOG0819	Annexin
Gene.52060_CL7847.Contig4_All	Probable serine protease EDA2 OS=Arabidopsis thaliana GN=EDA2 PE=2 SV=2	EDA2	1.18239	1.15619	0.992033	0.765489	0.758951	0.592938	nucleus				GO:0006508 proteolysis; GO:0006807 nitrogen compound metabolic process; GO:0007275 multicellular organism development; GO:0008152 metabolic process; GO:0009553 embryo sac development; GO:0009561 megagametogenesis; GO:0019538 protein metabolic process; GO:0032501 multicellular organismal process; GO:0032502 developmental process; GO:0043170 macromolecule metabolic process; GO:0044238 primary metab…		GO:0003824 catalytic activity; GO:0004177 aminopeptidase activity; GO:0008233 peptidase activity; GO:0008238 exopeptidase activity; GO:0008239 dipeptidyl-peptidase activity; GO:0016787 hydrolase activity; GO:0070011 peptidase activity, acting on L-amino acid peptides; GO:0140096 catalytic activity, acting on a protein;	PF05577	Serine carboxypeptidase S28	O	KOG2182	Hydrolytic enzymes of the alpha/beta hydrolase fold
Gene.6881_CL469.Contig5_All	Heat shock protein 83 OS=Ipomoea nil GN=HSP83A PE=2 SV=1	HSP83A	0.591755	0.73185	0.650897	1.254	1.16437	1.21234	extracellular	K00700	GBE1, glgB; 1,4-alpha-glucan branching enzyme [EC:2.4.1.18]	map00500 Starch and sucrose metabolism; map01100 Metabolic pathways; map01110 Biosynthesis of secondary metabolites	GO:0005975 carbohydrate metabolic process; GO:0005976 polysaccharide metabolic process; GO:0005982 starch metabolic process; GO:0006073 cellular glucan metabolic process; GO:0008152 metabolic process; GO:0009987 cellular process; GO:0043170 macromolecule metabolic process; GO:0044042 glucan metabolic process; GO:0044237 cellular metabolic process; GO:0044238 primary metabolic process; GO:0044260 …	GO:0005622 intracellular; GO:0005623 cell; GO:0005737 cytoplasm; GO:0009501 amyloplast; GO:0009507 chloroplast; GO:0009536 plastid; GO:0043226 organelle; GO:0043227 membrane-bounded organelle; GO:0043229 intracellular organelle; GO:0043231 intracellular membrane-bounded organelle;	GO:0003824 catalytic activity; GO:0003844 1,4-alpha-glucan branching enzyme activity; GO:0016740 transferase activity; GO:0016757 transferase activity, transferring glycosyl groups; GO:0016758 transferase activity, transferring hexosyl groups;	PF02922; PF00128; PF02806	Carbohydrate-binding module 48 (Isoamylase N-terminal domain); Alpha amylase, catalytic domain; Alpha amylase, C-terminal all-beta domain	G	KOG0470	1,4-alpha-glucan branching enzyme/starch branching enzyme II
Gene.52492_CL7908.Contig2_All	PLASMODESMATA CALLOSE-BINDING PROTEIN 2 OS=Arabidopsis thaliana GN=PDCB2 PE=1 SV=1	PDCB2	0.631585		0.589778	1.19187	1.2784	1.20869	extracellular	K22832	GAS1; 1,3-beta-glucanosyltransferase GAS1 [EC:2.4.1.-]					PF07983	X8 domain
Gene.52674_CL7937.Contig62_All	Coatomer subunit beta'-1 OS=Arabidopsis thaliana GN=At1g79990 PE=2 SV=2	At1g79990	0.834242	0.771851	0.435325	1.0871	1.21524	1.44814	chloroplast	K17302	COPB2, SEC27; coatomer subunit beta'		GO:0006810 transport; GO:0006886 intracellular protein transport; GO:0006888 endoplasmic reticulum to Golgi vesicle-mediated transport; GO:0006890 retrograde vesicle-mediated transport, Golgi to endoplasmic reticulum; GO:0006891 intra-Golgi vesicle-mediated transport; GO:0008104 protein localization; GO:0015031 protein transport; GO:0015833 peptide transport; GO:0016192 vesicle-mediated transport…	GO:0005622 intracellular; GO:0005623 cell; GO:0005737 cytoplasm; GO:0005794 Golgi apparatus; GO:0005798 Golgi-associated vesicle; GO:0005829 cytosol; GO:0012505 endomembrane system; GO:0012506 vesicle membrane; GO:0016020 membrane; GO:0030117 membrane coat; GO:0030120 vesicle coat; GO:0030126 COPI vesicle coat; GO:0030135 coated vesicle; GO:0030137 COPI-coated vesicle; GO:0030659 cytoplasmic vesi…				U	KOG0276	Vesicle coat complex COPI, beta' subunit
Gene.87213_Unigene30507_All	RGG repeats nuclear RNA binding protein A (Fragment) OS=Nicotiana tabacum GN=RggA PE=2 SV=1	RggA	1.45333	1.37873	1.44705	0.881609	0.97094	0.937199	nucleus	K13199	SERBP1; plasminogen activator inhibitor 1 RNA-binding protein							S	KOG2945	Predicted RNA-binding protein
Gene.5277_CL343.Contig34_All	Desiccation-related protein clone PCC6-19 OS=Craterostigma plantagineum PE=2 SV=1	--	0.416825	0.42202	0.439145	1.30282	1.42443	1.35735	cytoplasm,nucleus
Gene.52795_CL7952.Contig1_All	Peptidyl-prolyl cis-trans isomerase CYP22 OS=Arabidopsis thaliana GN=CYP22 PE=2 SV=1	CYP22	0.60016	0.658982	0.679763	1.21427	1.51378	0.999267	chloroplast	K09567	PPIH, CYPH; peptidyl-prolyl isomerase H (cyclophilin H) [EC:5.2.1.8]	map03040 Spliceosome	GO:0000375 RNA splicing, via transesterification reactions; GO:0000377 RNA splicing, via transesterification reactions with bulged adenosine as nucleophile; GO:0000398 mRNA splicing, via spliceosome; GO:0000413 protein peptidyl-prolyl isomerization; GO:0006139 nucleobase-containing compound metabolic process; GO:0006396 RNA processing; GO:0006397 mRNA processing; GO:0006457 protein folding; GO:00…	GO:0005622 intracellular; GO:0005623 cell; GO:0005634 nucleus; GO:0005654 nucleoplasm; GO:0005681 spliceosomal complex; GO:0005737 cytoplasm; GO:0005773 vacuole; GO:0005829 cytosol; GO:0005886 plasma membrane; GO:0016020 membrane; GO:0016604 nuclear body; GO:0016607 nuclear speck; GO:0030532 small nuclear ribonucleoprotein complex; GO:0031974 membrane-enclosed lumen; GO:0031981 nuclear lumen; GO:…	GO:0003755 peptidyl-prolyl cis-trans isomerase activity; GO:0003824 catalytic activity; GO:0005488 binding; GO:0008144 drug binding; GO:0016018 cyclosporin A binding; GO:0016853 isomerase activity; GO:0016859 cis-trans isomerase activity; GO:0033218 amide binding; GO:0042277 peptide binding; GO:0043021 ribonucleoprotein complex binding; GO:0044877 protein-containing complex binding; GO:0140096 ca…	PF00160	Cyclophilin type peptidyl-prolyl cis-trans isomerase/CLD	O	KOG0879	U-snRNP-associated cyclophilin type peptidyl-prolyl cis-trans isomerase
Gene.52840_CL7959.Contig2_All	Chitinase-like protein 1 OS=Arabidopsis thaliana GN=CTL1 PE=1 SV=1	CTL1	1.46323	1.67798	1.58504	0.664301	0.676154	0.590132	chloroplast				GO:0000271 polysaccharide biosynthetic process; GO:0001101 response to acid chemical; GO:0005975 carbohydrate metabolic process; GO:0005976 polysaccharide metabolic process; GO:0006073 cellular glucan metabolic process; GO:0006950 response to stress; GO:0006970 response to osmotic stress; GO:0007275 multicellular organism development; GO:0008152 metabolic process; GO:0009058 biosynthetic process;…	GO:0005576 extracellular region; GO:0005622 intracellular; GO:0005623 cell; GO:0005737 cytoplasm; GO:0005794 Golgi apparatus; GO:0012505 endomembrane system; GO:0043226 organelle; GO:0043227 membrane-bounded organelle; GO:0043229 intracellular organelle; GO:0043231 intracellular membrane-bounded organelle; GO:0048046 apoplast;	GO:0005488 binding; GO:0030246 carbohydrate binding; GO:0030247 polysaccharide binding;	PF00182	Chitinase class I	S	KOG4742	Predicted chitinase
Gene.53023_CL7993.Contig1_All	Brefeldin A-inhibited guanine nucleotide-exchange protein 2 OS=Arabidopsis thaliana GN=BIG2 PE=2 SV=1	BIG2	0.574425	0.832808	0.688891	1.09855	1.10925	1.16853	nucleus	K18442	ARFGEF, BIG; brefeldin A-inhibited guanine nucleotide-exchange protein	map04144 Endocytosis	GO:0001817 regulation of cytokine production; GO:0001819 positive regulation of cytokine production; GO:0001881 receptor recycling; GO:0006810 transport; GO:0006887 exocytosis; GO:0006892 post-Golgi vesicle-mediated transport; GO:0006893 Golgi to plasma membrane transport; GO:0006996 organelle organization; GO:0007032 endosome organization; GO:0007154 cell communication; GO:0007165 signal transdu…	GO:0000139 Golgi membrane; GO:0005622 intracellular; GO:0005623 cell; GO:0005634 nucleus; GO:0005737 cytoplasm; GO:0005768 endosome; GO:0005794 Golgi apparatus; GO:0005802 trans-Golgi network; GO:0005815 microtubule organizing center; GO:0005829 cytosol; GO:0005856 cytoskeleton; GO:0005874 microtubule; GO:0005879 axonemal microtubule; GO:0005881 cytoplasmic microtubule; GO:0005929 cilium; GO:0005…	GO:0005085 guanyl-nucleotide exchange factor activity; GO:0005086 ARF guanyl-nucleotide exchange factor activity; GO:0005102 signaling receptor binding; GO:0005488 binding; GO:0005515 protein binding; GO:0019899 enzyme binding; GO:0034237 protein kinase A regulatory subunit binding; GO:0050811 GABA receptor binding; GO:0051018 protein kinase A binding; GO:0051020 GTPase binding; GO:0098772 molecu…	PF12783; PF01369	Guanine nucleotide exchange factor in Golgi transport N-terminal; Sec7 domain	L	KOG0929	Guanine nucleotide exchange factor
Gene.53072_CL7997.Contig10_All	Oxalate--CoA ligase OS=Arabidopsis thaliana GN=AAE3 PE=1 SV=1	AAE3	0.199973	0.236008	0.238741	1.63959	1.51483	1.57903	chloroplast	K22133	AAE3; oxalate---CoA ligase [EC:6.2.1.8]	map00630 Glyoxylate and dicarboxylate metabolism; map01100 Metabolic pathways	GO:0000003 reproduction; GO:0003006 developmental process involved in reproduction; GO:0006082 organic acid metabolic process; GO:0006950 response to stress; GO:0006952 defense response; GO:0007275 multicellular organism development; GO:0008152 metabolic process; GO:0009056 catabolic process; GO:0009605 response to external stimulus; GO:0009607 response to biotic stimulus; GO:0009620 response to …	GO:0005576 extracellular region; GO:0005622 intracellular; GO:0005623 cell; GO:0005737 cytoplasm; GO:0005911 cell-cell junction; GO:0009506 plasmodesma; GO:0009507 chloroplast; GO:0009532 plastid stroma; GO:0009536 plastid; GO:0009570 chloroplast stroma; GO:0030054 cell junction; GO:0043226 organelle; GO:0043227 membrane-bounded organelle; GO:0043229 intracellular organelle; GO:0043231 intracellu…	GO:0003824 catalytic activity; GO:0016405 CoA-ligase activity; GO:0016874 ligase activity; GO:0016877 ligase activity, forming carbon-sulfur bonds; GO:0016878 acid-thiol ligase activity; GO:0050203 oxalate-CoA ligase activity;	PF13193	Domain of unknown function (DUF4009)	I	KOG1176	Acyl-CoA synthetase
Gene.53139_CL8017.Contig1_All	La protein 1 OS=Arabidopsis thaliana GN=LA1 PE=1 SV=1	LA1	0.640222	0.681571	0.593871	1.41145	1.35431	1.30847	nucleus	K11090	LA, SSB; lupus La protein		GO:0006139 nucleobase-containing compound metabolic process; GO:0006396 RNA processing; GO:0006725 cellular aromatic compound metabolic process; GO:0006807 nitrogen compound metabolic process; GO:0008152 metabolic process; GO:0009987 cellular process; GO:0010467 gene expression; GO:0016070 RNA metabolic process; GO:0034470 ncRNA processing; GO:0034641 cellular nitrogen compound metabolic process;…	GO:0005622 intracellular; GO:0005623 cell; GO:0005634 nucleus; GO:0005654 nucleoplasm; GO:0005730 nucleolus; GO:0031974 membrane-enclosed lumen; GO:0031981 nuclear lumen; GO:0043226 organelle; GO:0043227 membrane-bounded organelle; GO:0043228 non-membrane-bounded organelle; GO:0043229 intracellular organelle; GO:0043231 intracellular membrane-bounded organelle; GO:0043232 intracellular non-membra…	GO:0003676 nucleic acid binding; GO:0003723 RNA binding; GO:0005488 binding; GO:0097159 organic cyclic compound binding; GO:1901363 heterocyclic compound binding;	PF05383; PF00076; PF08777	La domain; RNA recognition motif. (a.k.a. RRM, RBD, or RNP domain); RNA binding motif	A	KOG0118	FOG: RRM domain
Gene.53163_CL8022.Contig3_All	F-actin-capping protein subunit alpha OS=Arabidopsis thaliana GN=At3g05520 PE=2 SV=2	At3g05520	1.49566	1.49616		0.690624	0.890101	0.755644	chloroplast	K10364	CAPZA; capping protein (actin filament) muscle Z-line, alpha	map04144 Endocytosis						Z	KOG0836	F-actin capping protein, alpha subunit
Gene.53220_CL8031.Contig12_All	Peptide deformylase 1B, chloroplastic OS=Solanum lycopersicum GN=PDF1B PE=2 SV=1	PDF1B	1.34348	1.44561	1.35624	0.944967	0.880342	0.886656	mitochondria	K01462	PDF, def; peptide deformylase [EC:3.5.1.88]		GO:0006464 cellular protein modification process; GO:0006807 nitrogen compound metabolic process; GO:0008152 metabolic process; GO:0009987 cellular process; GO:0018193 peptidyl-amino acid modification; GO:0018206 peptidyl-methionine modification; GO:0019538 protein metabolic process; GO:0031365 N-terminal protein amino acid modification; GO:0036211 protein modification process; GO:0043170 macromo…	GO:0005622 intracellular; GO:0005623 cell; GO:0005737 cytoplasm; GO:0005739 mitochondrion; GO:0009507 chloroplast; GO:0009532 plastid stroma; GO:0009536 plastid; GO:0009570 chloroplast stroma; GO:0043226 organelle; GO:0043227 membrane-bounded organelle; GO:0043229 intracellular organelle; GO:0043231 intracellular membrane-bounded organelle;	GO:0003824 catalytic activity; GO:0016787 hydrolase activity; GO:0016810 hydrolase activity, acting on carbon-nitrogen (but not peptide) bonds; GO:0016811 hydrolase activity, acting on carbon-nitrogen (but not peptide) bonds, in linear amides; GO:0042586 peptide deformylase activity;	PF01327	Polypeptide deformylase	J	KOG3137	Peptide deformylase
Gene.53322_CL8052.Contig2_All	Luminal-binding protein OS=Solanum lycopersicum PE=2 SV=1	--	0.590143	0.792847	0.760391	1.25263	1.30324	1.24254	cytoplasm	K09490	HSPA5, BIP; heat shock 70kDa protein 5	map03060 Protein export; map04141 Protein processing in endoplasmic reticulum	GO:0006508 proteolysis; GO:0006511 ubiquitin-dependent protein catabolic process; GO:0006807 nitrogen compound metabolic process; GO:0006950 response to stress; GO:0008152 metabolic process; GO:0009056 catabolic process; GO:0009057 macromolecule catabolic process; GO:0009719 response to endogenous stimulus; GO:0009725 response to hormone; GO:0009735 response to cytokinin; GO:0009987 cellular proc…	GO:0005618 cell wall; GO:0005622 intracellular; GO:0005623 cell; GO:0005634 nucleus; GO:0005654 nucleoplasm; GO:0005730 nucleolus; GO:0005737 cytoplasm; GO:0005773 vacuole; GO:0005774 vacuolar membrane; GO:0005783 endoplasmic reticulum; GO:0005788 endoplasmic reticulum lumen; GO:0005794 Golgi apparatus; GO:0005829 cytosol; GO:0005886 plasma membrane; GO:0005911 cell-cell junction; GO:0009506 plas…				O	KOG0100	Molecular chaperones GRP78/BiP/KAR2, HSP70 superfamily
Gene.53323_CL8052.Contig3_All	Heat shock 70 kDa protein OS=Glycine max GN=HSP70 PE=3 SV=1	HSP70	1.64357	1.21114	1.78506	0.812789	0.899445	1.0497	cytoplasm	K03283	HSPA1s; heat shock 70kDa protein 1/2/6/8	map03040 Spliceosome; map04141 Protein processing in endoplasmic reticulum; map04144 Endocytosis						O	KOG0101	Molecular chaperones HSP70/HSC70, HSP70 superfamily
Gene.66413_Unigene6718_All	Tubulin beta-2 chain OS=Oryza sativa subsp. japonica GN=TUBB2 PE=2 SV=1	TUBB2	0.651255	0.732111	0.68413	1.50176	1.41111	1.33043	nucleus	K07375	TUBB; tubulin beta	map04145 Phagosome				PF00091; PF03953	Tubulin/FtsZ family, GTPase domain; Tubulin C-terminal domain	Z	KOG1375	Beta tubulin
Gene.53474_CL8078.Contig14_All	Tubulin beta-2 chain OS=Arabidopsis thaliana GN=TUBB2 PE=2 SV=2	TUBB2	0.69607	0.805298	0.707594	1.30412	1.35298	1.43629	nucleus	K07375	TUBB; tubulin beta	map04145 Phagosome		GO:0005622 intracellular; GO:0005623 cell; GO:0005856 cytoskeleton; GO:0043226 organelle; GO:0043228 non-membrane-bounded organelle; GO:0043229 intracellular organelle; GO:0043232 intracellular non-membrane-bounded organelle;		PF00091; PF03953	Tubulin/FtsZ family, GTPase domain; Tubulin C-terminal domain	Z	KOG1375	Beta tubulin
Gene.53567_CL8086.Contig8_All	Callose synthase 3 OS=Arabidopsis thaliana GN=CALS3 PE=3 SV=3	CALS3	0.30154	0.49887	0.413424	1.49359	1.262	1.29627	cytoplasm	K11000	CALS; callose synthase [EC:2.4.1.-]			GO:0005622 intracellular; GO:0005623 cell; GO:0005737 cytoplasm; GO:0005886 plasma membrane; GO:0005911 cell-cell junction; GO:0009504 cell plate; GO:0009506 plasmodesma; GO:0016020 membrane; GO:0030054 cell junction; GO:0055044 symplast; GO:0071944 cell periphery;				M	KOG0916	1,3-beta-glucan synthase/callose synthase catalytic subunit
Gene.5376_CL349.Contig5_All	Probable serine/threonine-protein kinase At4g35230 OS=Arabidopsis thaliana GN=At4g35230 PE=1 SV=1	At4g35230	0.646496	0.667162	0.554908	1.24155	1.38916	1.45927	nucleus				GO:0006605 protein targeting; GO:0006810 transport; GO:0006886 intracellular protein transport; GO:0007154 cell communication; GO:0007165 signal transduction; GO:0007186 G protein-coupled receptor signaling pathway; GO:0008104 protein localization; GO:0009987 cellular process; GO:0015031 protein transport; GO:0015833 peptide transport; GO:0017038 protein import; GO:0023052 signaling; GO:0033036 m…	GO:0005622 intracellular; GO:0005623 cell; GO:0005737 cytoplasm; GO:0005829 cytosol; GO:0009507 chloroplast; GO:0009526 plastid envelope; GO:0009527 plastid outer membrane; GO:0009536 plastid; GO:0009707 chloroplast outer membrane; GO:0009941 chloroplast envelope; GO:0016020 membrane; GO:0019867 outer membrane; GO:0031090 organelle membrane; GO:0031967 organelle envelope; GO:0031968 organelle out…	GO:0003824 catalytic activity; GO:0003924 GTPase activity; GO:0004888 transmembrane signaling receptor activity; GO:0004930 G protein-coupled receptor activity; GO:0005488 binding; GO:0005515 protein binding; GO:0016462 pyrophosphatase activity; GO:0016787 hydrolase activity; GO:0016817 hydrolase activity, acting on acid anhydrides; GO:0016818 hydrolase activity, acting on acid anhydrides, in pho…	PF04548	AIG1 family
Gene.5371_CL349.Contig4_All	Phenylalanine ammonia-lyase OS=Camellia sinensis GN=PAL PE=2 SV=1	PAL	1.42006	1.48459	1.19023	0.685608	0.578835	0.640664	chloroplast	K10775	PAL; phenylalanine ammonia-lyase [EC:4.3.1.24]	map00360 Phenylalanine metabolism; map00940 Phenylpropanoid biosynthesis; map01100 Metabolic pathways; map01110 Biosynthesis of secondary metabolites						Q	KOG0222	Phenylalanine and histidine ammonia-lyase
Gene.53832_CL8091.Contig14_All	Late embryogenesis abundant protein At1g64065 OS=Arabidopsis thaliana GN=At1g64065 PE=2 SV=1	At1g64065	0.437482	0.536723	0.493053	1.14989	1.14316	1.16772	cytoplasm							PF03168	Late embryogenesis abundant protein
Gene.53912_CL8094.Contig1_All	D-3-phosphoglycerate dehydrogenase 2, chloroplastic OS=Arabidopsis thaliana GN=PGDH2 PE=1 SV=2	PGDH2	1.52057	1.5928	1.40533	0.944365	0.881663	0.878851	chloroplast	K00058	serA, PHGDH; D-3-phosphoglycerate dehydrogenase / 2-oxoglutarate reductase [EC:1.1.1.95 1.1.1.399]	map00260 Glycine, serine and threonine metabolism; map00270 Cysteine and methionine metabolism; map01100 Metabolic pathways; map01200 Carbon metabolism; map01230 Biosynthesis of amino acids		GO:0005622 intracellular; GO:0005623 cell; GO:0005634 nucleus; GO:0005737 cytoplasm; GO:0005829 cytosol; GO:0009507 chloroplast; GO:0009532 plastid stroma; GO:0009536 plastid; GO:0009570 chloroplast stroma; GO:0043226 organelle; GO:0043227 membrane-bounded organelle; GO:0043229 intracellular organelle; GO:0043231 intracellular membrane-bounded organelle;		PF00389; PF02826; PF01842	D-isomer specific 2-hydroxyacid dehydrogenase, catalytic domain; D-isomer specific 2-hydroxyacid dehydrogenase, NAD binding domain; ACT domain	E	KOG0068	D-3-phosphoglycerate dehydrogenase, D-isomer-specific 2-hydroxy acid dehydrogenase superfamily
Gene.61546_Unigene3362_All	Protein EXORDIUM-like 1 OS=Arabidopsis thaliana GN=EXL1 PE=2 SV=1	EXL1	1.28974	1.06258		0.663403	0.630893	0.52361	chloroplast				GO:0001666 response to hypoxia; GO:0006950 response to stress; GO:0009628 response to abiotic stimulus; GO:0009719 response to endogenous stimulus; GO:0009725 response to hormone; GO:0009741 response to brassinosteroid; GO:0010033 response to organic substance; GO:0014070 response to organic cyclic compound; GO:0033993 response to lipid; GO:0036293 response to decreased oxygen levels; GO:0040007 …	GO:0005618 cell wall; GO:0005622 intracellular; GO:0005623 cell; GO:0005737 cytoplasm; GO:0005794 Golgi apparatus; GO:0009505 plant-type cell wall; GO:0012505 endomembrane system; GO:0030312 external encapsulating structure; GO:0043226 organelle; GO:0043227 membrane-bounded organelle; GO:0043229 intracellular organelle; GO:0043231 intracellular membrane-bounded organelle; GO:0071944 cell peripher…				L	KOG0017	FOG: Transposon-encoded proteins with TYA, reverse transcriptase, integrase domains in various combinations
Gene.54160_CL8111.Contig15_All	Pentatricopeptide repeat-containing protein At1g64100 OS=Arabidopsis thaliana GN=At1g64100 PE=2 SV=2	At1g64100	1.13348	1.02567	1.58038	0.756699	0.761151	0.790918	chloroplast	K17964	LRPPRC; leucine-rich PPR motif-containing protein, mitochondrial		GO:0000959 mitochondrial RNA metabolic process; GO:0000963 mitochondrial RNA processing; GO:0000966 RNA 5'-end processing; GO:0006139 nucleobase-containing compound metabolic process; GO:0006396 RNA processing; GO:0006397 mRNA processing; GO:0006725 cellular aromatic compound metabolic process; GO:0006807 nitrogen compound metabolic process; GO:0007275 multicellular organism development; GO:00081…	GO:0005622 intracellular; GO:0005623 cell; GO:0005737 cytoplasm; GO:0005739 mitochondrion; GO:0043226 organelle; GO:0043227 membrane-bounded organelle; GO:0043229 intracellular organelle; GO:0043231 intracellular membrane-bounded organelle;	GO:0003676 nucleic acid binding; GO:0003723 RNA binding; GO:0003824 catalytic activity; GO:0004016 adenylate cyclase activity; GO:0004518 nuclease activity; GO:0004519 endonuclease activity; GO:0005488 binding; GO:0009975 cyclase activity; GO:0016787 hydrolase activity; GO:0016788 hydrolase activity, acting on ester bonds; GO:0016829 lyase activity; GO:0016849 phosphorus-oxygen lyase activity; GO…			AT	KOG4197	FOG: PPR repeat
Gene.87512_Unigene32280_All	Serine/threonine-protein phosphatase PP1 isozyme 9 OS=Arabidopsis thaliana GN=TOPP9 PE=2 SV=1	TOPP9		0.513303	0.267992	1.48235	1.57604	1.42554	chloroplast	K06269	PPP1C; serine/threonine-protein phosphatase PP1 catalytic subunit [EC:3.1.3.16]	map03015 mRNA surveillance pathway	GO:0006464 cellular protein modification process; GO:0006470 protein dephosphorylation; GO:0006793 phosphorus metabolic process; GO:0006796 phosphate-containing compound metabolic process; GO:0006807 nitrogen compound metabolic process; GO:0008152 metabolic process; GO:0009987 cellular process; GO:0016311 dephosphorylation; GO:0019538 protein metabolic process; GO:0036211 protein modification pro…		GO:0003824 catalytic activity; GO:0004721 phosphoprotein phosphatase activity; GO:0004722 protein serine/threonine phosphatase activity; GO:0016787 hydrolase activity; GO:0016788 hydrolase activity, acting on ester bonds; GO:0016791 phosphatase activity; GO:0042578 phosphoric ester hydrolase activity; GO:0140096 catalytic activity, acting on a protein;	PF00149	Calcineurin-like phosphoesterase	T	KOG0374	Serine/threonine specific protein phosphatase PP1, catalytic subunit
Gene.88011_Unigene35234_All	Calreticulin OS=Ricinus communis PE=2 SV=1	--	0.679461	0.815928	0.771192	1.34138	1.38512	1.26498	vacuolar membrane	K08057	CALR; calreticulin	map04141 Protein processing in endoplasmic reticulum; map04145 Phagosome	GO:0006950 response to stress; GO:0006970 response to osmotic stress; GO:0006979 response to oxidative stress; GO:0009628 response to abiotic stimulus; GO:0009651 response to salt stress; GO:0010035 response to inorganic substance; GO:0010038 response to metal ion; GO:0042221 response to chemical; GO:0046686 response to cadmium ion; GO:0050896 response to stimulus;	GO:0005576 extracellular region; GO:0005622 intracellular; GO:0005623 cell; GO:0005737 cytoplasm; GO:0005739 mitochondrion; GO:0005773 vacuole; GO:0005774 vacuolar membrane; GO:0005783 endoplasmic reticulum; GO:0005788 endoplasmic reticulum lumen; GO:0005911 cell-cell junction; GO:0009506 plasmodesma; GO:0009507 chloroplast; GO:0009536 plastid; GO:0012505 endomembrane system; GO:0016020 membrane;…				O	KOG0674	Calreticulin
Gene.54341_CL8131.Contig2_All	Phospho-2-dehydro-3-deoxyheptonate aldolase 1, chloroplastic OS=Nicotiana tabacum GN=DHAPS-1 PE=2 SV=1	DHAPS-1	1.68904	1.8559	1.34414	0.904958	1.15454	1.0435	chloroplast	K01626	E2.5.1.54, aroF, aroG, aroH; 3-deoxy-7-phosphoheptulonate synthase [EC:2.5.1.54]	map00400 Phenylalanine, tyrosine and tryptophan biosynthesis; map01100 Metabolic pathways; map01110 Biosynthesis of secondary metabolites; map01230 Biosynthesis of amino acids		GO:0005622 intracellular; GO:0005623 cell; GO:0005737 cytoplasm; GO:0009507 chloroplast; GO:0009536 plastid; GO:0043226 organelle; GO:0043227 membrane-bounded organelle; GO:0043229 intracellular organelle; GO:0043231 intracellular membrane-bounded organelle;		PF01474	Class-II DAHP synthetase family
Gene.5439_CL355.Contig3_All	Chorismate synthase 2, chloroplastic OS=Solanum lycopersicum GN=CS2 PE=2 SV=1	CS2	0.712314	0.752652	0.906073	1.24197	1.24648	1.12562	chloroplast	K01736	aroC; chorismate synthase [EC:4.2.3.5]	map00400 Phenylalanine, tyrosine and tryptophan biosynthesis; map01100 Metabolic pathways; map01110 Biosynthesis of secondary metabolites; map01230 Biosynthesis of amino acids	GO:0006082 organic acid metabolic process; GO:0006520 cellular amino acid metabolic process; GO:0006725 cellular aromatic compound metabolic process; GO:0006807 nitrogen compound metabolic process; GO:0008152 metabolic process; GO:0008652 cellular amino acid biosynthetic process; GO:0009058 biosynthetic process; GO:0009072 aromatic amino acid family metabolic process; GO:0009073 aromatic amino ac…	GO:0005622 intracellular; GO:0005623 cell; GO:0005634 nucleus; GO:0005730 nucleolus; GO:0005737 cytoplasm; GO:0005829 cytosol; GO:0009507 chloroplast; GO:0009532 plastid stroma; GO:0009536 plastid; GO:0009570 chloroplast stroma; GO:0031974 membrane-enclosed lumen; GO:0031981 nuclear lumen; GO:0043226 organelle; GO:0043227 membrane-bounded organelle; GO:0043228 non-membrane-bounded organelle; GO:0…	GO:0000166 nucleotide binding; GO:0003824 catalytic activity; GO:0004107 chorismate synthase activity; GO:0005488 binding; GO:0010181 FMN binding; GO:0016829 lyase activity; GO:0016835 carbon-oxygen lyase activity; GO:0016838 carbon-oxygen lyase activity, acting on phosphates; GO:0032553 ribonucleotide binding; GO:0036094 small molecule binding; GO:0043167 ion binding; GO:0043168 anion binding; G…			E	KOG4492	Chorismate synthase
Gene.54599_CL8150.Contig1_All	50S ribosomal protein L6, chloroplastic OS=Arabidopsis thaliana GN=RPL6 PE=2 SV=1	RPL6	1.13043	1.09783	1.13764	0.773279	0.661656	0.739634	cytoplasm	K02933	RP-L6, MRPL6, rplF; large subunit ribosomal protein L6	map03010 Ribosome	GO:0000003 reproduction; GO:0003006 developmental process involved in reproduction; GO:0007275 multicellular organism development; GO:0009719 response to endogenous stimulus; GO:0009725 response to hormone; GO:0009735 response to cytokinin; GO:0009790 embryo development; GO:0009791 post-embryonic development; GO:0009793 embryo development ending in seed dormancy; GO:0010033 response to organic su…	GO:0005622 intracellular; GO:0005623 cell; GO:0005737 cytoplasm; GO:0009507 chloroplast; GO:0009526 plastid envelope; GO:0009532 plastid stroma; GO:0009536 plastid; GO:0009570 chloroplast stroma; GO:0009941 chloroplast envelope; GO:0016020 membrane; GO:0031967 organelle envelope; GO:0031975 envelope; GO:0043226 organelle; GO:0043227 membrane-bounded organelle; GO:0043229 intracellular organelle; …	GO:0003676 nucleic acid binding; GO:0003723 RNA binding; GO:0003735 structural constituent of ribosome; GO:0005198 structural molecule activity; GO:0005488 binding; GO:0097159 organic cyclic compound binding; GO:1901363 heterocyclic compound binding;	PF00347	Ribosomal protein L6	J	KOG3254	Mitochondrial/chloroplast ribosomal protein L6
Gene.54635_CL8152.Contig4_All	Oxygen-evolving enhancer protein 1, chloroplastic OS=Nicotiana tabacum GN=PSBO PE=2 SV=1	PSBO	1.31604	1.3007	1.41008	0.833107	0.904109	0.857597	chloroplast	K02716	psbO; photosystem II oxygen-evolving enhancer protein 1	map00195 Photosynthesis		GO:0005622 intracellular; GO:0005623 cell; GO:0005737 cytoplasm; GO:0009507 chloroplast; GO:0009534 chloroplast thylakoid; GO:0009535 chloroplast thylakoid membrane; GO:0009536 plastid; GO:0009579 thylakoid; GO:0016020 membrane; GO:0031976 plastid thylakoid; GO:0031984 organelle subcompartment; GO:0034357 photosynthetic membrane; GO:0042651 thylakoid membrane; GO:0043226 organelle; GO:0043227 mem…
Gene.54629_CL8152.Contig2_All	Oxygen-evolving enhancer protein 1, chloroplastic OS=Nicotiana tabacum GN=PSBO PE=2 SV=1	PSBO	1.39681	1.3458	1.43395	0.850039	0.890089	0.862456	chloroplast	K02716	psbO; photosystem II oxygen-evolving enhancer protein 1	map00195 Photosynthesis		GO:0005622 intracellular; GO:0005623 cell; GO:0005737 cytoplasm; GO:0009507 chloroplast; GO:0009534 chloroplast thylakoid; GO:0009535 chloroplast thylakoid membrane; GO:0009536 plastid; GO:0009579 thylakoid; GO:0016020 membrane; GO:0031976 plastid thylakoid; GO:0031984 organelle subcompartment; GO:0034357 photosynthetic membrane; GO:0042651 thylakoid membrane; GO:0043226 organelle; GO:0043227 mem…
Gene.67098_Unigene7198_All	Photosystem I P700 chlorophyll a apoprotein A2 OS=Nicotiana sylvestris GN=psaB PE=3 SV=1	psaB	1.39799	1.26463	1.3968	0.853784	0.869329	0.88441	mitochondria	K02690	psaB; photosystem I P700 chlorophyll a apoprotein A2	map00195 Photosynthesis; map01100 Metabolic pathways
Gene.64180_Unigene5180_All	hypothetical protein MTR_2g090985 [Medicago truncatula]	--	1.44557	1.3898	1.45911	0.596823	0.735751	0.714869	cytoplasm							PF00574	Clp protease	O	KOG0840	ATP-dependent Clp protease, proteolytic subunit
Gene.68166_Unigene7933_All	Photosystem II CP47 reaction center protein OS=Daucus carota GN=psbB PE=3 SV=1	psbB	1.49544	1.47717	1.51295	0.817875	0.859684	0.84403	plasma membrane	K02704	psbB; photosystem II CP47 chlorophyll apoprotein	map00195 Photosynthesis; map01100 Metabolic pathways	GO:0006091 generation of precursor metabolites and energy; GO:0008152 metabolic process; GO:0009987 cellular process; GO:0010207 photosystem II assembly; GO:0015979 photosynthesis; GO:0016043 cellular component organization; GO:0019684 photosynthesis, light reaction; GO:0022607 cellular component assembly; GO:0034622 cellular protein-containing complex assembly; GO:0043933 protein-containing comp…	GO:0005622 intracellular; GO:0005623 cell; GO:0005737 cytoplasm; GO:0009507 chloroplast; GO:0009532 plastid stroma; GO:0009534 chloroplast thylakoid; GO:0009535 chloroplast thylakoid membrane; GO:0009536 plastid; GO:0009570 chloroplast stroma; GO:0009579 thylakoid; GO:0010287 plastoglobule; GO:0016020 membrane; GO:0031976 plastid thylakoid; GO:0031984 organelle subcompartment; GO:0034357 photosyn…
Gene.66146_Unigene6542_All	Photosystem I P700 chlorophyll a apoprotein A1 OS=Coffea arabica GN=psaA PE=3 SV=1	psaA	1.37761	1.37709	1.39725	0.884385	0.892225	0.892117	plasma membrane	K02689	psaA; photosystem I P700 chlorophyll a apoprotein A1	map00195 Photosynthesis; map01100 Metabolic pathways	GO:0008152 metabolic process; GO:0009987 cellular process; GO:0015979 photosynthesis; GO:0044237 cellular metabolic process;	GO:0005622 intracellular; GO:0005623 cell; GO:0005737 cytoplasm; GO:0009507 chloroplast; GO:0009526 plastid envelope; GO:0009532 plastid stroma; GO:0009534 chloroplast thylakoid; GO:0009535 chloroplast thylakoid membrane; GO:0009536 plastid; GO:0009570 chloroplast stroma; GO:0009579 thylakoid; GO:0009941 chloroplast envelope; GO:0010287 plastoglobule; GO:0016020 membrane; GO:0031967 organelle env…
Gene.55021_CL8181.Contig1_All	Chitinase-like protein 2 OS=Arabidopsis thaliana GN=CTL2 PE=2 SV=1	CTL2	1.60195	1.58913	1.11103	0.836436	0.921529	0.769671	cytoplasm	K13095	SF1; splicing factor 1							A	KOG0119	Splicing factor 1/branch point binding protein (RRM superfamily)
Gene.55301_CL8223.Contig2_All	PREDICTED: uncharacterized protein LOC104454644 [Eucalyptus grandis]	--	1.61266	1.88181	1.65788	0.779414	0.677019	0.798883	extracellular							PF04862	Protein of unknown function, DUF642
Gene.5579_CL367.Contig2_All	YTH domain-containing family protein 1 isoform X1 [Prunus persica]	--	0.74621	0.802111	0.797049	1.3456	1.25341	1.25557	nucleus	K20102	YTHDF; YTH domain-containing family protein					PF04146	YT521-B-like domain	O	KOG1901	Uncharacterized high-glucose-regulated protein
Gene.55930_CL8280.Contig4_All	Cycloartenol Synthase OS=Panax ginseng GN=OSCPNX1 PE=1 SV=1	OSCPNX1	1.33441	1.40756	1.04014	0.818152	0.761657	0.698415	chloroplast	K01853	CAS1; cycloartenol synthase [EC:5.4.99.8]	map00100 Steroid biosynthesis; map01100 Metabolic pathways; map01110 Biosynthesis of secondary metabolites	GO:0006629 lipid metabolic process; GO:0006720 isoprenoid metabolic process; GO:0006721 terpenoid metabolic process; GO:0006722 triterpenoid metabolic process; GO:0006996 organelle organization; GO:0007275 multicellular organism development; GO:0008152 metabolic process; GO:0008299 isoprenoid biosynthetic process; GO:0008610 lipid biosynthetic process; GO:0009058 biosynthetic process; GO:0009555 …	GO:0005622 intracellular; GO:0005623 cell; GO:0005737 cytoplasm; GO:0005773 vacuole; GO:0043226 organelle; GO:0043227 membrane-bounded organelle; GO:0043229 intracellular organelle; GO:0043231 intracellular membrane-bounded organelle;	GO:0003824 catalytic activity; GO:0016853 isomerase activity; GO:0016866 intramolecular transferase activity; GO:0016871 cycloartenol synthase activity; GO:0031559 oxidosqualene cyclase activity;	PF13249; PF13243	Prenyltransferase-like; Prenyltransferase-like	I	KOG0497	Oxidosqualene-lanosterol cyclase and related proteins
Gene.55961_CL8282.Contig5_All	Splicing factor-like protein 1 OS=Arabidopsis thaliana GN=SF1 PE=1 SV=1	SF1	0.546751	0.839969	0.910249	1.39053	1.39912	1.0374	nucleus	K13095	SF1; splicing factor 1		GO:0001101 response to acid chemical; GO:0006139 nucleobase-containing compound metabolic process; GO:0006396 RNA processing; GO:0006725 cellular aromatic compound metabolic process; GO:0006807 nitrogen compound metabolic process; GO:0008152 metabolic process; GO:0008380 RNA splicing; GO:0009719 response to endogenous stimulus; GO:0009725 response to hormone; GO:0009737 response to abscisic acid;…	GO:0005622 intracellular; GO:0005623 cell; GO:0005634 nucleus; GO:0043226 organelle; GO:0043227 membrane-bounded organelle; GO:0043229 intracellular organelle; GO:0043231 intracellular membrane-bounded organelle;		PF00013; PF00076	KH domain; RNA recognition motif. (a.k.a. RRM, RBD, or RNP domain)	A	KOG0119	Splicing factor 1/branch point binding protein (RRM superfamily)
Gene.55969_CL8283.Contig2_All	Homoserine kinase OS=Arabidopsis thaliana GN=HSK PE=1 SV=1	HSK	1.55094	1.54839	1.35476	0.63361	0.783881	0.946363	chloroplast	K00872	thrB1; homoserine kinase [EC:2.7.1.39]	map00260 Glycine, serine and threonine metabolism; map01100 Metabolic pathways; map01110 Biosynthesis of secondary metabolites; map01230 Biosynthesis of amino acids	GO:0000096 sulfur amino acid metabolic process; GO:0000097 sulfur amino acid biosynthetic process; GO:0006082 organic acid metabolic process; GO:0006520 cellular amino acid metabolic process; GO:0006555 methionine metabolic process; GO:0006566 threonine metabolic process; GO:0006790 sulfur compound metabolic process; GO:0006793 phosphorus metabolic process; GO:0006796 phosphate-containing compoun…	GO:0005622 intracellular; GO:0005623 cell; GO:0005737 cytoplasm; GO:0009507 chloroplast; GO:0009532 plastid stroma; GO:0009536 plastid; GO:0009570 chloroplast stroma; GO:0043226 organelle; GO:0043227 membrane-bounded organelle; GO:0043229 intracellular organelle; GO:0043231 intracellular membrane-bounded organelle;	GO:0003824 catalytic activity; GO:0004413 homoserine kinase activity; GO:0016301 kinase activity; GO:0016740 transferase activity; GO:0016772 transferase activity, transferring phosphorus-containing groups; GO:0016773 phosphotransferase activity, alcohol group as acceptor; GO:0019202 amino acid kinase activity;			E	KOG1537	Homoserine kinase
Gene.56044_CL8291.Contig2_All	Linamarin synthase 2 OS=Manihot esculenta GN=UGT85K5 PE=1 SV=1	UGT85K5	0.670193	0.77608	0.536602	1.19527	1.30408	1.28148	chloroplast					GO:0005622 intracellular; GO:0005623 cell; GO:0043226 organelle; GO:0043227 membrane-bounded organelle; GO:0043229 intracellular organelle; GO:0043231 intracellular membrane-bounded organelle;	GO:0003824 catalytic activity; GO:0008194 UDP-glycosyltransferase activity; GO:0015020 glucuronosyltransferase activity; GO:0016740 transferase activity; GO:0016757 transferase activity, transferring glycosyl groups; GO:0016758 transferase activity, transferring hexosyl groups; GO:0035251 UDP-glucosyltransferase activity; GO:0046527 glucosyltransferase activity; GO:0050403 trans-zeatin O-beta-D-g…			CG	KOG4197	FOG: PPR repeat
Gene.56088_CL8293.Contig5_All	2-alkenal reductase (NADP(+)-dependent) OS=Nicotiana tabacum GN=DBR PE=1 SV=1	DBR	0.534592	0.703083	0.504059	1.31724	1.31176	1.26223	cytoplasm	K19825	DBR; 2-alkenal reductase (NADP+) [EC:1.3.1.102]		GO:0006950 response to stress; GO:0006979 response to oxidative stress; GO:0050896 response to stimulus;	GO:0005622 intracellular; GO:0005623 cell; GO:0005737 cytoplasm; GO:0005829 cytosol; GO:0005886 plasma membrane; GO:0016020 membrane; GO:0071944 cell periphery;				S	KOG1196	Predicted NAD-dependent oxidoreductase
Gene.56092_CL8293.Contig7_All	2-alkenal reductase (NADP(+)-dependent) OS=Nicotiana tabacum GN=DBR PE=1 SV=1	DBR	0.694074	0.596598	0.788565	1.29369	1.23626	1.18593	cytoplasm	K19825	DBR; 2-alkenal reductase (NADP+) [EC:1.3.1.102]		GO:0006950 response to stress; GO:0006979 response to oxidative stress; GO:0050896 response to stimulus;	GO:0005622 intracellular; GO:0005623 cell; GO:0005737 cytoplasm; GO:0005829 cytosol; GO:0005886 plasma membrane; GO:0016020 membrane; GO:0071944 cell periphery;				S	KOG1196	Predicted NAD-dependent oxidoreductase
Gene.57418_Unigene33_All	PREDICTED: uncharacterized protein LOC104090604 isoform X5 [Nicotiana tomentosiformis]	--	0.572814	0.573164	0.780937	1.30029	1.3092	1.17813	chloroplast							PF04601	Protein of unknown function (DUF569)
Gene.57658_Unigene196_All	Lactation elevated protein 1 [Morus notabilis]	--	0.54376	0.550827	0.503532	1.42065	1.43108	1.32688	mitochondria	K18798	AFG1, LACE1; peroxisome-assembly ATPase [EC:3.6.4.7]							S	KOG2383	Predicted ATPase
Gene.57777_Unigene287_All	Probable calcium-binding protein CML18 OS=Oryza sativa subsp. japonica GN=CML18 PE=2 SV=1	CML18	1.40814	1.46671	1.47326	0.833973	0.778672	0.721108	chloroplast	K13448	CML; calcium-binding protein CML	map04626 Plant-pathogen interaction				PF13499	EF-hand domain pair	T	KOG0027	Calmodulin and related proteins (EF-Hand superfamily)
Gene.57951_Unigene397_All	Probable serine protease EDA2 OS=Arabidopsis thaliana GN=EDA2 PE=2 SV=2	EDA2	1.2688	1.6326	1.1636	0.890274	0.940794	0.714237	chloroplast	K01285	PRCP; lysosomal Pro-X carboxypeptidase [EC:3.4.16.2]					PF05577	Serine carboxypeptidase S28	O	KOG2183	Prolylcarboxypeptidase (angiotensinase C)
Gene.57991_Unigene426_All	hypothetical protein VITISV_006435 [Vitis vinifera]	--	0.636651		0.66627	0.882827	1.00623	1.22673	chloroplast	K16609	TTLL12; tubulin--tyrosine ligase-like protein 12							O	KOG2155	Tubulin-tyrosine ligase-related protein
Gene.58085_Unigene490_All	AT-hook motif nuclear-localized protein 10 OS=Arabidopsis thaliana GN=AHL10 PE=1 SV=2	AHL10	1.80722	1.82613	1.13846	0.542714	0.690672	0.518982	nucleus					GO:0005622 intracellular; GO:0005623 cell; GO:0005737 cytoplasm; GO:0005829 cytosol;		PF03479	Domain of unknown function (DUF296)
Gene.58127_Unigene521_All	PREDICTED: uncharacterized protein LOC100248277 isoform X2 [Vitis vinifera]	--	1.59375	1.79512	1.04679	0.548433		0.531096	nucleus
Gene.58144_Unigene530_All	Pentatricopeptide repeat-containing protein At4g35850, mitochondrial OS=Arabidopsis thaliana GN=At4g35850 PE=1 SV=1	At4g35850	1.81313	1.71777	1.03561	0.560216	0.613506	0.656754	chloroplast				GO:0006139 nucleobase-containing compound metabolic process; GO:0006725 cellular aromatic compound metabolic process; GO:0006807 nitrogen compound metabolic process; GO:0008152 metabolic process; GO:0009451 RNA modification; GO:0009987 cellular process; GO:0016070 RNA metabolic process; GO:0034641 cellular nitrogen compound metabolic process; GO:0043170 macromolecule metabolic process; GO:0043412…	GO:0005622 intracellular; GO:0005623 cell; GO:0005737 cytoplasm; GO:0005739 mitochondrion; GO:0043226 organelle; GO:0043227 membrane-bounded organelle; GO:0043229 intracellular organelle; GO:0043231 intracellular membrane-bounded organelle;	GO:0003676 nucleic acid binding; GO:0003723 RNA binding; GO:0003824 catalytic activity; GO:0004518 nuclease activity; GO:0004519 endonuclease activity; GO:0005488 binding; GO:0016787 hydrolase activity; GO:0016788 hydrolase activity, acting on ester bonds; GO:0097159 organic cyclic compound binding; GO:1901363 heterocyclic compound binding;			S	KOG4197	FOG: PPR repeat
Gene.58148_Unigene535_All	Exocyst complex component SEC8 OS=Arabidopsis thaliana GN=SEC8 PE=1 SV=1	SEC8	0.659856	0.679709	0.743093	1.23161	1.35048	1.18823	cytoplasm	K06111	EXOC4, SEC8; exocyst complex component 4		GO:0000003 reproduction; GO:0003006 developmental process involved in reproduction; GO:0006605 protein targeting; GO:0006612 protein targeting to membrane; GO:0006810 transport; GO:0006886 intracellular protein transport; GO:0006887 exocytosis; GO:0006892 post-Golgi vesicle-mediated transport; GO:0006893 Golgi to plasma membrane transport; GO:0006903 vesicle targeting; GO:0007154 cell communicati…	GO:0000145 exocyst; GO:0005576 extracellular region; GO:0005615 extracellular space; GO:0005622 intracellular; GO:0005623 cell; GO:0005737 cytoplasm; GO:0005829 cytosol; GO:0005886 plasma membrane; GO:0005911 cell-cell junction; GO:0005938 cell cortex; GO:0009506 plasmodesma; GO:0016020 membrane; GO:0030054 cell junction; GO:0031982 vesicle; GO:0032991 protein-containing complex; GO:0043226 organ…		PF04048	Sec8 exocyst complex component specific domain
Gene.58163_Unigene543_All	AT-hook motif nuclear-localized protein 10 OS=Arabidopsis thaliana GN=AHL10 PE=1 SV=2	AHL10	1.32614	1.32048	1.56503	0.703902		0.591752	nucleus					GO:0005622 intracellular; GO:0005623 cell; GO:0005737 cytoplasm; GO:0005829 cytosol;		PF03479	Domain of unknown function (DUF296)
Gene.58179_Unigene553_All	Sorbitol dehydrogenase OS=Arabidopsis thaliana GN=SDH PE=1 SV=1	SDH	0.451672	0.470774	0.440895	1.24181	1.25049	1.25168	cytoplasm	K00008	SORD, gutB; L-iditol 2-dehydrogenase [EC:1.1.1.14]	map00040 Pentose and glucuronate interconversions; map00051 Fructose and mannose metabolism; map01100 Metabolic pathways				PF08240	Alcohol dehydrogenase GroES-like domain	Q	KOG0024	Sorbitol dehydrogenase
Gene.58203_Unigene571_All	BAG family molecular chaperone regulator 4 OS=Arabidopsis thaliana GN=BAG4 PE=1 SV=1	BAG4	0.984077	1.48287	2.05226	0.871003	0.572015	0.60581	nucleus				GO:0000003 reproduction; GO:0003006 developmental process involved in reproduction; GO:0006950 response to stress; GO:0006970 response to osmotic stress; GO:0007275 multicellular organism development; GO:0009266 response to temperature stimulus; GO:0009409 response to cold; GO:0009628 response to abiotic stimulus; GO:0009651 response to salt stress; GO:0009791 post-embryonic development; GO:00102…	GO:0005622 intracellular; GO:0005623 cell; GO:0005737 cytoplasm; GO:0005829 cytosol;		PF00240	Ubiquitin family	T	KOG4361	BCL2-associated athanogene-like proteins and related BAG family chaperone regulators
Gene.58291_Unigene626_All	Protein HOTHEAD OS=Arabidopsis thaliana GN=HTH PE=1 SV=1	HTH	1.62203	1.71431	1.28093	0.869251	0.786812	0.745684	chloroplast	K00108	betA, CHDH; choline dehydrogenase [EC:1.1.99.1]	map00260 Glycine, serine and threonine metabolism; map01100 Metabolic pathways	GO:0006082 organic acid metabolic process; GO:0006629 lipid metabolic process; GO:0006631 fatty acid metabolic process; GO:0007154 cell communication; GO:0007267 cell-cell signaling; GO:0007275 multicellular organism development; GO:0008152 metabolic process; GO:0009553 embryo sac development; GO:0009987 cellular process; GO:0010430 fatty acid omega-oxidation; GO:0019395 fatty acid oxidation; GO:…	GO:0005576 extracellular region;	GO:0000166 nucleotide binding; GO:0003824 catalytic activity; GO:0005488 binding; GO:0016829 lyase activity; GO:0016830 carbon-carbon lyase activity; GO:0016832 aldehyde-lyase activity; GO:0036094 small molecule binding; GO:0043167 ion binding; GO:0043168 anion binding; GO:0046593 mandelonitrile lyase activity; GO:0048037 cofactor binding; GO:0050660 flavin adenine dinucleotide binding; GO:005066…	PF00732; PF05199	GMC oxidoreductase; GMC oxidoreductase	E	KOG1238	Glucose dehydrogenase/choline dehydrogenase/mandelonitrile lyase (GMC oxidoreductase family)
Gene.58317_Unigene642_All	Photosystem I chlorophyll a/b-binding protein 5, chloroplastic OS=Arabidopsis thaliana GN=LHCA5 PE=1 SV=1	LHCA5	1.6449	1.37135	1.76677	0.540866	0.606172	1.01918	chloroplast	K08911	LHCA5; light-harvesting complex I chlorophyll a/b binding protein 5	map00196 Photosynthesis - antenna proteins; map01100 Metabolic pathways
Gene.58333_Unigene653_All	Protein DETOXIFICATION 41 OS=Arabidopsis thaliana GN=DTX41 PE=2 SV=1	DTX41	1.36694	1.29781	1.4779	0.718501	0.653031	0.775508	plasma membrane	K03327	TC.MATE, SLC47A, norM, mdtK, dinF; multidrug resistance protein, MATE family		GO:0000003 reproduction; GO:0003006 developmental process involved in reproduction; GO:0006725 cellular aromatic compound metabolic process; GO:0006810 transport; GO:0006811 ion transport; GO:0006812 cation transport; GO:0006855 drug transmembrane transport; GO:0007275 multicellular organism development; GO:0008152 metabolic process; GO:0009058 biosynthetic process; GO:0009698 phenylpropanoid met…	GO:0000325 plant-type vacuole; GO:0005622 intracellular; GO:0005623 cell; GO:0005737 cytoplasm; GO:0005773 vacuole; GO:0005774 vacuolar membrane; GO:0009705 plant-type vacuole membrane; GO:0016020 membrane; GO:0031090 organelle membrane; GO:0043226 organelle; GO:0043227 membrane-bounded organelle; GO:0043229 intracellular organelle; GO:0043231 intracellular membrane-bounded organelle; GO:0098588 …	GO:0005215 transporter activity; GO:0008324 cation transmembrane transporter activity; GO:0015075 ion transmembrane transporter activity; GO:0015077 monovalent inorganic cation transmembrane transporter activity; GO:0015078 proton transmembrane transporter activity; GO:0015291 secondary active transmembrane transporter activity; GO:0015297 antiporter activity; GO:0015298 solute:cation antiporter …			V	KOG1347	Uncharacterized membrane protein, predicted efflux pump
Gene.58419_Unigene709_All	ATP-dependent (S)-NAD(P)H-hydrate dehydratase OS=Vitis vinifera GN=VIT_05s0020g02800 PE=3 SV=1	VIT_05s0020g02800	0.607099	0.64476	0.496217	1.20074	1.38635	1.13078	chloroplast	K17757	CARKD; ATP-dependent NAD(P)H-hydrate dehydratase [EC:4.2.1.93]		GO:0006139 nucleobase-containing compound metabolic process; GO:0006725 cellular aromatic compound metabolic process; GO:0006732 coenzyme metabolic process; GO:0006733 oxidoreduction coenzyme metabolic process; GO:0006734 NADH metabolic process; GO:0006739 NADP metabolic process; GO:0006753 nucleoside phosphate metabolic process; GO:0006793 phosphorus metabolic process; GO:0006796 phosphate-conta…	GO:0005622 intracellular; GO:0005623 cell; GO:0005737 cytoplasm; GO:0005739 mitochondrion; GO:0005829 cytosol; GO:0009507 chloroplast; GO:0009536 plastid; GO:0043226 organelle; GO:0043227 membrane-bounded organelle; GO:0043229 intracellular organelle; GO:0043231 intracellular membrane-bounded organelle;	GO:0003824 catalytic activity; GO:0016829 lyase activity; GO:0016835 carbon-oxygen lyase activity; GO:0016836 hydro-lyase activity; GO:0016853 isomerase activity; GO:0016854 racemase and epimerase activity; GO:0047453 ATP-dependent NAD(P)H-hydrate dehydratase activity; GO:0052856 NADHX epimerase activity; GO:0052857 NADPHX epimerase activity;			G	KOG3974	Predicted sugar kinase
Gene.58430_Unigene718_All	HMG-Y-related protein A OS=Glycine max PE=2 SV=1	--	1.54856	1.57705	1.28254	1.07962	0.861128	0.881476	nucleus					GO:0005622 intracellular; GO:0005623 cell; GO:0005634 nucleus; GO:0005730 nucleolus; GO:0031974 membrane-enclosed lumen; GO:0031981 nuclear lumen; GO:0043226 organelle; GO:0043227 membrane-bounded organelle; GO:0043228 non-membrane-bounded organelle; GO:0043229 intracellular organelle; GO:0043231 intracellular membrane-bounded organelle; GO:0043232 intracellular non-membrane-bounded organelle; GO…	GO:0003676 nucleic acid binding; GO:0003677 DNA binding; GO:0005488 binding; GO:0097159 organic cyclic compound binding; GO:1901363 heterocyclic compound binding;	PF00538	linker histone H1 and H5 family
Gene.58435_Unigene722_All	Photosystem I reaction center subunit VI, chloroplastic OS=Spinacia oleracea GN=PSAH PE=1 SV=1	PSAH	1.24327	1.7777	1.79113	0.500715	0.808731	0.997209	chloroplast	K02695	psaH; photosystem I subunit VI	map00195 Photosynthesis	GO:0009719 response to endogenous stimulus; GO:0009725 response to hormone; GO:0009735 response to cytokinin; GO:0010033 response to organic substance; GO:0042221 response to chemical; GO:0050896 response to stimulus;	GO:0005622 intracellular; GO:0005623 cell; GO:0005737 cytoplasm; GO:0009507 chloroplast; GO:0009532 plastid stroma; GO:0009534 chloroplast thylakoid; GO:0009535 chloroplast thylakoid membrane; GO:0009536 plastid; GO:0009570 chloroplast stroma; GO:0009579 thylakoid; GO:0010287 plastoglobule; GO:0016020 membrane; GO:0031976 plastid thylakoid; GO:0031984 organelle subcompartment; GO:0034357 photosyn…
Gene.58530_Unigene798_All	PREDICTED: centromere protein V [Solanum pennellii]	--	0.895594	0.634557	0.476752	1.32333	1.4742	1.30579	chloroplast				GO:0001667 ameboidal-type cell migration; GO:0006323 DNA packaging; GO:0006325 chromatin organization; GO:0006333 chromatin assembly or disassembly; GO:0006338 chromatin remodeling; GO:0006928 movement of cell or subcellular component; GO:0006996 organelle organization; GO:0009987 cellular process; GO:0010564 regulation of cell cycle process; GO:0016043 cellular component organization; GO:0016477…	GO:0000775 chromosome, centromeric region; GO:0000776 kinetochore; GO:0005622 intracellular; GO:0005623 cell; GO:0005634 nucleus; GO:0005694 chromosome; GO:0005819 spindle; GO:0005856 cytoskeleton; GO:0015630 microtubule cytoskeleton; GO:0032991 protein-containing complex; GO:0043226 organelle; GO:0043227 membrane-bounded organelle; GO:0043228 non-membrane-bounded organelle; GO:0043229 intracellu…		PF04828	Glutathione-dependent formaldehyde-activating enzyme	S	KOG4192	Uncharacterized conserved protein
Gene.58542_Unigene806_All	PREDICTED: microsomal glutathione S-transferase 3 [Populus euphratica]	--	1.16539	1.39031	1.84649	0.869936	0.792991	0.833731	cytoplasm	K00799	GST, gst; glutathione S-transferase [EC:2.5.1.18]	map00480 Glutathione metabolism; map01100 Metabolic pathways
Gene.58547_Unigene810_All	Sec-independent protein translocase protein TATC, chloroplastic OS=Arabidopsis thaliana GN=TATC PE=1 SV=2	TATC	1.37224	1.13232	1.32971	0.824485	0.729422		chloroplast	K03118	tatC; sec-independent protein translocase protein TatC	map03060 Protein export	GO:0000003 reproduction; GO:0006810 transport; GO:0006886 intracellular protein transport; GO:0006996 organelle organization; GO:0008104 protein localization; GO:0009566 fertilization; GO:0009567 double fertilization forming a zygote and endosperm; GO:0009657 plastid organization; GO:0009668 plastid membrane organization; GO:0009987 cellular process; GO:0010027 thylakoid membrane organization; GO…	GO:0005622 intracellular; GO:0005623 cell; GO:0005737 cytoplasm; GO:0005886 plasma membrane; GO:0009507 chloroplast; GO:0009534 chloroplast thylakoid; GO:0009535 chloroplast thylakoid membrane; GO:0009536 plastid; GO:0009579 thylakoid; GO:0016020 membrane; GO:0016021 integral component of membrane; GO:0031224 intrinsic component of membrane; GO:0031360 intrinsic component of thylakoid membrane; G…	GO:0005215 transporter activity; GO:0008320 protein transmembrane transporter activity; GO:0009977 proton motive force dependent protein transmembrane transporter activity; GO:0015291 secondary active transmembrane transporter activity; GO:0015399 primary active transmembrane transporter activity; GO:0015450 P-P-bond-hydrolysis-driven protein transmembrane transporter activity; GO:0022804 active …
Gene.58554_Unigene814_All	Translocase of chloroplast 34 OS=Pisum sativum GN=TOC34 PE=1 SV=1	TOC34	1.31232	1.29385	1.29763	0.764997	0.856346	0.845287	cytoplasm				GO:0006605 protein targeting; GO:0006810 transport; GO:0006886 intracellular protein transport; GO:0008104 protein localization; GO:0015031 protein transport; GO:0015833 peptide transport; GO:0019750 chloroplast localization; GO:0033036 macromolecule localization; GO:0033365 protein localization to organelle; GO:0034613 cellular protein localization; GO:0042886 amide transport; GO:0045036 protein…	GO:0005622 intracellular; GO:0005623 cell; GO:0005737 cytoplasm; GO:0009507 chloroplast; GO:0009526 plastid envelope; GO:0009527 plastid outer membrane; GO:0009536 plastid; GO:0009707 chloroplast outer membrane; GO:0009941 chloroplast envelope; GO:0016020 membrane; GO:0019867 outer membrane; GO:0031090 organelle membrane; GO:0031967 organelle envelope; GO:0031968 organelle outer membrane; GO:0031…	GO:0000166 nucleotide binding; GO:0001882 nucleoside binding; GO:0001883 purine nucleoside binding; GO:0003824 catalytic activity; GO:0003924 GTPase activity; GO:0005488 binding; GO:0005515 protein binding; GO:0005525 GTP binding; GO:0016462 pyrophosphatase activity; GO:0016787 hydrolase activity; GO:0016817 hydrolase activity, acting on acid anhydrides; GO:0016818 hydrolase activity, acting on a…	PF04548	AIG1 family
Gene.58569_Unigene824_All	ER membrane protein complex subunit 10 [Hevea brasiliensis]	--	1.25121	1.26457	1.20554	0.788567	0.765101	0.677903	vacuolar membrane	K23570	EMC10; ER membrane protein complex subunit 10							S	KOG4827	Uncharacterized conserved protein
Gene.58609_Unigene847_All	RNA-binding KH domain-containing protein PEPPER OS=Arabidopsis thaliana GN=PEP PE=1 SV=1	PEP	0.729352	0.848599	0.804922	1.3225	1.22307	1.17222	chloroplast	K21444	PCBP3_4; poly(rC)-binding protein 3/4					PF00013	KH domain	A	KOG2190	PolyC-binding proteins alphaCP-1 and related KH domain proteins
Gene.58688_Unigene894_All	Inositol-3-phosphate synthase OS=Nicotiana tabacum PE=2 SV=1	--	1.34047	1.82204	1.06193		0.496627	0.278932	chloroplast	K01858	INO1, ISYNA1; myo-inositol-1-phosphate synthase [EC:5.5.1.4]	map00562 Inositol phosphate metabolism; map01100 Metabolic pathways	GO:0000003 reproduction; GO:0000302 response to reactive oxygen species; GO:0002252 immune effector process; GO:0002376 immune system process; GO:0003006 developmental process involved in reproduction; GO:0005975 carbohydrate metabolic process; GO:0006020 inositol metabolic process; GO:0006021 inositol biosynthetic process; GO:0006066 alcohol metabolic process; GO:0006575 cellular modified amino …	GO:0005622 intracellular; GO:0005623 cell; GO:0005634 nucleus; GO:0005737 cytoplasm; GO:0043226 organelle; GO:0043227 membrane-bounded organelle; GO:0043229 intracellular organelle; GO:0043231 intracellular membrane-bounded organelle;	GO:0003824 catalytic activity; GO:0004512 inositol-3-phosphate synthase activity; GO:0016853 isomerase activity; GO:0016872 intramolecular lyase activity;			I	KOG0693	Myo-inositol-1-phosphate synthase
Gene.58722_Unigene923_All	Succinate--CoA ligase [ADP-forming] subunit alpha, mitochondrial OS=Oryza sativa subsp. japonica GN=Os07g0577700 PE=1 SV=1	Os07g0577700	0.730591	0.706207	0.676903	1.19837	1.06338	1.12615	cytoplasm	K01899	LSC1; succinyl-CoA synthetase alpha subunit [EC:6.2.1.4 6.2.1.5]	map00020 Citrate cycle (TCA cycle); map00640 Propanoate metabolism; map01100 Metabolic pathways; map01110 Biosynthesis of secondary metabolites; map01200 Carbon metabolism	GO:0006082 organic acid metabolic process; GO:0006091 generation of precursor metabolites and energy; GO:0006099 tricarboxylic acid cycle; GO:0006101 citrate metabolic process; GO:0006104 succinyl-CoA metabolic process; GO:0006105 succinate metabolic process; GO:0006139 nucleobase-containing compound metabolic process; GO:0006163 purine nucleotide metabolic process; GO:0006637 acyl-CoA metabolic …	GO:0005618 cell wall; GO:0005622 intracellular; GO:0005623 cell; GO:0005737 cytoplasm; GO:0005739 mitochondrion; GO:0005759 mitochondrial matrix; GO:0030312 external encapsulating structure; GO:0031974 membrane-enclosed lumen; GO:0043226 organelle; GO:0043227 membrane-bounded organelle; GO:0043229 intracellular organelle; GO:0043231 intracellular membrane-bounded organelle; GO:0043233 organelle l…	GO:0003824 catalytic activity; GO:0004774 succinate-CoA ligase activity; GO:0004775 succinate-CoA ligase (ADP-forming) activity; GO:0004776 succinate-CoA ligase (GDP-forming) activity; GO:0005488 binding; GO:0005507 copper ion binding; GO:0016874 ligase activity; GO:0016877 ligase activity, forming carbon-sulfur bonds; GO:0016878 acid-thiol ligase activity; GO:0043167 ion binding; GO:0043169 cati…	PF02629; PF00549	CoA binding domain; CoA-ligase	C	KOG1255	Succinyl-CoA synthetase, alpha subunit
[truncated: 327 more rows]
