# Supplementary material for: Multi-Omic Analysis Reveals the Molecular Mechanism of UV-B Stress Resistance in Acetylated RcMYB44 in Rhododendron chrysanthum
Source: Genes (Basel). 2023 Oct 30;14(11):2022. doi: 10.3390/genes14112022 (PMC10671296; doi:10.3390/genes14112022)
Supplement: Supplementary file 1 [file genes-14-02022-s001.zip › Table S4.xlsx]

## Sheet: GO classifications
Table S4.GO classifications of the differentially expressed genes in leaves of Rhododendron chrysanthum under UV-B stress.
Level 2	Level 1	Number
ATP-dependent activity	molecular_function	43
antioxidant activity	molecular_function	13
binding	molecular_function	706
biological adhesion	biological_process	1
biological process involved in interspecies interaction between organisms	biological_process	9
biological regulation	biological_process	116
carbon utilization	biological_process	2
catalytic activity	molecular_function	755
cellular anatomical entity	cellular_component	910
cellular process	biological_process	486
developmental process	biological_process	26
growth	biological_process	10
immune system process	biological_process	1
localization	biological_process	81
metabolic process	biological_process	412
molecular adaptor activity	molecular_function	4
molecular carrier activity	molecular_function	2
molecular function regulator	molecular_function	38
molecular transducer activity	molecular_function	13
multicellular organismal process	biological_process	22
negative regulation of biological process	biological_process	6
nutrient reservoir activity	molecular_function	3
positive regulation of biological process	biological_process	9
protein-containing complex	cellular_component	77
regulation of biological process	biological_process	103
reproduction	biological_process	17
reproductive process	biological_process	17
response to stimulus	biological_process	98
rhythmic process	biological_process	1
signaling	biological_process	36
structural molecule activity	molecular_function	33
transcription regulator activity	molecular_function	60
translation regulator activity	molecular_function	3
transporter activity	molecular_function	105
