# Supplementary material for: Multi-Omic Analysis Reveals the Molecular Mechanism of UV-B Stress Resistance in Acetylated RcMYB44 in Rhododendron chrysanthum
Source: Genes (Basel). 2023 Oct 30;14(11):2022. doi: 10.3390/genes14112022 (PMC10671296; doi:10.3390/genes14112022)
Supplement: Supplementary file 1 [file genes-14-02022-s001.zip › Table S5.xlsx]

## Sheet: Sheet1
Table S5.GO classifications of the differentially expressed proteins and acetylated proteins in leaves of Rhododendron chrysanthum under UV-B stress
GO Terms Level 1	GO Terms Level 2	proteins	acetylated proteins
Biological Process	cellular process	298	295
	metabolic process	260	280
	response to stimulus	228	212
	biological regulation	131	91
	developmental process	95	59
	cellular component organization or biogenesis	88	78
	multicellular organismal process	87	59
	localization	76	55
	multi-organism process	61	42
	reproduction	50	32
	reproductive process	50	30
	other	71	49
Cellular Component	cell	461	427
	organelle	362	362
	membrane	203	208
	protein-containing complex	97	88
	membrane-enclosed lumen	56	48
	cell junction	50	59
	symplast	50	58
	extracellular region	34	49
	other	6	9
Molecular Function	catalytic activity	199	255
	binding	188	162
	transporter activity	31	19
	structural molecule activity	22	20
	antioxidant activity	16	20
	molecular function regulator	9	0
	other	7	18
